# Supplementary material for: The forkhead transcription factor FOXK2 premarks lineage-specific genes in human embryonic stem cells for activation during differentiation
Source: Nucleic Acids Res. 2021 Jan 12;49(3):1345–63. doi: 10.1093/nar/gkaa1281 (PMC7897486; doi:10.1093/nar/gkaa1281)
Supplement: gkaa1281_Supplemental_Files [file gkaa1281_supplemental_files.zip]

Archive with 9 entries (9 files):
- Supplementary Figures&legends.pdf
- Supplementary Table 1- CRISPR reagents.pdf
- Supplementary Table S2- Antibodies used in this study.docx
- Supplementary Table S3- PCR primers_revised.pdf
- Supplementary Table S4- Datsets used in the study_revised.xlsx
- Supplementary Table S5- FOXK2 ChIP-seq peaks in three cell types.xlsx
- Supplementary Table S6- FOXK2 ChIP-seq peaks partitioned according to shared or cell type  specific binding modes..xlsx
- Supplementary Table S7- Gene expression chnages following FOXK1 & FOXK2 or SIN3A depletion in ESCs..xlsx
- Supplementary Table S8- Gene expression changes following FOXK1 & FOXK2 depletion and differentiation to NPCs.xlsx
