# Supplementary material for: The forkhead transcription factor FOXK2 premarks lineage-specific genes in human embryonic stem cells for activation during differentiation
Source: Nucleic Acids Res. 2021 Jan 12;49(3):1345–63. doi: 10.1093/nar/gkaa1281 (PMC7897486; doi:10.1093/nar/gkaa1281)
Supplement: gkaa1281_Supplemental_Files [file gkaa1281_supplemental_files.zip › Supplementary Table S4- Datsets used in the study_revised.xlsx]

## Sheet: data source
Supplementary Table S4- Datsets used in the study
Data	Cell type / cell line	Source	Identifier
FOXK2 ChIP-seq data	H1 ESC cell line, and Mesendodorm cells and NPC cells derived from H1 ESC cells.	This study	E-MTAB-9630 in ArrayExpress database
RNA-seq data of siFOXK1/2, siSIN3A and siNT in H1 ESC and NPC	H1 ESC cell line, and NPC cells derived from H1 ESC cells.	This study	E-MTAB-9639 in ArrayExpress database
RNA-seq data in H1 ESC, H1 derived mesendodermal cells and NPCs; RNA-seq in Trophoblast, Mesenchymal stem cells, Brain cortex, Brain ganglion eminence, Brain germinal matrix, Brain hippocampus, Fetal brain	H1 ESC, H1 derived mesendodermal cells and NPCs; Mesenchymal stem cells, Trophoblast cells, Brain cortex cells, Brain ganglion eminence cells, Brain cells.	NIH Roadmap Epigenomics; Kundaje et al., 2015	https://egg2.wustl.edu/roadmap/data/byDataType/rna/expression/
DNase, H3K27ac, H3K9ac, H3K4me1, 2 and 3, H3K27me3, H3K9me3 ChIP-seq of H1 ESC cells; H3K27ac, H3K4me1, H3K27me3 ChIP-seq of H1 derived mesendoderm and HUES64 derived ectoderm, endoderm, and mesoderm; H4K9ac, H2BK12ac, H3K4ac, H2AK5ac, H2BK15ac, H2BK20ac, H2BK120ac, H3K14ac, H3K23ac, H2BK5ac, H3K18ac, H4K5ac, H3K56ac, H3K23me2, H4K8ac ChIP-seq of H1 ESC cells.	H1 ESC cells; H1 ESC derived mesendoderm and HUES64 derived ectoderm, endoderm, and mesoderm.	NIH Roadmap Epigenomics; Kundaje et al., 2015	https://egg2.wustl.edu/roadmap/data/byFileType/alignments/consolidated/
SIN3A, SAP30, SIN3A, USF1 and USF2 ChIP-seq	H1 ESC cells	ENCODE	ENCSR000EBO, ENCSR000BIU, ENCSR000ECD
SOX2 ChIP-seq in H9 hESC and H9 hNPC	H9 ESC cells, H9 derived NPCs.	Zhou et al., 2016. Comprehensive profiling reveals mechanisms of SOX2-mediated cell fate specification in human ESCs and NPCs. Cell Res. 26, 171-189	GSM1701825, GSM1701828
H3K27ac and ATACseq data in differentiation of H1 ESC cells to NPC	H1 ESC and H1 derived NPCs	Inoue et al., 2019 Identification and Massively Parallel Characterization of Regulatory Elements Driving Neural Induction. Cell Stem Cell. 25, 713-727.	GSE115046
TET1 ChIP-seq data	HUES8 hESCs	Verma et al. 2018. TET proteins safeguard bivalent promoters from de novo methylation in human embryonic stem cells. Nat Genet 2018 50(1):83-95	GSM2642522
NANOG ChIP-seq data	H1 ESC cells.	Gertz et al., 2013. Distinct properties of cell-type-specific and shared transcription factor binding sites. Mol Cell 2013 52(1):25-36	ENCSR000BMT
References:
Roadmap Epigenomics Consortium; Kundaje,A., Meuleman,W., Ernst,J., Bilenky,M., Yen,A., Heravi-Moussavi,A., Kheradpour,P., Zhang,Z., Wang,J., Ziller,M.J., et al. (2015) Integrative analysis of 111 reference human epigenomes. Nature. 518, 317-30.
