# Supplementary material for: The forkhead transcription factor FOXK2 premarks lineage-specific genes in human embryonic stem cells for activation during differentiation
Source: Nucleic Acids Res. 2021 Jan 12;49(3):1345–63. doi: 10.1093/nar/gkaa1281 (PMC7897486; doi:10.1093/nar/gkaa1281)
Supplement: gkaa1281_Supplemental_Files [file gkaa1281_supplemental_files.zip › Supplementary Table S5- FOXK2 ChIP-seq peaks in three cell types.xlsx]

## Sheet: ESC peaks
FOXK2 peaks in H1 ESC cells
chr	start	end	summit
chr12	120754599	120756608	120755620
chr8	95907175	95908516	95908027
chr3	15642099	15644101	15643169
chr22	43153107	43154330	43153691
chr16	11676028	11677048	11676575
chr6	37139482	37141407	37140189
chr4	174255916	174257304	174256392
chr3	66270594	66272603	66271384
chr17	57642197	57643859	57642945
chr11	9592964	9595342	9594421
chr7	106808470	106809754	106809061
chr7	27702143	27703376	27702763
chr15	50295297	50297009	50296053
chr1	25558498	25559447	25558992
chr17	37895406	37896501	37895938
chr19	50380266	50381207	50380708
chr22	24180862	24181929	24181405
chr3	129034872	129035909	129035193
chr2	54013194	54014625	54014128
chr12	19283298	19285151	19283995
chr3	84885880	84887028	84886451
chr9	71719654	71720767	71720192
chr7	95225237	95226802	95226179
chr1	110576293	110577497	110577091
chr2	118310545	118311793	118311238
chr6	90649799	90650896	90650314
chr17	79367459	79368565	79367918
chr1	164570322	164573053	164571435
chr5	18735559	18736906	18736332
chr9	140444195	140445496	140444885
chr18	45457287	45458735	45458033
chr3	53285387	53287735	53286609
chr8	61595744	61597268	61596767
chr2	119287125	119288438	119287597
chr14	74550496	74552519	74551465
chr17	26661495	26663024	26662485
chr1	204366998	204368737	204367757
chr6	151199446	151200604	151199924
chr11	12885208	12887237	12886566
chr1	117601198	117604134	117602592
chr3	86939693	86941027	86940380
chr7	21983497	21985385	21984437
chr20	25159499	25160542	25160058
chr2	64872963	64874213	64873588
chr5	175964028	175965335	175964931
chr5	176738339	176739914	176739347
chr12	72232961	72234161	72233494
chr17	66453709	66455432	66453997
chr8	12080887	12082080	12081575
chr5	64919196	64920553	64920077
chr4	140003497	140004643	140004125
chr1	109632843	109634553	109633297
chr6	3001229	3002911	3002339
chr12	56519592	56521149	56520174
chr22	39570260	39572101	39571007
chr1	51983389	51984605	51983865
chr1	145437952	145438922	145438373
chr3	163632074	163633131	163632596
chr7	100887002	100888916	100887721
chr22	31685913	31687452	31686733
chr4	140933399	140935203	140934059
chr7	108209497	108210916	108210236
chr10	104676975	104678854	104677851
chr3	183352194	183353818	183353406
chr2	120109433	120110609	120110010
chr6	170350873	170352533	170351506
chr4	27076892	27078205	27077409
chr18	23805294	23806882	23806424
chr1	61542357	61543577	61542888
chr4	109087332	109088422	109087789
chr17	8058846	8061227	8060066
chr7	107382797	107385604	107384074
chr19	41902751	41904943	41903358
chr9	133568341	133569922	133569038
chr13	28622899	28625206	28624490
chr1	6660497	6662202	6661311
chr2	139535243	139536649	139535757
chr17	5735791	5737629	5736360
chr17	77809260	77810516	77810041
chr6	90526792	90527959	90527501
chr7	99697588	99698701	99698159
chr16	80573997	80575443	80574912
chr22	36635218	36636517	36635673
chr2	111444380	111446047	111445637
chr5	116199111	116201152	116200429
chr7	92157666	92158976	92158091
chr6	33256387	33258006	33257358
chr6	79861273	79863017	79862381
chr5	123996761	123997979	123997252
chrX	48936945	48938064	48937540
chr11	26543967	26545908	26545020
chr11	62328707	62330589	62329301
chr1	174842839	174844255	174843796
chr2	208889093	208891216	208890243
chr5	42811233	42812916	42812276
chr6	85715592	85717089	85716239
chr2	74006295	74008003	74007306
chr1	82014276	82016101	82015379
chr7	4747331	4748461	4747924
chr2	157188787	157189706	157189216
chr6	1607458	1608808	1607900
chr11	85181003	85183320	85182063
chr13	51466776	51469504	51467916
chr1	246728794	246731020	246729561
chr11	102068085	102070265	102068748
chr12	28342490	28344826	28343324
chrX	119077167	119078412	119077780
chr1	203829827	203833017	203831236
chr2	225349689	225350900	225350214
chr1	54518587	54520207	54518889
chr2	25044592	25045848	25045079
chr15	36524023	36525453	36524940
chr6	41485394	41486518	41485967
chr1	167191239	167192176	167191671
chr15	45763830	45765133	45764545
chr15	73679627	73681110	73680049
chr2	122548376	122550307	122549020
chr13	53028295	53029819	53029227
chr1	27852865	27854404	27853778
chr17	2304585	2305512	2305024
chr19	12901693	12902909	12902133
chr9	115773752	115774932	115774614
chr3	99979227	99980323	99979859
chr8	75353965	75355203	75354501
chr16	22959266	22960863	22960235
chr1	158975956	158977222	158976433
chr4	2964383	2965879	2965187
chr10	30841791	30843776	30842990
chr22	17738829	17740310	17739212
chr7	99541353	99543220	99542132
chr8	89602740	89603840	89603370
chr12	113684087	113685204	113684415
chr16	75682129	75683210	75682568
chr1	94476897	94479171	94478402
chr2	35401065	35402622	35401993
chr6	54126592	54128003	54127435
chr11	119251313	119253618	119252528
chr3	115332788	115334430	115333855
chr4	123748288	123750833	123749574
chr10	105357670	105359312	105358806
chr15	99394770	99396894	99395602
chr1	16866592	16867841	16867342
chr7	148680459	148681601	148680865
chr6	15239399	15241002	15240339
chr14	68400089	68402152	68401097
chr17	79368578	79370274	79369133
chr20	42839078	42840779	42839628
chr21	31780689	31781884	31781337
chr1	212630399	212631963	212631335
chr2	219419588	219421028	219420468
chr5	172755098	172756782	172755543
chr7	36297416	36298901	36298220
chr8	85200919	85201915	85201434
chr12	53343261	53344493	53343740
chr14	69258903	69260646	69260208
chr12	104322044	104322930	104322550
chr7	912599	913902	913219
chr11	66335740	66336579	66336107
chr1	86049387	86050597	86050042
chr4	69215353	69216501	69215816
chr9	34327991	34330707	34328773
chr10	102132568	102133656	102133178
chr1	3540868	3541915	3541356
chr2	44313407	44315425	44314546
chr2	58766665	58767775	58767329
chr2	153915452	153917042	153916348
chr5	39072557	39074100	39073556
chr12	48152569	48153531	48152982
chr19	3968188	3969346	3968783
chr2	32502429	32503921	32502894
chr5	157740832	157742135	157741288
chr7	150031603	150033082	150032350
chr9	20657677	20659122	20658325
chr3	46606004	46608422	46607730
chr5	118287717	118288821	118288315
chr3	128394094	128395413	128394720
chr7	102232748	102233648	102233213
chr11	62320284	62321716	62320773
chr19	49954397	49955623	49955101
chr1	202779232	202781385	202779911
chr10	31324755	31326004	31325381
chr13	28380117	28381897	28381101
chr16	3201847	3202701	3202321
chr16	14727579	14728615	14728115
chr20	31072114	31073683	31073151
chr1	200588490	200591082	200589097
chr2	85186353	85187712	85186968
chr12	125676949	125678244	125677532
chr15	26326692	26328030	26327584
chr1	65532193	65533246	65532499
chr1	82146727	82147995	82147460
chr11	77531474	77533460	77532063
chr17	80131199	80133403	80132324
chr1	64241213	64242352	64241715
chr4	26164788	26166507	26165735
chr4	44058513	44059704	44059009
chr7	120161532	120163511	120162561
chr6	42895998	42898409	42897187
chr12	32165890	32166942	32166513
chr15	43476591	43477914	43477580
chr16	19892662	19894239	19893570
chr8	3102399	3103543	3103001
chr11	117540895	117542718	117542094
chr1	153940064	153941204	153940379
chr10	99094099	99095600	99094516
chr3	156544338	156545739	156545081
chr6	6758791	6760061	6759545
chr9	84443813	84444901	84444315
chr8	28347181	28348949	28348174
chr17	41560695	41562308	41561309
chr16	9244431	9245469	9245109
chr1	222885687	222887142	222886723
chr3	39092699	39094407	39093511
chr10	70938798	70941030	70939691
chr12	95940799	95942653	95941369
chr19	18349668	18351103	18350306
chr3	96987495	96989001	96988125
chr4	69273362	69274236	69273773
chr6	14379492	14381109	14379975
chr13	73222391	73223605	73222976
chr15	35045095	35047178	35045657
chr19	11591823	11593331	11592717
chr3	183966984	183967970	183967372
chr7	76751049	76752409	76751599
chr1	63654539	63656204	63655492
chr2	175189687	175191076	175190722
chr5	137666588	137668334	137667500
chr4	180336099	180337790	180337156
chr6	170604681	170605657	170605154
chr8	52811258	52813329	52811724
chr10	130338730	130340301	130339646
chr12	125390864	125392007	125391400
chr15	63447798	63449995	63449593
chr17	29041286	29042817	29042238
chr1	6298386	6300444	6299547
chr1	62648492	62650413	62648976
chr4	124318155	124319565	124318655
chr6	26567994	26570015	26569011
chr11	134131496	134132610	134132076
chr12	12764097	12765336	12764843
chr20	56803668	56806177	56804678
chr4	125794433	125795786	125795303
chr13	50700013	50701147	50700643
chr12	26986337	26987957	26986990
chr21	17124560	17126296	17125708
chr5	139926386	139928220	139927216
chr11	27718329	27719238	27718784
chr17	36452357	36453901	36453177
chr20	50721705	50723572	50722854
chr5	135898890	135900520	135899471
chr6	49430250	49432301	49431095
chr1	210000666	210002001	210001340
chr4	57471198	57472563	57471781
chr9	38671767	38673513	38672367
chr12	14397338	14399204	14398359
chr14	93643791	93645109	93644507
chr16	70147499	70149232	70148072
chr19	14310496	14312169	14311286
chr19	17579197	17580715	17580063
chr22	49310532	49311890	49311383
chr1	58500711	58502005	58501461
chr8	26239699	26241085	26240485
chr8	81396807	81398375	81397716
chr1	221342467	221343565	221343002
chr5	154075091	154077049	154076551
chr15	65475793	65477622	65476848
chr16	54082783	54083974	54083459
chr4	18692613	18694204	18693081
chr12	120762782	120764048	120763404
chr19	45908533	45910238	45909152
chr5	87959298	87961396	87960668
chr3	27707390	27708837	27707978
chr7	10947886	10948747	10948357
chr6	42016574	42017471	42016753
chr6	112071783	112073406	112072520
chr11	72503995	72505680	72504765
chr10	105127999	105128933	105128394
chr12	121570108	121571425	121570575
chr1	221914961	221916193	221915721
chr11	57424394	57426004	57425060
chr1	21452499	21453917	21453002
chr3	140659939	140661033	140660591
chr5	3123651	3125154	3124104
chr5	162065544	162066680	162066038
chr1	12674834	12676906	12676126
chr5	146843499	146845042	146844052
chr8	124553230	124554604	124553554
chr5	142658687	142660117	142659458
chr4	106079094	106080704	106080157
chr14	102604593	102606728	102606099
chr16	17411594	17412913	17412215
chr20	18037818	18039003	18038600
chr2	116197798	116199215	116198613
chr5	95065714	95067206	95066569
chr5	125703550	125705283	125704318
chr9	122060070	122061650	122060521
chr9	137027506	137030464	137029984
chr11	114348020	114349385	114349024
chr17	74261774	74262777	74262147
chr16	88829488	88830633	88830182
chr19	48971493	48972772	48972181
chr20	44992096	44993148	44992665
chr3	32337895	32339015	32338439
chr5	36654301	36656295	36654989
chr9	90340144	90341975	90340889
chr9	135819525	135820212	135819949
chr10	61899112	61901005	61900527
chr14	35007995	35009701	35008879
chr22	36310181	36312029	36310834
chr1	44620006	44621248	44620464
chr5	166456798	166458243	166457647
chr8	27267452	27270006	27268766
chr8	146126461	146127293	146126939
chr10	99399427	99400709	99400363
chr12	58235755	58237375	58236560
chr1	118277166	118279162	118277870
chr1	164559153	164560587	164559679
chr11	27709083	27710432	27709740
chr10	65471507	65474949	65473126
chr2	220358823	220360954	220360372
chr7	113725005	113726531	113725929
chr9	98273440	98275499	98274892
chr11	117746536	117747472	117747115
chr17	57443398	57445286	57443995
chr16	56966193	56967656	56967043
chr22	27768554	27770219	27769474
chr14	21242099	21244408	21243402
chr14	58893193	58896394	58894413
chr2	224482499	224484156	224483132
chr4	44056671	44058483	44057859
chr4	90031339	90032605	90032298
chr4	154125055	154126641	154125558
chr10	75544494	75545580	75545105
chr1	145436949	145437950	145437684
chr5	93250387	93251503	93250957
chr8	24366256	24368150	24367088
chr11	114309554	114310459	114310000
chr22	45808994	45810305	45809573
chr1	188718065	188719603	188718541
chr2	236034803	236036214	236035556
chr7	86388601	86390437	86389715
chr10	99160309	99161703	99161144
chr12	104681949	104683808	104682596
chr16	24148508	24150426	24149645
chr5	90224256	90225862	90224998
chr9	132586108	132587001	132586521
chr11	102244878	102246209	102245446
chr17	55336489	55338127	55337382
chr20	21105691	21107829	21106660
chr1	100501860	100504198	100503187
chr9	2700522	2701993	2701301
chr12	57914589	57916521	57916118
chr5	11385319	11386900	11386176
chr6	33167212	33169306	33167902
chr11	12701303	12702990	12702315
chr10	73078996	73079963	73079415
chr12	2244549	2245815	2245021
chr18	70912312	70913466	70912838
chr1	160221512	160222671	160221992
chr2	206947626	206949923	206948721
chr6	29629260	29630437	29629753
chr8	85201921	85203604	85202988
chr16	745364	746615	746004
chr3	63561667	63563363	63562896
chr7	8428695	8431007	8430099
chr9	139482442	139483870	139482919
chr22	39795107	39796459	39795621
chr1	40177103	40178413	40177905
chr1	100815996	100817484	100816870
chr2	31711795	31713002	31712423
chr2	87303342	87304501	87303836
chr5	133862102	133862997	133862627
chr4	235413	236628	236162
chr4	39638313	39640289	39639973
chr14	56072204	56073348	56072721
chr17	2303541	2304161	2303945
chr17	58754097	58755470	58755030
chr20	52823772	52824873	52824393
chr2	160067592	160069353	160068640
chr11	111956852	111958504	111957546
chr18	11850802	11852241	11851402
chr1	158968197	158969218	158968848
chr3	120437868	120439108	120438539
chr6	27519627	27521904	27520990
chr16	1381293	1383201	1381882
chr11	34713288	34715110	34713911
chr10	6127968	6129593	6128498
chr13	53454046	53455007	53454524
chr22	31687457	31689224	31688459
chr1	77684494	77685879	77685084
chr3	9690386	9691511	9691122
chr2	202886671	202889101	202888423
chr11	73338996	73340993	73340126
chr14	39485298	39488031	39486859
chr1	205089882	205092301	205091381
chr1	205324007	205325114	205324464
chr7	12770464	12771701	12771154
chr7	142218691	142219706	142219179
chr9	129976197	129977501	129976945
chr11	65337208	65338504	65337964
chr12	69724448	69725644	69724835
chr1	117395979	117397100	117396455
chr3	158708486	158709602	158709131
chr2	18060885	18062185	18061410
chr2	47628599	47630567	47630045
chr10	43132876	43134706	43133618
chr10	112327710	112329114	112328154
chr12	89351038	89352616	89352170
chr14	89906447	89908506	89907571
chr2	84685592	84687818	84687219
chr2	160469795	160471086	160470612
chr9	117687434	117689003	117688188
chr12	63052562	63054311	63053342
chr15	70431842	70433702	70433076
chr20	18303934	18305637	18304494
chr2	95871689	95873558	95872609
chr5	125344965	125346096	125345652
chr7	152240370	152241433	152241010
chr11	62598573	62599503	62599162
chr10	46090052	46091004	46090315
chr13	100310583	100312310	100311825
chr12	31671435	31673447	31671733
chr19	45873636	45874804	45874056
chr5	93446288	93447905	93447301
chr4	141334375	141335507	141334973
chr7	129781151	129782512	129781620
chr11	94165797	94167445	94166397
chr12	79211770	79213019	79212488
chr3	122511692	122513434	122512717
chr2	201067935	201069243	201068522
chr8	75912036	75913654	75912942
chr11	45112088	45114366	45113240
chr10	57658851	57660817	57659877
chr12	46120715	46122206	46121246
chr15	72765254	72766443	72766034
chr17	65241463	65242268	65241931
chr16	49589998	49591810	49590538
chr1	105030788	105032002	105031334
chr3	137485863	137487266	137486607
chr2	71146583	71147807	71147094
chr4	111560784	111561653	111561218
chr12	76337339	76339005	76338088
chr12	114722456	114724924	114724107
chr17	73263268	73264602	73263967
chr20	13526799	13527933	13527308
chr1	8760698	8762972	8762491
chr5	115894449	115896163	115895140
chr7	148935895	148937401	148936762
chr11	74986360	74987295	74986853
chr15	41849391	41851043	41850029
chr17	39113966	39115110	39114538
chr3	33598888	33600364	33599566
chr3	49131264	49132508	49132043
chr2	24298320	24299678	24299197
chr4	24513003	24514092	24513491
chr9	115767698	115769234	115768297
chr1	243895255	243896813	243896181
chr3	86925374	86926600	86926103
chr2	237026177	237027252	237026796
chr6	42846898	42848415	42847612
chr6	53412197	53413604	53412975
chr21	35302798	35304369	35303439
chr1	232259863	232260670	232260182
chr12	72373758	72374906	72374463
chr19	35349992	35352202	35351569
chr1	204053068	204054240	204053700
chr2	27578253	27580508	27579729
chr13	46195262	46196903	46196300
chr15	40210504	40212209	40211743
chr15	99683201	99684441	99683631
chr19	35737513	35740471	35739635
chr1	121142864	121144483	121143784
chr2	198521988	198522925	198522496
chr5	177607192	177608799	177607658
chr6	24400082	24401523	24400566
chr12	58175983	58177434	58176563
chr19	37662981	37664316	37663700
chr18	3603241	3604714	3603770
chr18	53559626	53561161	53560191
chr6	56715617	56716453	56716058
chr10	55097220	55098684	55098197
chr12	46979090	46980577	46979784
chr14	23066679	23068201	23067205
chr17	4609190	4610407	4609575
chr17	19880646	19882579	19881124
chr16	79634279	79635233	79634764
chr3	31765296	31766612	31765840
chr3	191406394	191407303	191406828
chr5	147699184	147700809	147700017
chr9	107689951	107691060	107690543
chr20	49257985	49259709	49258655
chr1	67807142	67808559	67808099
chr4	90147483	90148510	90148025
chr13	22495396	22497203	22496445
chr19	50315684	50317635	50316939
chr2	216915454	216917725	216916292
chr5	172410199	172411228	172410796
chr4	62068394	62069891	62069072
chr7	33533493	33534679	33534198
chr6	29591883	29593590	29592548
chr9	34512044	34513343	34512725
chrX	152126937	152128218	152127541
chr12	4617174	4619103	4618527
chr14	94596026	94597285	94596376
chr16	74400747	74403308	74402232
chr3	185826581	185827613	185827163
chr2	45484066	45485194	45484695
chr2	48735074	48736913	48736073
chr2	86946595	86947711	86947137
chr6	43969355	43970204	43969871
chr9	19698289	19699674	19699244
chr8	124408311	124409487	124409052
chr10	32017192	32018705	32017779
chr1	92545299	92546286	92545879
chr2	152265925	152268814	152266462
chr5	146595667	146596796	146596306
chr4	140096689	140098403	140097773
chr7	100701278	100702373	100701884
chr6	27744523	27746433	27745608
chr8	107001599	107002674	107002160
chr3	30299832	30301006	30300433
chr2	149402541	149403551	149403050
chr4	71135182	71136198	71135612
chr1	214775931	214777171	214776402
chr2	51888588	51890033	51889450
chr2	54783825	54785287	54784794
chr7	20834817	20836714	20835724
chr6	75029195	75030499	75030038
chr6	111200046	111200996	111200576
chr8	38387768	38388919	38388540
chr15	85976994	85978234	85977665
chr17	26896874	26898379	26897954
chr20	44399202	44400732	44400036
chr21	36994429	36995634	36995062
chr22	47498130	47499514	47498739
chr1	7702597	7703757	7703180
chr2	233286828	233289490	233288393
chr8	9120897	9122976	9121770
chr10	133793815	133795161	133794297
chr18	5003491	5005206	5004611
chr21	18187248	18188423	18187778
chr22	39541649	39542426	39541824
chr3	64670041	64671043	64670537
chr3	142165494	142166575	142166265
chr7	83779477	83781612	83780019
chr7	86668380	86670102	86669549
chr8	113279624	113280807	113280109
chrX	48793781	48794795	48794412
chr19	35224875	35226524	35225432
chr3	99929020	99930805	99929769
chr2	98551999	98553366	98552880
chr2	203114182	203115881	203114751
chr5	1798989	1801008	1800293
chr8	38322104	38323925	38323111
chr8	112162484	112164013	112163073
chr11	27727041	27728222	27727593
chr12	62497982	62499131	62498673
chr14	75724989	75726801	75726039
chr16	68675782	68677145	68676578
chr20	48808667	48809443	48809038
chr1	150539368	150540487	150540252
chr1	197708872	197709874	197709468
chr4	7415592	7418005	7416732
chr7	130896683	130897909	130897144
chr7	157102775	157103882	157103331
chr6	160210257	160211069	160210720
chr9	81823707	81824654	81824148
chr9	121930527	121932451	121931871
chr8	81805465	81807134	81806109
chr8	101972387	101973623	101973003
chrX	39951429	39953056	39952403
chr11	82205693	82206808	82206191
chr14	55336868	55338303	55337558
chr14	91526595	91527886	91527351
chr16	68056256	68057914	68057102
chr1	25832738	25834101	25833552
chr1	220007352	220008522	220007822
chr3	88197794	88199905	88199110
chr4	148439694	148440702	148440220
chr4	154706436	154707555	154707165
chr4	186316323	186318337	186317841
chr7	13845619	13846871	13846368
chr7	101570523	101571906	101571265
chr6	159273982	159275090	159274596
chr11	26986483	26987918	26987138
chr10	69643600	69644675	69644303
chr13	39596477	39597959	39597542
chr12	132379999	132381630	132380723
chr19	49376011	49377113	49376373
chr21	16593684	16595505	16594600
chr1	220511756	220512801	220512253
chr4	174290367	174291412	174291034
chr7	54359275	54360791	54360178
chr11	99293291	99294696	99294101
chr13	98851157	98852389	98851989
chr14	64357090	64359570	64358543
chr3	191047379	191048610	191047924
chr2	219134636	219135703	219135081
chr6	29931590	29933692	29932776
chr6	142552992	142554319	142553771
chr12	129534098	129535206	129534623
chr16	58548660	58550052	58549348
chr18	8062529	8063740	8063005
chr3	124860745	124862102	124861472
chr2	31029899	31031330	31030446
chr2	100858789	100860228	100859605
chr5	152527480	152528725	152528067
chr7	66460132	66461051	66460705
chr7	134463369	134464857	134464308
chr6	41551992	41553311	41552689
chr6	131830693	131832154	131831403
chr19	54284894	54286716	54286077
chr21	43869659	43871311	43870296
chr22	27054573	27056034	27055089
chr1	201344038	201345268	201344532
chr3	119395883	119396904	119396402
chr2	237297268	237298337	237297853
chr4	24477056	24478448	24477980
chr6	62746973	62748411	62747536
chr11	83323432	83324716	83324172
chr12	110338381	110340005	110339022
chr1	3709176	3711410	3710133
chr5	127074596	127076299	127075171
chr6	37107727	37108657	37108092
chr19	2426252	2428712	2428030
chr18	20938344	20939921	20939068
chr21	29321075	29322696	29321705
chr2	119079007	119080120	119079443
chr5	134072981	134074535	134073595
chr6	111136413	111138002	111137074
chr9	117955685	117956840	117956213
chr8	17012296	17013808	17013220
chr17	65990093	65992037	65990797
chr17	72427675	72428586	72428207
chr19	38364896	38366400	38365570
chr1	45825197	45827607	45826486
chr1	150265485	150267007	150266229
chr2	27711787	27713122	27712636
chr2	235618564	235620004	235619427
chr7	87093985	87095406	87094716
chr11	60775185	60776675	60775732
chr12	48550074	48551910	48551319
chr19	37708185	37709830	37708800
chr19	50320079	50322009	50321225
chr1	27815590	27817805	27816852
chr3	3220797	3221917	3221373
chr3	128277986	128279101	128278506
chr7	30681388	30682434	30681971
chr7	127086999	127088150	127087589
chr7	144088512	144089528	144089020
chr18	35064001	35065167	35064694
chr1	63787787	63788542	63788111
chr1	183275457	183276506	183275908
chr3	66546699	66547927	66547363
chr6	151712850	151714213	151713046
chr9	116168853	116169903	116169400
chr11	102321516	102323575	102322890
chr11	114189032	114190245	114189349
chr4	24660456	24662035	24660997
chr4	57276000	57277291	57276599
chr6	30483408	30485006	30484044
chr8	145158566	145159686	145159395
chr12	73879285	73880901	73880169
chr14	90300662	90302112	90301576
chr17	40896712	40897812	40897011
chr19	13841908	13842896	13842430
chr3	155099925	155101174	155100321
chr4	11470270	11471214	11470784
chr4	96650296	96651729	96650887
chr6	10555546	10556712	10555956
chr11	843734	844657	844308
chr11	3662691	3665102	3664022
chr10	103823890	103825729	103824717
chr13	60021863	60023335	60022438
chr15	74752595	74754150	74753493
chr14	39736064	39738269	39737031
chr14	78768695	78769850	78769399
chr17	35111457	35112650	35112015
chr16	4620132	4621490	4620906
chr19	30333275	30335693	30335366
chr21	24353793	24355290	24354431
chr3	78524751	78525847	78525423
chr5	165500422	165501822	165501526
chr4	6403880	6404809	6404386
chr4	62776607	62778043	62777132
chr7	12529316	12531235	12529987
chrX	130036566	130037903	130037332
chr14	61188342	61189668	61189241
chr17	74835111	74836507	74835950
chr19	53698114	53699470	53698788
chr2	26972195	26974305	26973437
chr2	46843701	46844917	46844358
chr2	208977179	208978618	208977824
chr7	28332508	28333543	28332996
chr6	26596648	26597631	26597213
chr9	76918775	76920323	76919640
chr9	87476726	87478518	87477937
chr12	57472250	57473433	57472808
chr15	34629095	34630694	34629961
chr19	55859299	55861319	55860414
chr3	50532599	50534821	50533352
chr5	137672956	137674264	137673635
chr6	68890594	68892017	68891171
chr15	52079112	52080501	52079535
chr15	53036766	53040264	53037684
chr17	43238585	43240120	43239161
chr18	25866289	25867823	25867382
chr1	43310861	43313562	43311627
chr3	98450589	98451590	98451132
chr11	96143789	96145104	96144340
chr10	102791324	102792305	102791761
chr10	123822298	123823502	123822924
chr12	6771493	6773296	6772284
chr12	64589007	64590404	64589843
chr15	40079534	40080456	40079972
chr14	41423093	41424165	41423662
chr17	28703088	28704814	28703799
chr2	45026846	45029133	45028708
chr7	93021201	93023428	93022989
chr6	42980998	42982803	42981982
chr6	91989183	91990858	91990138
chr8	53540891	53542908	53542172
chr10	99078175	99079414	99078992
chr17	56428695	56429806	56429563
chr16	53077726	53079037	53078396
chr1	81703472	81704802	81704056
chr3	141747122	141747941	141747471
chr2	1391582	1392647	1392151
chr2	30368696	30370361	30369443
chr2	164554734	164556013	164555490
chr4	111331698	111332592	111332127
chr6	52720593	52721597	52721135
chr9	73035274	73036711	73035832
chr8	89255175	89256787	89256344
chr11	8860821	8862218	8861691
chr10	21570420	21571688	21571081
chr19	45995678	45997191	45996597
chr2	227662698	227663706	227663232
chr5	150459493	150461532	150460726
chr8	39791945	39793433	39792788
chr11	46359773	46361487	46360767
chr17	58963795	58964755	58964354
chr21	34733959	34735684	34734667
chr22	23708940	23710506	23709474
chr1	22031608	22032679	22032260
chr1	90684389	90685582	90684926
chr1	155063422	155064543	155064010
chr13	98852393	98853848	98853011
chr19	48832464	48834426	48833565
chr1	87219084	87220050	87219626
chr5	118414798	118416415	118415377
chr6	26311624	26312548	26312118
chr6	127779973	127781207	127780660
chr10	121651295	121652902	121652117
chr19	46269994	46271398	46270869
chr18	28860483	28862009	28861549
chr1	171342288	171343712	171343167
chr1	212464514	212465804	212465003
chr4	38668251	38669893	38668778
chr9	32550640	32552031	32551059
chr9	95751294	95752667	95752036
chr8	29132640	29134104	29133337
chr11	62606089	62607720	62607170
chr11	67177199	67178305	67177708
chr13	25542276	25543414	25542642
chr12	123717141	123718602	123717941
chr14	24583629	24585201	24584215
chr17	43934969	43936105	43935604
chr19	13905258	13906516	13905889
chr4	47928097	47929457	47928714
chr9	72439010	72440015	72439448
chr8	38888782	38890505	38889867
chrX	146780029	146781266	146780696
chr14	90085557	90086767	90086010
chr18	64283437	64285114	64284073
chr3	43606996	43608316	43607791
chr2	174982136	174983286	174982779
chr2	175274193	175275236	175274737
chr5	147325697	147327245	147326223
chr5	180610467	180612609	180611453
chr4	22516389	22517413	22516837
chr6	30523094	30525819	30524802
chrX	24387676	24389121	24388144
chr11	65728480	65729591	65729163
chr19	47164323	47165609	47164807
chr2	213804260	213805413	213805052
chr5	82321907	82323822	82322848
chr5	134761485	134762542	134762050
chr4	121176898	121178183	121177456
chr6	10558603	10559661	10558968
chr11	108463889	108465510	108464435
chr13	36919526	36920358	36920005
chr13	89113161	89114774	89113761
chr17	49337019	49338302	49337406
chr19	7693878	7695302	7694534
chr1	62663089	62664810	62664323
chr2	16097743	16099339	16098542
chr5	10306217	10308249	10307519
chr4	129731893	129732853	129732222
chr7	101217094	101219983	101218518
chr6	34724190	34726001	34725322
chr11	84430094	84432000	84431268
chr22	41681199	41682351	41681998
chr1	198124763	198126309	198126120
chr3	56589798	56592416	56591230
chr3	176044224	176045486	176044996
chr2	129248668	129250581	129249556
chr2	174434998	174436801	174435883
chr12	77015050	77016201	77015555
chr16	68572188	68573590	68572875
chr19	49468292	49469794	49468965
chr1	146798195	146800127	146799062
chr3	126074296	126075501	126074940
chr2	154259302	154260817	154259990
chr4	184424034	184425439	184424826
chr7	44078294	44079516	44078995
chr9	89508296	89509511	89508875
chr11	12387418	12389380	12387979
chr10	44865742	44867021	44866493
chr13	107447553	107450519	107449116
chr19	45680597	45682606	45681700
chr4	87880656	87881746	87881237
chr6	5891372	5892462	5891988
chr8	53001085	53002261	53001676
chr10	69597340	69598629	69597958
chr1	64843981	64845334	64844593
chr1	234350092	234351809	234350920
chr3	55649411	55651167	55649820
chr2	194034784	194036927	194035908
chr4	112858096	112859301	112858645
chr7	24439021	24440935	24440664
chr7	116442499	116443601	116443061
chr7	137637638	137639502	137638534
chr8	74152337	74153853	74152864
chr12	118293995	118295077	118294552
chr2	37310340	37312811	37311512
chr2	190505397	190506791	190506054
chr4	183337489	183338702	183338067
chr7	83683973	83685307	83684569
chr10	110357474	110358779	110358184
chr10	114324355	114325796	114325337
chr19	17969196	17972252	17970376
chr18	53256495	53257748	53257126
chr2	46931197	46932460	46931916
chr2	64751694	64753051	64752168
chr2	144648797	144650504	144649440
chr7	14317900	14319417	14318970
chr7	39052089	39053130	39052677
chr6	21666594	21667235	21666894
chr6	116752587	116753990	116753333
chrX	40015723	40017622	40016822
chr11	61099297	61100281	61099899
chr10	30071979	30074104	30073562
chr10	69145664	69147911	69147280
chr10	114845982	114847820	114847323
chr13	51971020	51972155	51971668
chr12	60267734	60269701	60268743
chr15	44974681	44977056	44975663
chr17	47585619	47586517	47585943
chr17	78234782	78235893	78235355
chr22	36924242	36926996	36925249
chr2	70140697	70142598	70141969
chr5	34474379	34476955	34475425
chr5	140026392	140028208	140027442
chr5	142398798	142399902	142399341
chr4	140134892	140135999	140135532
chr7	23504331	23505023	23504729
chr6	26125752	26127275	26126473
chr9	103399274	103400791	103400233
chr12	85711197	85712551	85711761
chr14	29497897	29498965	29498367
chr14	42943647	42945166	42944772
chr14	75352052	75353628	75353033
chr14	81685137	81686707	81685823
chr17	77632277	77633406	77632830
chr3	66545238	66546697	66545768
chr3	172467595	172469017	172468274
chr7	138915099	138916527	138915930
chr6	88647690	88649006	88648197
chr11	17098622	17100166	17099417
chr10	114839568	114841702	114840754
chr14	75919011	75920501	75919956
chr20	32699376	32701105	32700281
chr1	81485884	81487316	81486429
chr1	173651686	173652758	173652040
chr1	215739215	215740899	215740388
chr3	19143688	19144901	19144363
chr3	170532798	170534117	170533371
chr2	115467211	115468211	115467691
chr5	31492373	31493680	31493083
chr5	79479924	79480901	79480380
chr5	94510797	94512009	94511451
chr5	179244985	179247244	179246182
chr4	151787987	151789012	151788476
chr6	47014997	47016214	47015513
chr6	69925799	69927091	69926386
chr8	120885173	120886384	120885825
chr15	60095588	60096804	60096031
chr14	74768429	74770401	74769228
chr14	102771235	102772209	102771621
chr17	55607563	55608827	55608055
chr19	11266335	11267223	11266727
chr19	57921991	57923315	57922554
chr19	58609192	58610302	58609804
chr1	193696315	193697801	193697192
chr3	33467507	33468518	33467798
chr4	88786849	88788406	88787449
chr4	140073893	140075590	140074951
chr7	70164523	70166479	70165311
chr6	77585741	77586595	77586315
chr11	56883597	56884806	56884215
chr10	18430173	18431308	18430544
chr17	21029590	21031991	21030161
chr17	63179433	63180721	63180030
chr19	41108853	41110558	41109804
chr1	198283528	198285587	198284111
chr2	112220881	112222313	112221819
chr2	118560988	118562506	118561839
chr2	124718373	124719975	124719353
chr2	211045986	211047216	211046415
chr5	72250401	72252300	72251866
chr4	11067481	11068935	11068097
chr4	187475371	187476607	187475800
chr7	45962141	45963014	45962545
chr6	100802398	100803603	100803055
chr9	87150490	87151859	87151026
chr8	28747221	28748378	28747909
chr10	93252816	93253764	93253177
chr13	103247873	103249598	103248679
chr14	48263774	48264811	48264305
chr14	67825489	67827671	67826535
chr16	75505493	75506990	75506334
chr3	75899115	75900601	75899815
chr3	132099786	132101732	132101282
chr2	180101587	180102696	180102123
chr2	198557193	198558563	198557807
chr2	206943423	206945407	206944956
chr5	175962094	175964018	175963674
chr5	180334479	180335789	180335059
chr4	74850168	74851732	74851260
chr12	21653393	21655314	21654737
chr16	3233037	3234824	3234224
chr19	12595072	12596510	12596027
chr19	52489297	52490703	52490077
chr1	31807426	31808551	31808016
chr1	43584702	43586254	43585729
chr1	249119699	249121466	249120536
chr3	53193098	53194405	53193717
chr3	86469959	86471304	86470737
chr7	146572097	146573611	146572651
chr9	122202130	122204630	122203717
chr11	74450579	74451710	74451093
chr10	77359748	77360493	77360250
chr12	3506296	3508271	3506926
chr15	64618379	64619904	64619336
chr15	65117078	65118833	65118244
chr17	8090006	8090752	8090519
chr16	87421047	87422714	87422002
chr18	3448523	3449541	3449182
chr1	160641691	160642928	160642130
chr3	177111599	177112588	177112110
chr2	70475500	70476821	70476190
chr2	77007898	77009423	77008428
chr5	82764851	82766885	82766569
chr5	161701277	161703042	161701941
chr9	17267956	17269928	17268708
chr9	74566599	74567732	74567085
chrX	102469396	102470538	102470012
chr15	49461557	49463463	49462410
chr15	90694686	90696584	90695793
chr19	11038994	11040183	11039354
chr1	111038149	111039404	111038840
chr1	189374311	189375804	189374812
chr3	11313670	11314482	11314084
chr2	227928883	227930627	227930058
chr5	118754250	118755204	118754662
chr5	177990821	177992828	177991580
chr6	148920779	148922029	148921231
chr9	92863930	92865323	92864728
chr11	61848997	61850312	61849740
chr17	41444198	41446407	41445459
chr17	77924940	77926624	77925447
chr18	18966076	18967937	18966924
chr22	35943696	35944717	35944199
chr2	217380668	217382032	217381633
chr4	105512182	105513496	105513029
chr4	185306840	185308109	185307229
chr6	134373317	134374801	134373808
chrX	38729192	38731326	38730605
chr11	117588021	117589385	117588727
chr12	56861423	56863529	56862328
chr12	79438486	79440113	79438950
chr15	68125780	68127001	68126388
chr19	10763579	10765468	10764490
chr20	1935593	1936710	1936198
chr21	21988976	21990225	21989539
chr21	35571631	35572498	35572049
chr1	46153461	46154658	46153886
chr1	82443983	82445809	82444804
chr1	83728708	83730315	83729764
chr3	194807690	194809316	194808874
chr2	210682304	210683699	210682872
chr5	56128866	56129862	56129457
chr5	149828096	149830217	149829661
chr4	85047911	85048903	85048414
chr8	145800264	145801548	145800927
chr12	76426187	76427657	76426508
chr12	77360579	77361959	77361121
chr14	21979009	21980105	21979657
chr17	6734347	6736104	6735062
chr17	44849314	44850902	44849955
chr19	14153197	14154442	14153993
chr1	27383491	27384524	27384114
chr1	33807465	33808906	33808052
chr1	57041979	57043588	57042805
chr2	28975239	28977011	28976363
chr7	110736524	110737694	110737152
chr9	73028519	73029788	73028945
chr11	75459479	75460703	75460135
chr10	95040095	95041815	95040768
chr15	57295149	57296504	57295787
chr14	46019831	46021224	46020614
chr17	74101795	74102837	74102336
chr3	17901886	17903557	17902409
chr2	50163682	50165350	50164223
chr4	81392753	81393522	81393011
chr4	109513495	109514403	109514000
chr7	14029712	14030604	14030154
chr7	28335957	28337290	28336660
chr12	31539793	31540968	31540168
chr12	96794439	96796406	96795245
chr19	28884291	28886407	28885020
chr21	44379441	44380510	44380029
chr3	49822896	49824771	49823965
chr2	176458071	176459364	176458819
chr4	93226319	93227728	93227347
chr7	130792469	130794358	130792963
chr6	4647391	4648511	4647994
chr6	28742890	28745365	28744271
chr6	159462975	159464210	159463508
chr9	104985085	104986146	104985737
chr11	32912394	32913511	32912975
chr11	117602090	117603524	117602835
chr14	97126453	97128603	97127308
chr18	975698	977049	976407
chr22	17847549	17848487	17848008
chr1	212831298	212832963	212831836
chr1	244532264	244533970	244533175
chr3	127316395	127318110	127317271
chr3	155229297	155230505	155229689
chr2	32288042	32288987	32288571
chr5	115166486	115167578	115167101
chr9	74581332	74582465	74581833
chr9	84302423	84303304	84302801
chr11	12744499	12745868	12745201
chr11	125273405	125275009	125274340
chr17	48171948	48172994	48172539
chr17	61984080	61985222	61984602
chr16	75961398	75962726	75961939
chr16	76256286	76257315	76256948
chr20	43149693	43151451	43150330
chr2	899687	900903	900118
chr5	137690052	137691744	137690777
chr7	22849648	22851136	22850537
chr11	3475681	3476734	3476289
chr11	27369167	27370887	27370240
chr15	63832257	63833439	63832869
chr1	17767302	17769001	17767899
chr3	10501398	10502505	10502066
chr3	193852168	193853475	193852729
chr2	31126999	31128137	31127540
chr4	139143750	139145406	139144573
chr7	24421250	24422492	24421686
chr7	127938689	127940993	127939508
chr6	21596702	21598501	21598051
chr9	5326773	5327879	5327390
chr9	95639947	95641585	95640363
chr8	88711372	88712782	88712338
chr12	50086196	50087524	50086808
chr12	58245685	58247699	58246639
chr15	37719431	37720323	37719832
chr15	82090208	82091336	82090748
chr14	40816390	40818302	40817740
chr14	90421455	90422490	90422158
chr14	92866582	92867688	92867164
chr17	7588834	7590458	7590022
chr16	71928704	71929818	71929405
chr16	83479994	83480962	83480500
chr19	19430343	19432071	19431647
chr18	9474039	9475677	9475542
chr1	155952741	155954074	155953648
chr3	178577599	178578706	178578212
chr2	201181860	201183383	201182423
chr4	17169397	17170630	17169929
chr4	138417300	138418507	138417896
chr4	139162115	139164452	139163663
chr7	26192476	26194210	26193610
chr9	90448889	90450113	90449484
chr9	112083192	112084404	112083518
chr8	56842690	56843737	56843283
chr11	36562087	36563742	36562692
chr11	58694295	58695678	58694827
chr12	32607538	32609479	32607920
chr15	58369016	58370637	58369875
chr15	76193578	76195134	76194649
chr17	7553299	7555134	7554117
chr16	53241272	53243845	53242383
chr22	41877363	41878825	41877967
chr1	94579021	94580145	94579721
chr1	230563380	230564419	230563856
chr2	105477533	105479012	105478196
chr2	107535305	107536891	107536069
chr4	147270815	147272085	147271647
chr11	71554264	71555724	71555198
chr11	92525134	92527461	92526535
chr11	121671622	121673168	121672732
chr12	109896191	109897961	109896839
chr14	98170359	98171553	98171076
chr17	40949784	40951303	40950696
chr22	37414250	37415590	37414906
chr2	63270383	63272339	63271177
chr5	79079748	79081275	79080323
chr5	108020493	108022119	108021585
chr5	145404398	145405733	145404919
chr7	25642497	25643710	25643116
chr7	143022103	143023409	143022593
chr6	53275057	53276103	53275608
chr9	99539966	99540910	99540442
chr9	135820214	135821209	135820381
chr10	95204838	95206313	95205575
chr13	56229662	56230450	56230015
chr12	118066094	118067487	118066684
chr15	61460694	61463074	61461734
chr19	15341889	15343968	15343228
chr19	54097758	54099358	54098634
chr19	55185239	55186227	55185706
chr19	59084462	59086400	59084928
chr20	50618193	50619618	50618786
chr1	75840951	75842604	75841985
chr1	90375311	90377421	90376504
chr3	23848087	23849419	23848670
chr3	63630571	63631903	63631328
chr2	45639475	45641152	45639892
chr2	68906081	68908066	68906728
chr2	85184846	85186334	85185306
chr5	66163096	66164222	66163618
chr5	160299597	160301702	160301004
chr4	16818537	16819610	16819046
chr4	138584185	138586053	138585442
chr7	7679880	7681711	7680287
chr7	102035796	102038180	102036423
chr7	129587473	129589845	129588917
chr8	70377819	70379685	70379278
chr11	103609208	103610613	103610103
chr10	103577025	103579628	103578188
chr10	126842389	126844224	126843127
chr15	68974291	68975423	68974820
chr14	24910893	24912805	24912137
chr1	181069825	181071924	181071222
chr3	45429397	45430647	45430081
chr4	11150196	11152002	11150797
chr4	57252599	57254712	57253351
chr7	123386630	123388527	123387855
chr7	148841998	148843235	148842582
chr6	28588617	28590002	28589485
chr9	35157164	35158814	35158111
chr8	82339200	82340501	82339923
chr15	27419571	27422305	27421203
chr15	89592099	89593386	89592668
chr1	76081101	76081938	76081468
chr1	150540492	150541229	150540753
chr3	154842194	154843097	154842754
chr2	77980496	77982006	77981354
chr2	198442685	198443895	198443158
chr4	82074195	82076001	82075387
chr6	91650591	91651709	91651249
chr9	129261295	129262577	129261884
chr12	8003934	8005040	8004393
chr15	34126484	34128201	34127301
chr15	77829932	77831879	77830449
chr17	40016686	40017808	40017254
chr16	10039195	10040597	10040084
chr19	44763087	44765305	44764035
chr2	66617359	66619303	66618738
chr2	186289199	186290427	186289712
chr6	51683079	51684004	51683536
chr6	106145322	106146545	106145941
chr6	111872641	111874065	111873364
chr9	81976447	81978305	81977164
chrX	40028202	40029949	40028986
chr11	10372667	10374416	10373504
chr11	110079263	110080724	110080177
chr12	40157080	40158185	40157687
chr22	39100593	39102204	39101545
chr1	94100786	94102610	94102057
chr1	158969219	158970168	158969768
chr2	97497961	97499611	97498853
chr5	14357388	14358601	14358044
chr5	89503680	89505215	89504627
chr5	89963296	89964711	89963974
chr5	127087660	127089168	127088352
chr4	129270341	129271638	129271188
chr7	25137592	25138707	25138159
chr7	121077894	121079608	121078681
chr6	157743799	157745501	157744528
chr8	112928698	112929824	112929224
chrX	119170036	119171418	119170858
chr12	50134219	50135856	50135197
chr12	89745893	89747608	89746339
chr12	92534819	92536570	92535743
chr19	37575798	37576942	37576483
chr3	42065382	42067184	42066622
chr3	129689788	129690642	129690412
chr2	47571399	47572844	47572128
chr2	113607845	113609381	113608327
chr5	53303864	53305028	53304406
chr5	98109724	98110928	98110254
chr5	137513194	137514225	137513769
chr4	38088627	38089471	38089104
chr7	49284525	49285424	49284866
chr6	25464219	25465207	25464647
chr9	132810923	132812397	132811385
chr8	356590	357481	356962
chr8	79356798	79358106	79357566
chr11	4196499	4198117	4197024
chr10	102950499	102951515	102950992
chr15	82285825	82288511	82287984
chr16	21058985	21060109	21059546
chr18	53448087	53449808	53448974
chr1	146696167	146697714	146697277
chr1	210406679	210408303	210407454
chr3	23080288	23081818	23080997
chr2	61371695	61372802	61372261
chr2	186154488	186155758	186155033
chr5	150079274	150081491	150080644
chr4	54930349	54930902	54930697
chr7	100076316	100077603	100076827
chr7	129482893	129484469	129483567
chr7	149972822	149974102	149973451
chr6	28441898	28443325	28442358
chr6	158246049	158247318	158246674
chr6	158888631	158889805	158889295
chr11	14736988	14738380	14737927
chr11	63449087	63451206	63449700
chr10	34941410	34942832	34941962
chr10	101380065	101382082	101380392
chr12	6601586	6602984	6602462
chr15	71678776	71680911	71679297
chr19	46184433	46185741	46184899
chr18	25819879	25821443	25820881
chr1	206508157	206509232	206508697
chr3	45882768	45884156	45883595
chr2	67563298	67564286	67563745
chr2	177314098	177316153	177314751
chr5	94775192	94776440	94775903
chr5	126230873	126232504	126231553
chr5	156339829	156342047	156341134
chr4	88838658	88839948	88839248
chr7	20870983	20872215	20871703
chr6	129493190	129494411	129493868
chr9	88337584	88338772	88338266
chrX	2043322	2044861	2043994
chr10	101608905	101610454	101609966
chr12	76713289	76714421	76713881
chr15	93352459	93353187	93352623
chr17	76182796	76183875	76183435
chr16	52298623	52299930	52299460
chr20	56284882	56286401	56285678
chr1	16175099	16176759	16176078
chr1	95983020	95984684	95984147
chr1	146555435	146557519	146556277
chr3	52271496	52273226	52272437
chr2	149119493	149120605	149119929
chr2	219260104	219262207	219261246
chr5	174824577	174825935	174825248
chr4	72806429	72807710	72806861
chr6	26532589	26534013	26533175
chr11	20021490	20022826	20022253
chr11	92364990	92366268	92365811
chr10	53251487	53252911	53252348
chr12	54469588	54470546	54469894
chr15	85146652	85147557	85147058
chr17	4457598	4459711	4458644
chr17	10474760	10476308	10475382
chr18	28953188	28954250	28953810
chr1	59165045	59166393	59165901
chr1	96940502	96941650	96941174
chr1	205414016	205415485	205414417
chr3	135157697	135159512	135158222
chr4	149244199	149245146	149244579
chr7	107834881	107835903	107835346
chr6	158938985	158940613	158939702
chr11	11712493	11714264	11713599
chr11	93516799	93518509	93517378
chr10	93847188	93848653	93847761
chr12	6876078	6876771	6876347
chr14	57809788	57811104	57810357
chr14	88958298	88959305	88958777
chr16	23207497	23208966	23207925
chr1	65932799	65934152	65933395
chr1	197771197	197772619	197771937
chr3	174257097	174259336	174258026
chr3	176916527	176917602	176917095
chr2	122775295	122776626	122775802
chr5	75332899	75334463	75333618
chr5	122757593	122760405	122759628
chr7	51583865	51585622	51585067
chr6	55777976	55779402	55778472
chr9	4793153	4794707	4793473
chr9	117631799	117632885	117632365
chrX	110411060	110412142	110411706
chr11	14654596	14656071	14655233
chr12	25404079	25405267	25404421
chr14	20929549	20930782	20929943
chr19	20664858	20666611	20665717
chr19	41813361	41815183	41814644
chr20	10445600	10446841	10445996
chr21	26267906	26269198	26268699
chr1	153939244	153940063	153939799
chr1	220012232	220013622	220013151
chr1	223203607	223205026	223204488
chr3	38494299	38495551	38495230
chr3	110402372	110403678	110403128
chr3	187580195	187581204	187580746
chr2	191561441	191562281	191561957
chr4	79227991	79229605	79228566
chr7	69072598	69074596	69074088
chr6	45029794	45031225	45030661
chr8	41463562	41465446	41464443
chrX	197788	198530	198133
chr10	69531874	69533108	69532528
chr10	86039529	86040808	86040200
chr15	52971267	52971997	52971608
chr16	77890322	77891408	77890841
chr19	33666801	33668610	33668005
chr19	50527898	50529709	50528959
chr18	53387698	53389301	53388282
chr1	204077336	204079642	204077981
chr3	130550572	130551707	130551141
chr3	132069792	132071098	132070328
chr4	93197568	93199413	93198740
chr4	171943363	171944771	171944117
chr6	33239062	33240690	33239716
chr9	89225896	89227289	89226499
chrX	2624796	2626757	2625581
chr11	68080683	68082795	68081509
chr15	41137544	41139116	41138361
chr15	69120611	69122125	69121513
chr14	71121891	71123645	71122308
chr17	67000172	67001365	67000801
chr19	34139832	34141311	34140534
chr18	63277698	63279292	63278453
chr20	35464473	35465854	35465299
chr4	97263879	97264916	97264445
chr6	45642099	45643460	45642662
chr6	158615195	158616430	158615805
chr11	27686800	27687758	27687307
chr11	97507522	97509310	97507889
chr10	75489219	75491316	75490371
chr10	79788596	79790280	79789700
chr12	8178299	8180395	8179001
chr18	28354897	28356309	28355747
chr18	39210710	39212713	39212180
chr2	43216284	43217900	43217088
chr2	79866785	79867786	79867361
chr2	105466010	105467445	105466597
chr2	155618792	155619901	155619353
chr6	37104332	37105756	37105376
chr6	92007579	92009044	92008417
chr6	96206190	96207202	96206738
chr6	135988998	135990061	135989559
chr8	76236328	76237407	76236931
chr8	127250096	127251401	127250763
chrX	101215284	101217518	101216198
chr11	31703307	31704402	31703850
chr10	10334984	10336545	10335591
chr13	89525879	89527944	89526737
chr18	3591982	3593661	3593153
chr21	30117764	30119027	30118164
chr1	244107145	244109000	244107882
chr3	14888746	14890221	14889596
chr3	45697737	45699001	45698490
chr3	181426359	181428131	181427600
chr2	50345838	50348217	50346672
chr4	54458786	54459747	54459195
chr4	103499226	103500607	103500110
chr7	19233697	19234637	19234219
chr6	170862628	170864202	170863198
chr11	33060111	33061307	33060787
chr11	35781175	35782308	35781710
chr11	75689857	75691386	75690589
chr11	82666324	82667714	82667209
chr10	123048561	123049922	123049073
chr12	86036299	86037301	86036805
chr17	66657095	66658703	66657984
chr17	77773535	77776221	77774616
chr20	48815989	48816996	48816582
chr1	202452291	202453610	202452709
chr1	213843193	213844429	213843987
chr1	235323772	235325522	235324908
chr3	131050274	131051424	131050795
chr3	170601377	170602518	170601897
chr3	196158864	196159802	196159300
chr2	9428766	9429842	9429201
chr2	236960134	236962821	236962356
chr4	5892620	5893801	5893047
chr4	189967128	189968816	189968057
chr7	30458891	30460810	30459646
chr7	131289036	131290766	131289695
chr8	35390476	35392235	35391114
chr8	115017470	115018718	115018071
chr13	25153989	25155401	25154728
chr12	6197575	6199211	6198487
chr17	8041740	8043279	8042799
chr17	41322764	41323998	41323197
chr20	2082109	2083659	2083019
chr1	5285367	5286594	5285929
chr1	231347674	231348815	231348255
chr3	61857092	61858519	61857886
chr3	71008882	71010004	71009472
chr7	23569159	23570519	23570144
chr7	76357144	76359009	76358275
chr6	121069167	121070402	121069976
chr9	44171755	44172809	44172314
chr12	65219981	65220920	65220312
chr15	96596749	96597701	96597150
chr16	63762387	63763953	63763438
chr18	33406938	33408906	33407685
chr1	108599794	108601103	108600467
chr1	200379522	200380993	200380308
chr1	225566376	225567694	225566870
chr3	178866270	178868938	178867146
chr2	64630857	64633206	64631253
chr2	74684688	74686445	74685438
chr2	113266484	113267725	113266947
chr2	132177609	132178766	132177866
chr5	77752983	77753957	77753556
chr7	33566234	33567745	33566908
chr9	112427489	112428803	112428146
chrX	119947377	119948790	119947980
chr11	94225591	94227488	94226550
chr13	73631494	73633653	73632913
chr12	100594027	100595304	100594600
chr17	57917285	57919218	57918088
chr20	49383397	49384985	49384169
chr21	16613977	16615581	16614929
chr1	34612597	34613813	34613092
chr1	57043592	57044454	57044085
chr3	188740058	188741203	188740566
chr5	134093693	134095710	134094468
chr5	137548285	137550101	137549179
chr4	27693384	27694532	27693971
chr4	120200389	120202016	120200826
chr4	140923863	140924871	140924434
chr7	4783392	4785220	4784680
chr7	8476297	8477049	8476763
chr9	129921181	129922316	129921720
chr8	70888200	70890561	70889637
chr8	90547489	90548503	90547935
chr12	58240222	58241331	58240575
chr15	71104098	71105123	71104604
chr3	40498193	40499099	40498686
chr3	106547393	106548694	106548067
chr2	180414581	180415788	180415240
chr4	134561999	134563085	134562598
chr6	90398783	90400198	90399593
chr6	113240593	113241801	113241121
chr9	112808936	112810851	112809527
chr8	38236547	38238531	38237934
chr10	21814083	21815044	21814496
chr10	27649176	27650316	27649749
chr13	40056473	40058963	40057876
chr12	49463129	49464510	49463714
chr21	16319472	16320804	16320080
chr1	11742037	11743598	11742462
chr3	97628794	97629619	97629140
chr2	66027786	66028950	66028367
chr2	177190158	177191245	177190619
chr5	15918793	15919915	15919368
chr7	30478496	30479836	30479335
chr7	33168051	33169941	33169182
chr6	12430760	12432036	12431367
chr6	57810818	57812401	57811472
chr9	122388590	122389778	122389152
chr11	107327890	107329543	107328531
chr10	122701844	122702897	122702445
chr13	80356060	80358221	80357159
chr12	23180831	23181877	23181265
chr14	85995298	85996004	85995563
chr17	16283398	16284581	16284032
chr17	42421970	42422944	42422538
chr17	45569187	45570522	45569796
chr17	62922865	62924406	62923865
chr16	8614692	8616503	8615534
chr19	19977369	19978904	19977719
chr20	49574433	49576402	49575364
chr1	17890785	17891868	17891673
chr3	20082293	20083603	20082945
chr3	150263793	150265217	150264589
chr2	56149442	56150229	56149826
chr2	68897594	68898644	68898115
chr2	157110657	157112032	157111506
chr5	16740476	16741594	16741161
chr5	137910506	137912439	137911476
chr5	179248173	179249583	179248624
chr7	77185083	77186834	77185799
chr7	150754509	150755747	150755275
chr9	102260652	102262102	102261499
chr8	70371669	70373166	70372202
chr10	36147057	36148486	36148072
chr13	41309210	41310107	41309530
chr12	21477240	21478577	21477730
chr12	91665750	91666943	91666513
chr15	45570796	45572207	45571563
chr14	71175019	71176719	71175540
chr17	1157996	1159060	1158576
chr1	150229420	150231354	150230763
chr1	163530804	163532292	163531836
chr1	197779027	197781804	197780018
chr2	121223193	121224808	121223782
chr2	208030721	208031618	208030929
chr2	220462167	220463806	220462864
chr5	15026180	15027732	15027181
chr5	82758581	82759721	82759166
chr6	144124558	144125606	144125026
chr8	117886744	117887828	117887072
chr8	127997699	127998874	127998232
chrX	47862451	47864096	47863484
chr11	60608857	60610357	60609488
chr11	72128485	72130100	72129217
chr10	76585732	76586830	76586390
chr15	55460099	55461115	55460633
chr14	57368702	57369860	57369312
chr14	96381098	96382508	96381746
chr3	6531398	6532702	6532143
chr3	122161577	122163111	122162139
chr3	149530096	149531367	149531006
chr3	177077079	177078618	177077866
chr2	114889	116299	115496
chr2	64504186	64505069	64504481
chr2	173396653	173398119	173397694
chr7	100182068	100183556	100183204
chr6	4333982	4335020	4334517
chr6	45143599	45144805	45144275
chr6	88037995	88039309	88038519
chr6	144969756	144970987	144970161
chr6	150215899	150217211	150216505
chr8	119085953	119087837	119086902
chr15	39712325	39713802	39713241
chr15	40372595	40374607	40373989
chr15	60287500	60288462	60287943
chr16	70470595	70472404	70471152
chr20	23569296	23570918	23570415
chr3	57164336	57166152	57164875
chr2	132104183	132105301	132104759
chr5	7260749	7261963	7261212
chr5	74991255	74992640	74992001
chr5	118805192	118807009	118806170
chr4	115416167	115417378	115416944
chr7	30635196	30636993	30635738
chr6	13943798	13944807	13944330
chr6	14784898	14786244	14785470
chr6	74992977	74994004	74993447
chr9	9998153	9999600	9998602
chr9	92218589	92221061	92219820
chr8	115597498	115599229	115598123
chrX	125593459	125594895	125594404
chr10	13628088	13629826	13628985
chr12	5230597	5232001	5231131
chr15	49688031	49689618	49688657
chr15	52431791	52432709	52432277
chr14	91071308	91072912	91071931
chr17	7754392	7756113	7755312
chr17	19091003	19091802	19091435
chr22	50682395	50683786	50683076
chr1	233771390	233772716	233772001
chr3	131855638	131856802	131856186
chr5	61602577	61603463	61603128
chr4	5890595	5892618	5891754
chr4	73370596	73371716	73371184
chr7	14030607	14031658	14031072
chr6	29633578	29636411	29634787
chr6	31632100	31633301	31632846
chr9	38482784	38485903	38484118
chr9	116986188	116987312	116986770
chr9	134079632	134080507	134079931
chr8	67686591	67687835	67687266
chr11	20934045	20936275	20934870
chr10	2518872	2520609	2519618
chr15	27009987	27013070	27011583
chr14	57369861	57371389	57370443
chr17	27275660	27277170	27276564
chr20	44718298	44719463	44718661
chr1	25664007	25665184	25664747
chr1	203651509	203652516	203651977
chr1	214161931	214162785	214162378
chr3	5028176	5029201	5028661
chr3	179427424	179429221	179428035
chr4	141074641	141076085	141075368
chr7	105330962	105332861	105332393
chr7	121878393	121879627	121879051
chr6	14640639	14642273	14641044
chr6	87889264	87890404	87889907
chr12	30938123	30939047	30938549
chr12	113059084	113060004	113059475
chr12	115120780	115122729	115122204
chr14	50065032	50066637	50065414
chr14	61585389	61587316	61586413
chr17	37138898	37140002	37139493
chr16	55656588	55657921	55657298
chr19	37063517	37064726	37064199
chr19	41769355	41770697	41769794
chr19	51549773	51551451	51550314
chr1	173989923	173991258	173990816
chr1	196960414	196961615	196961195
chr3	78694610	78695633	78695138
chr2	188988123	188989248	188988711
chr7	123234284	123235603	123235016
chr15	101610534	101611667	101611175
chr17	55003243	55004444	55003801
chr16	4665610	4667492	4666494
chr16	22307097	22309088	22308762
chr16	49735683	49736666	49736094
chr16	75466299	75468274	75467794
chr1	87490587	87491603	87491045
chr3	181860018	181862308	181860965
chr5	82769002	82770082	82769581
chr5	122370470	122371606	122371127
chr5	130232598	130234401	130233711
chr5	161462882	161464113	161463481
chr4	175203885	175205496	175204870
chr7	28994083	28995230	28994728
chr7	111492995	111494311	111493429
chr9	74599203	74600459	74600016
chr10	92630020	92632174	92631316
chr12	30848548	30849421	30849009
chr12	54414901	54416159	54415588
chr15	44544021	44545126	44544697
chr17	21187207	21188102	21187752
chr17	58462605	58465221	58463616
chr19	12779328	12781401	12780494
chr19	38924407	38926057	38925416
chr21	19782875	19785014	19783969
chr1	101774417	101776354	101775035
chr1	179850398	179852954	179851635
chr3	19004285	19005438	19004849
chr2	102149821	102151312	102150545
chr2	156582976	156584664	156584167
chr5	66199561	66200740	66200188
chr5	180454498	180455779	180455235
chr5	180613910	180615007	180614698
chr4	77819792	77820920	77820397
chr9	125590630	125591603	125591015
chr8	65152583	65153703	65153127
chr8	72131081	72132036	72131484
chr12	4646999	4648826	4648086
chr15	41860437	41861421	41860775
chr14	73925006	73927056	73925289
chr18	57533513	57535173	57534780
chr1	69346377	69347499	69347016
chr1	91193127	91194018	91193609
chr1	185369657	185370908	185370356
chr3	176996797	176997651	176997207
chr3	192462095	192463037	192462573
chr2	225866381	225867279	225866917
chr5	92247546	92248703	92248072
chr4	75719344	75720701	75719965
chr4	78077595	78078640	78078375
chr4	87403929	87404804	87404366
chr7	146488031	146489349	146488866
chr6	3402793	3404203	3403698
chr6	83267997	83269047	83268594
chr9	81966708	81968015	81967500
chr9	94976358	94977851	94977167
chr9	108343375	108344730	108343996
chr11	62608296	62610879	62609010
chr11	131373495	131374695	131374214
chr10	77174923	77175902	77175380
chr13	50365136	50366301	50365627
chr13	98085761	98086649	98086162
chr15	69081906	69082896	69082439
chr14	20922191	20924164	20923208
chr14	57419684	57421487	57420724
chr14	73493526	73494553	73493785
chr16	1661494	1662546	1662066
chr22	25803327	25804785	25803786
chr1	1713382	1715103	1714564
chr1	27648050	27649164	27648718
chr1	58634327	58635651	58635102
chr1	114471280	114472350	114471702
chr1	116466517	116467983	116467196
chr1	229366117	229367999	229366531
chr3	49157797	49158912	49158319
chr3	53960891	53962013	53961405
chr2	68935932	68937410	68936680
chr5	126432719	126434022	126433148
chr7	73332993	73334218	73333827
chr6	88411472	88412802	88411988
chr9	133699303	133700397	133700043
chrX	113287537	113288621	113288263
chrX	113288625	113289647	113288989
chr11	64980289	64982618	64980885
chr12	6479599	6480733	6480438
chr12	12870920	12873369	12871884
chr12	109534995	109536191	109535757
chr15	26989500	26990910	26990255
chr14	28141739	28143302	28142742
chr17	57969399	57970886	57970349
chr19	10529871	10531147	10530622
chr19	39901709	39903764	39903147
chr1	217546899	217548106	217547602
chr1	245508185	245509519	245509008
chr3	78362973	78364952	78364129
chr4	92712102	92713476	92712729
chr7	73457384	73458604	73457986
chr6	99872397	99873707	99873263
chr6	162371893	162372901	162372401
chr9	79637497	79638739	79638363
chr8	10193730	10194892	10194116
chrX	102565473	102566802	102565941
chr11	127698397	127699703	127699035
chr11	130247709	130248828	130248355
chr10	86521561	86522692	86522162
chr15	58521605	58522690	58521858
chr15	90435927	90438207	90437246
chr17	47891981	47894616	47893620
chr16	30596416	30597810	30597132
chr16	89990644	89991418	89991055
chr2	21976532	21977751	21977183
chr2	43892620	43893619	43893163
chr2	62931196	62932987	62932544
chr5	64063692	64065712	64064783
chr5	173367718	173368630	173368246
chr7	30587898	30589063	30588590
chr6	26216252	26217283	26216891
chr6	30538687	30540010	30539037
chr8	127710268	127711906	127711342
chr12	80085731	80087108	80086342
chr15	68548209	68550282	68549652
chr14	21093279	21095208	21093613
chr16	14382877	14384209	14383747
chr16	82172427	82173833	82173325
chr19	9937587	9939097	9938517
chr19	12034076	12035045	12034554
chr20	52229611	52230729	52230057
chr1	53703392	53704812	53704287
chr1	198126316	198127886	198126785
chr1	207806618	207807773	207807147
chr3	113631379	113632404	113631946
chr5	83094480	83095813	83094984
chr4	169724341	169725905	169725192
chr8	104608581	104610184	104609623
chr10	77360496	77361304	77360748
chr15	73805799	73807040	73806334
chr17	33859879	33860927	33860462
chr17	77265256	77266441	77265837
chr1	27560308	27561648	27561164
chr1	167090289	167091885	167091313
chr3	40493787	40495620	40494679
chr3	185303399	185304705	185303918
chr3	187608009	187609005	187608465
chr2	171070549	171071597	171071261
chr2	173420896	173422409	173421268
chr2	174396999	174398193	174397570
chr5	14108083	14109689	14108905
chr7	92554913	92556409	92555781
chr6	99041792	99042806	99042279
chr10	13388537	13389668	13389104
chr10	45856888	45858519	45858086
chr10	123299375	123301749	123301154
chr10	132891884	132893358	132892843
chr12	85304736	85306066	85305193
chr12	112461269	112462711	112461946
chr17	56136188	56137266	56136753
chr17	74963889	74965960	74965170
chr17	81098689	81100206	81099535
chr16	20817396	20818452	20817845
chr16	58528694	58529702	58529126
chr16	61951936	61953202	61952683
chr16	71559661	71561103	71560061
chr19	49712873	49714230	49713793
chr18	3554796	3555793	3555246
chr20	52120220	52121276	52120857
chr22	29948592	29950878	29949852
chr22	36805055	36807213	36806034
chr1	94309499	94310603	94310058
chr3	184628866	184629897	184629483
chr2	111610880	111611804	111611349
chr5	80252455	80253692	80252996
chr5	89368799	89370102	89369524
chr4	42138092	42139202	42138651
chr4	54342295	54344402	54343312
chr7	38358098	38359201	38358654
chr7	140732405	140733483	140732874
chr6	42868799	42870027	42869325
chr6	74294999	74297025	74295473
chr6	109999989	110001001	110000534
chr6	143232787	143234021	143233442
chr9	13491833	13492719	13492048
chr9	131833733	131835003	131834243
chr8	73832987	73834190	73833734
chr11	58911358	58913211	58912120
chr11	129919898	129920952	129920338
chr10	64367498	64368791	64368064
chr13	107586693	107587986	107587233
chr12	59314030	59314889	59314427
chr15	67999388	68000737	67999992
chr14	24640387	24642431	24640982
chr14	61123623	61124884	61124155
chr16	84150248	84150837	84150421
chr18	47881804	47883396	47882532
chr1	88433298	88435202	88434515
chr3	32001397	32003102	32002064
chr3	135376593	135378501	135377922
chr3	168864586	168866111	168865422
chr2	24835778	24836773	24836169
chr2	87784940	87786453	87785509
chr2	231851689	231852704	231852046
chr5	15550275	15551792	15550748
chr5	95479511	95481004	95480173
chr5	141228918	141230311	141229376
chr5	158303279	158304752	158304336
chr7	31806797	31809013	31807836
chr7	34205190	34206310	34205698
chr6	37758799	37759808	37759301
chr9	9995977	9997125	9996466
chr8	128821829	128823436	128822613
chrX	71400784	71402110	71401627
chr10	30810970	30812327	30811871
chr17	16340829	16342693	16342162
chr3	6166799	6168003	6167320
chr2	58613820	58615063	58614223
chr2	65501598	65503216	65502484
chr2	122561842	122563106	122562677
chr2	223616675	223617808	223617213
chr5	116109160	116111088	116109666
chr4	185568527	185570125	185569039
chr4	189319740	189322492	189321169
chr7	25782492	25784432	25783928
chr7	37656760	37657585	37657201
chr7	92392624	92394100	92393300
chr9	75436799	75438228	75437766
chr9	110199833	110201713	110200839
chr8	33369985	33371481	33371159
chr8	33454773	33456001	33455324
chr12	21547587	21548920	21548420
chr12	25641488	25642724	25642110
chr15	62774581	62775612	62775135
chr14	46357372	46359060	46357983
chr16	69372762	69374093	69373530
chr22	38901892	38903332	38902380
chr1	170456297	170457548	170456865
chr1	186606246	186607772	186606935
chr3	81628698	81629904	81629103
chr3	109882344	109884323	109883870
chr3	138542181	138543303	138542729
chr2	134304093	134305503	134304912
chr5	51302858	51303918	51303317
chr4	84035161	84036495	84035832
chr4	187186305	187188395	187187021
chr9	96856278	96857307	96856909
chr8	128054951	128056941	128056295
chr11	118122292	118123878	118123037
chr13	79231576	79233094	79232631
chr13	109926250	109927538	109926788
chr12	120729891	120731524	120730723
chr19	18401888	18403195	18402856
chr20	1404096	1405502	1404598
chr20	42367690	42368908	42368217
chr22	35236551	35238413	35237521
chr22	39897616	39899333	39898365
chr1	244014241	244015619	244014858
chr5	10626966	10627882	10627491
chr4	56707566	56709128	56708381
chr7	38261797	38263217	38262331
chr7	140767027	140768202	140767306
chr6	21836704	21838006	21837074
chr6	110011919	110013402	110012327
chr11	131758823	131761253	131760365
chr12	77157669	77160005	77158831
chr12	106694989	106696169	106695620
chr14	21288003	21289332	21288787
chr14	57579069	57579761	57579405
chr18	57356559	57358384	57357567
chr21	38318773	38320408	38319548
chr1	1676792	1678343	1677907
chr1	75154977	75155956	75155718
chr1	149605204	149606496	149606074
chr3	88051894	88052902	88052404
chr3	129158028	129160054	129159182
chr2	134227595	134228724	134228136
chr2	191878467	191879811	191879130
chr5	103143627	103144938	103144295
chr4	100139484	100141315	100140754
chr4	110735881	110737361	110736629
chr4	119988197	119989302	119988741
chr7	83277784	83278832	83278426
chr7	118815497	118816882	118816217
chr6	121759110	121760187	121759573
chr6	160558793	160560105	160559459
chr8	129355679	129356916	129356365
chr11	71639255	71640535	71639992
chr11	117048187	117049775	117049424
chr11	119926882	119929901	119928903
chr10	79848086	79849146	79848683
chr14	21776735	21778186	21777129
chr20	52029199	52030302	52029730
chr3	8653078	8654004	8653675
chr3	184258487	184259501	184258987
chr5	68218084	68219213	68218628
chr5	147762297	147764214	147763497
chr4	5445265	5446802	5445877
chr7	7041853	7043016	7042202
chr7	47419273	47421395	47420621
chr7	123167158	123168551	123167918
chr6	2989131	2991406	2989835
chr6	28456292	28457524	28456800
chr6	49420488	49421421	49421023
chr6	77264386	77265528	77265091
chr9	98898664	98900313	98899767
chr11	71434604	71435908	71435252
chr10	10569338	10571203	10570348
chr10	15919560	15920832	15920197
chr10	53993001	53994112	53993537
chr10	68989598	68991604	68990896
chr13	94147800	94148996	94148327
chr12	6314119	6316028	6315092
chr12	57520398	57522200	57521624
chr12	64942898	64943864	64943444
chr19	49939070	49940402	49939841
chr19	49994870	49997016	49996119
chr18	4016683	4018487	4017629
chr20	2244983	2246024	2245547
chr3	99535696	99537704	99536375
chr3	190682214	190683402	190682851
chr2	71221994	71223312	71222739
chr5	67075390	67077115	67076327
chr5	136288957	136290055	136289519
chr5	176852099	176853795	176853021
chr4	98824396	98825823	98825214
chr6	10554599	10555545	10555135
chr6	138426393	138427925	138427066
chr9	26746063	26747392	26746821
chr9	85842788	85843962	85843398
chr8	11659019	11660624	11659983
chr10	21804430	21805817	21804973
chr10	69913127	69914685	69913580
chr13	72636289	72637367	72636934
chr1	54546967	54547921	54547446
chr1	64710020	64711868	64711434
chr3	38065081	38067501	38065560
chr2	88836795	88837706	88837441
chr5	79379019	79380034	79379544
chr5	126908375	126909563	126908917
chr7	136866429	136867405	136866833
chr8	39328199	39329610	39328903
chr8	62185589	62186778	62186099
chr8	92404166	92405528	92404831
chr11	64683393	64684339	64683919
chr11	94988417	94990288	94989113
chr10	22020558	22021905	22021227
chr12	46766052	46767289	46766650
chr15	31890547	31891755	31891085
chr15	48027875	48029633	48028446
chr17	38619909	38622222	38621175
chr3	946578	947585	947146
chr3	94722675	94723721	94723244
chr3	132095098	132096751	132095627
chr2	69435797	69437272	69436622
chr2	146892658	146893620	146893083
chr4	95761897	95763289	95762462
chr4	174529284	174530543	174529885
chr7	92463811	92465695	92464800
chr7	141437476	141438908	141438105
chr9	88896362	88897697	88897105
chr11	40225550	40226602	40226087
chr11	45867873	45869888	45868805
chr11	62358490	62360507	62359358
chr12	12710215	12711824	12711096
chr15	68145716	68147327	68146132
chr14	23706598	23707801	23707171
chr14	30132306	30133370	30132892
chr17	25603386	25604812	25603846
chr17	25671675	25673218	25672719
chr16	52595394	52596708	52596150
chr19	54835992	54837617	54836623
chr18	57567537	57568836	57568354
chr22	30583580	30585321	30584214
chr1	73364297	73365529	73364925
chr1	174840373	174841843	174841408
chr1	232260671	232262613	232261010
chr1	242010815	242011769	242011244
chr2	150362890	150364202	150363441
chr5	74162362	74163379	74162914
chr4	38089478	38090710	38090161
chr4	38606787	38608113	38607609
chr7	82856488	82857713	82857035
chr7	100799046	100800916	100800233
[truncated: 113,136 more rows]

## Sheet: MESE peaks
FOXK2 peaks in H1 Mesendoderm cells
chr	start	end	summit
chr12	120754815	120756207	120755619
chr8	95907550	95908491	95908027
chr7	106808405	106809812	106809062
chr6	37139343	37140820	37140189
chr3	129034880	129035930	129035193
chr11	9594032	9595409	9594421
chr19	50380281	50381722	50380708
chr17	79367574	79368485	79367918
chr3	15642277	15644004	15643169
chr7	27702038	27703421	27702763
chr4	174255949	174257337	174256392
chr1	145437969	145438801	145438373
chr5	118287758	118288767	118288315
chr22	24180880	24181940	24181405
chr6	90526790	90528030	90527501
chr17	57642236	57643935	57642944
chr1	25558391	25559476	25558992
chrX	119077316	119078308	119077780
chr12	72232796	72234211	72233497
chr3	66270797	66271920	66271384
chr1	51981802	51984622	51983864
chr17	37895405	37896473	37895938
chr19	41902769	41904185	41903358
chr14	74550782	74552011	74551465
chr17	66453709	66454626	66453996
chr22	39569653	39571856	39571005
chr7	92157689	92158922	92158092
chr9	2700697	2702138	2701301
chr2	225349397	225350755	225350214
chr11	85181485	85182568	85182061
chr18	45457380	45458736	45458034
chr3	46607349	46608503	46607730
chr7	108208907	108210665	108210236
chr8	12081046	12081951	12081574
chr17	26661696	26662965	26662485
chr1	117601576	117603136	117602592
chr4	153876984	153878417	153877957
chr6	29591733	29593589	29592547
chr1	110576285	110577524	110577091
chr7	107382575	107385119	107384074
chr16	75682133	75683458	75682601
chr22	31686182	31687443	31686733
chr3	39092913	39094405	39093434
chr2	64872858	64874341	64873588
chr1	109632784	109633694	109633298
chr5	118754263	118755177	118754662
chr7	95225649	95226938	95226179
chr1	164570735	164572524	164571436
chr1	202779232	202780609	202779911
chr19	3968141	3969227	3968783
chr15	50295559	50297119	50296053
chr3	183352697	183353825	183353406
chr5	64919147	64920547	64920078
chr2	208889577	208891104	208890244
chr9	133568311	133569590	133569038
chr15	63448139	63449988	63449593
chr2	31029830	31031309	31030446
chr5	123996754	123997808	123997252
chr10	121648012	121649144	121648713
chr5	175964412	175965385	175964931
chr4	69215343	69216405	69215816
chr17	36452691	36454122	36453177
chr15	36524074	36525453	36524940
chr6	170350699	170352023	170351506
chr9	34328091	34329816	34328773
chr6	33256528	33258011	33257358
chr1	116466524	116468034	116467195
chr8	124553241	124554039	124553554
chr2	32502389	32503586	32502896
chr1	205090414	205092249	205091383
chr12	28342831	28344603	28343324
chr10	91145508	91146904	91146233
chr6	3001591	3002907	3002339
chr9	140444176	140445214	140444884
chr11	12885797	12887152	12886566
chr5	135898951	135900124	135899470
chr17	58754192	58755502	58754831
chr1	3540482	3541586	3541356
chr1	246728229	246731018	246729561
chr12	19283269	19285001	19283995
chr4	140003640	140004724	140004125
chr16	80574283	80575408	80574912
chr5	95065265	95067203	95066570
chr7	99697503	99698705	99698160
chr6	27519664	27521903	27520989
chr10	30841689	30843716	30842990
chr17	5735789	5737026	5736360
chr5	42811503	42813187	42812275
chr10	31324930	31325941	31325381
chr1	222885686	222887654	222886722
chr3	176996683	176997640	176997206
chr12	56519641	56520971	56520174
chr18	23805799	23806915	23806424
chr1	54518535	54519808	54518889
chr1	82014063	82015953	82015379
chr1	203830913	203831911	203831235
chr2	54013494	54014622	54014128
chr7	36297440	36298818	36298220
chr18	11850717	11852215	11851420
chr4	77819691	77820866	77820397
chr4	18692599	18694102	18693082
chr5	61262035	61263172	61262597
chr1	164559212	164560524	164559679
chr6	49430518	49431951	49431095
chr14	69259315	69260801	69260208
chr5	118762644	118764478	118763722
chr6	26701354	26702165	26701800
chr1	48907653	48908989	48908532
chr1	204367220	204368622	204367757
chr2	206947792	206950021	206948720
chr17	41560410	41561725	41561309
chr1	61542162	61543549	61542888
chr21	31780636	31781974	31781338
chr13	100701791	100703234	100702805
chr19	12901675	12902873	12902132
chr12	120730102	120731647	120730678
chr2	67562562	67564305	67563745
chr4	140933620	140934809	140934059
chr16	70147292	70149129	70148072
chr19	48166603	48168236	48167256
chr20	42839011	42840407	42839628
chr1	63224951	63226172	63225716
chr10	105358040	105359207	105358806
chr4	2964370	2965773	2965186
chr6	27744560	27746302	27745602
chr9	135819309	135820220	135819949
chr12	65075468	65077926	65076599
chr1	65532199	65532890	65532500
chr6	90649774	90650803	90650314
chr12	53343204	53344507	53343740
chr17	8059070	8060964	8060066
chr17	74261817	74262744	74262147
chr1	221342370	221344123	221343002
chr2	198187371	198188937	198188146
chr5	133862065	133862933	133862627
chr1	171477756	171479396	171478465
chr16	21641657	21643772	21643084
chr5	116199159	116201149	116200429
chr9	137028870	137030399	137029984
chr10	29415715	29417554	29416734
chr3	122511390	122513459	122512718
chr5	18735777	18736920	18736333
chr6	27635732	27637704	27636444
chr8	52811226	52812501	52811725
chr8	61596156	61597595	61596767
chr2	198521879	198522955	198522494
chr7	148014978	148016411	148015526
chr11	119251512	119253194	119252528
chr15	48027913	48029340	48028448
chr16	6371772	6373527	6372965
chr6	26567797	26569957	26569010
chr16	74400655	74402853	74402232
chr19	49954675	49955814	49955103
chr5	76208176	76209868	76208978
chr2	74006486	74008010	74007306
chr6	33167298	33168993	33167902
chr9	117686723	117689292	117688188
chr14	58893179	58894936	58894414
chr22	39794979	39796583	39795620
chr2	9036467	9037723	9037118
chr5	39072663	39074134	39073556
chrX	48937041	48938167	48937539
chr16	3201880	3202628	3202320
chr4	106079398	106080716	106080168
chr15	65475794	65477339	65476848
chr16	14727509	14728708	14728114
chr2	175190051	175191033	175190722
chr19	8449423	8450632	8450031
chr3	99978875	99980328	99979859
chr11	12701327	12702970	12702315
chr10	99094111	99095609	99094516
chr9	20657685	20659165	20658326
chr10	32439187	32440478	32439928
chr20	52823890	52824868	52824397
chr6	26327087	26328155	26327854
chr8	26239161	26241084	26240484
chr2	139535162	139536717	139535758
chr4	118521799	118522646	118522223
chr4	3933069	3934263	3933897
chr14	71182877	71184558	71183422
chr17	77809271	77810523	77810041
chr1	160621705	160623222	160622603
chr3	191047321	191048773	191047924
chr7	21983898	21985096	21984437
chr11	3662996	3664756	3664022
chr11	59317460	59319063	59318125
chr20	25159493	25160501	25160058
chr2	120109342	120110611	120110010
chr13	53028292	53029816	53029228
chr17	16737989	16739416	16738492
chr3	9690489	9691633	9691120
chr7	148680465	148681333	148680865
chr6	1607521	1608482	1607900
chr6	26532599	26533810	26533144
chr9	113875345	113876904	113876343
chr9	115773770	115774924	115774613
chr17	79368699	79369513	79369134
chr3	106547374	106548879	106548067
chr6	26536777	26538067	26537791
chr17	8089958	8090739	8090246
chr1	6660554	6662263	6661311
chr2	87303354	87304523	87303835
chr6	27197441	27199121	27198335
chr6	79861593	79863073	79862380
chr1	167191256	167192114	167191672
chr2	35400930	35402615	35401992
chr7	912433	914131	913218
chr7	4783792	4785057	4784680
chr7	76750917	76752368	76751598
chr1	210000546	210002007	210001339
chr4	148439596	148440641	148440221
chr10	65472640	65474252	65473117
chr15	26326778	26327961	26327584
chr16	76255887	76257251	76256949
chr20	31072375	31073689	31073151
chr5	176738368	176739984	176739345
chr1	27852876	27854394	27853778
chr7	100887119	100888239	100887722
chr14	23397649	23400849	23398971
chr3	185826699	185827622	185827017
chr2	44313794	44315483	44314546
chr5	137672806	137674270	137673634
chr4	90031431	90032578	90032297
chr6	27758794	27759716	27759132
chr10	46090053	46091027	46090316
chr10	99399696	99400666	99400363
chr12	33045802	33047619	33046172
chr19	45873679	45874613	45874056
chr1	100816187	100817578	100816871
chr1	158968418	158969219	158968848
chr16	70470498	70471857	70471152
chr1	249167625	249168298	249168124
chr2	68897049	68898605	68898115
chr4	109087172	109088146	109087789
chr17	8023343	8023938	8023630
chr1	149605218	149606492	149606075
chr1	153940067	153940887	153940380
chr11	134131287	134132583	134132076
chr15	45492177	45492984	45492622
chr14	21080837	21083705	21081981
chr3	34451288	34452614	34451978
chr2	27579245	27580359	27579731
chr9	34512035	34513283	34512723
chr8	12898497	12899717	12899301
chr14	21092360	21094377	21093578
chr20	44991969	44993153	44992665
chr1	7998007	7998769	7998273
chr1	221914914	221916570	221915720
chr6	27655630	27656721	27656028
chr13	82345744	82346755	82346268
chr5	142472044	142473345	142472926
chr14	90300788	90302062	90301576
chr3	32337939	32338853	32338438
chr10	70938499	70941569	70939691
chr10	112327722	112329020	112328153
chr12	115121522	115122608	115122203
chr6	138426271	138428179	138427067
chr11	77531508	77532906	77532063
chr14	57126503	57127415	57126962
chr17	55607589	55608526	55608055
chr17	56428819	56429796	56429562
chr5	177990425	177991926	177991580
chr6	140303471	140304460	140303952
chr15	99394807	99395806	99395603
chr4	125794269	125795732	125795302
chr1	249168300	249169116	249168508
chr2	98551991	98553330	98552880
chr13	56229584	56231073	56230015
chr16	3202632	3203525	3202975
chr2	111444752	111446024	111445636
chr6	24400096	24401390	24400566
chr8	24366364	24368024	24367088
chr14	35008092	35009635	35008879
chr22	27768389	27770206	27769474
chr11	27709285	27710415	27709740
chr1	63654544	63656741	63655492
chr1	64241196	64242294	64241716
chr2	134179704	134181209	134180197
chr5	134072852	134074528	134073595
chr5	146595699	146596774	146596306
chr5	157740459	157742121	157741289
chr10	99160363	99162008	99161144
chr10	104677338	104678425	104677851
chr16	57334179	57335632	57334411
chr21	16593513	16595721	16594599
chr1	57276391	57277830	57277186
chr2	235913987	235915127	235914486
chr6	37104325	37105821	37105376
chr6	52859347	52861205	52860577
chr11	57424397	57426108	57425060
chr12	26986386	26987415	26986990
chr14	30395262	30396390	30395529
chr5	137666379	137668410	137667501
chr9	132586162	132586892	132586521
chr19	19430405	19432076	19431647
chr19	58321091	58322821	58322374
chr6	26596647	26597623	26597213
chr1	200588549	200590941	200589097
chr3	49131256	49132519	49132043
chr4	27076892	27078124	27077409
chr6	26304757	26306306	26305744
chr14	75725190	75727322	75726040
chr16	56966362	56967703	56967044
chr19	52988697	52989966	52989461
chr5	12855713	12856734	12856287
chr5	64040529	64041589	64041023
chr11	111957043	111958309	111957547
chr15	99395808	99396853	99396027
chr17	41444459	41446402	41445417
chr1	210965266	210966402	210965845
chr12	12764135	12765229	12764843
chr3	142165484	142166548	142166265
chr7	99867568	99868584	99868209
chr9	79104699	79106585	79105872
chr11	114309580	114310439	114310001
chr14	21077948	21079237	21078336
chr18	70912289	70913452	70912838
chr1	27816256	27817605	27816851
chr1	212630251	212631919	212631335
chr2	47629617	47630547	47630045
chr7	37431599	37432806	37432308
chr7	83277711	83278849	83278426
chr13	38221098	38222098	38221536
chr12	113684066	113685106	113684415
chr15	45763347	45765012	45764545
chr1	150229365	150231420	150230766
chr4	54930362	54930904	54930697
chr7	113724920	113726520	113725928
chr12	125390876	125391947	125391400
chr6	43666773	43668109	43667539
chr6	53412395	53413619	53412975
chr8	124168755	124170674	124169481
chr12	57914595	57916537	57916115
chr12	72373772	72374886	72374463
chr15	41849180	41851004	41850000
chr1	214775933	214777159	214776392
chr3	63561889	63563386	63562897
chr5	137512997	137514195	137513769
chr5	172755137	172756210	172755542
chr5	180613974	180615109	180614732
chr8	33369912	33372721	33371142
chr13	73222357	73223522	73222976
chr15	43476994	43477865	43477580
chr18	25687187	25688590	25687945
chr22	17738807	17740560	17739212
chr2	24298589	24299676	24299197
chr2	208977159	208978616	208977825
chr5	180599788	180601801	180601070
chr6	27573106	27573807	27573469
chr12	29322758	29323815	29323352
chr15	40885400	40887814	40886064
chr15	85976558	85978210	85977665
chr1	77684377	77685514	77685084
chr2	25044601	25045987	25045079
chr2	27272974	27273892	27273706
chr2	58766745	58768396	58767329
chr7	148936358	148937182	148936762
chr11	59333485	59334859	59333846
chr11	127261796	127264010	127262690
chr20	44399384	44400694	44400035
chr21	23746189	23747944	23746984
chr1	111959933	111961301	111960561
chr1	145436881	145437968	145437685
chr1	160221181	160222614	160221992
chr3	193757896	193759008	193758431
chr4	134185252	134186268	134185602
chr19	46270312	46271326	46270868
chr19	49375988	49377220	49376371
chr19	50315779	50317594	50316956
chr22	36635151	36636477	36635673
chr2	149402533	149403391	149403050
chr6	26313077	26314401	26313372
chr9	139482460	139483829	139482919
chr12	46120644	46122329	46121246
chr15	45490214	45491447	45490827
chr2	86946545	86947723	86947136
chr4	41021645	41022720	41022214
chr9	94669885	94672292	94670852
chr15	44974743	44976467	44975661
chr6	167305565	167307110	167306096
chr11	12387363	12388895	12387978
chr14	92866669	92867622	92867133
chr1	211548080	211549402	211548915
chr3	128394173	128395325	128394720
chr2	149119347	149120407	149119930
chr11	102244745	102246210	102245446
chr12	46979151	46980372	46979784
chr5	92581593	92583482	92582165
chr5	139926590	139928272	139927216
chr4	134561695	134563050	134562598
chr6	28862990	28865600	28864061
chr10	79045094	79046314	79045716
chr13	45491391	45493645	45492085
chr15	100522990	100524091	100523748
chr16	22307493	22309051	22308508
chr20	32743134	32745040	32744236
chr3	88198677	88200108	88199110
chr6	41485393	41486506	41485967
chr22	36309970	36311281	36310834
chr1	146555291	146557180	146556277
chr3	143071598	143072751	143072259
chr4	138584435	138585913	138585442
chr7	20159239	20161085	20160380
chr6	28641198	28642062	28641646
chr13	50700038	50701131	50700643
chr12	6771491	6773023	6772287
chr14	21150436	21151855	21151483
chr14	68400522	68402044	68401097
chr20	18038081	18039013	18038600
chr1	181070798	181071943	181071222
chr2	112799990	112801608	112800975
chr7	129588013	129589306	129588916
chr11	117746608	117747469	117747114
chr18	28355212	28356384	28355747
chr1	100501576	100504223	100503187
chr7	66459482	66460902	66460701
chr6	26311624	26312493	26312117
chr6	96007854	96009603	96008787
chr10	105127955	105129005	105128393
chr15	89877824	89879175	89878334
chr6	27651594	27653031	27652497
chr9	35656785	35658309	35657863
chr11	65337176	65338609	65337964
chr3	57977898	57978911	57978365
chr6	28907756	28909136	28908900
chr8	81397261	81398392	81397765
chr10	66275883	66277305	66276632
chr13	55279559	55280594	55280028
chr19	57921965	57923202	57922554
chr1	172518391	172519724	172519191
chr2	157188850	157190318	157189216
chr5	54381767	54382875	54382215
chr6	27513168	27514112	27513527
chr8	146126490	146127297	146126939
chr11	65728498	65729582	65729163
chr13	52848673	52849959	52849318
chr17	47268855	47270909	47269942
chr19	37708244	37710127	37708800
chr21	43869798	43871205	43870296
chr22	43153170	43154328	43153693
chr1	16872017	16873317	16872464
chr2	152265842	152266989	152266464
chr8	81805498	81806940	81806109
chr12	108600947	108602415	108601708
chr17	57443418	57444725	57443995
chr3	86469889	86471317	86470738
chr2	70475083	70476453	70476157
chr5	1799595	1801077	1800293
chr4	140097438	140098405	140097773
chr6	168151092	168152420	168151805
chr10	99078418	99079171	99078992
chr10	102132485	102133633	102133178
chr14	91526636	91528412	91527351
chr17	7588795	7590531	7590025
chr19	52986600	52988696	52987390
chr18	53448391	53449829	53448974
chr21	28227982	28229606	28228534
chr1	105030288	105031915	105031333
chr1	223203466	223204973	223204488
chr5	147699298	147700706	147700017
chr6	26744799	26746054	26745289
chr6	152893597	152895015	152894094
chr10	71409774	71410739	71410204
chr17	65241374	65242206	65241932
chr16	22206082	22207623	22207070
chr19	17579291	17580710	17580064
chr2	48735181	48736933	48736073
chr2	198442784	198443767	198443159
chr5	93446272	93448012	93447303
chr6	2166593	2167711	2167129
chr6	6758979	6760040	6759545
chr6	42016590	42017306	42016752
chr9	71769894	71771017	71770521
chrX	146780075	146781303	146780696
chr10	69523808	69524750	69524305
chr10	73079066	73080163	73079415
chr2	169516071	169517789	169516837
chr6	42846794	42848486	42847613
chr6	151712854	151713922	151713046
chr8	20210526	20212043	20211448
chr8	25846274	25847945	25847043
chr8	96281031	96282810	96281907
chr11	61098371	61100304	61099899
chr11	118588312	118589124	118588648
chr15	45492986	45493911	45493386
chr15	96596724	96597935	96597151
chr17	2303448	2304154	2303945
chr3	55649362	55650672	55649820
chr4	57471292	57472658	57471781
chr7	87093976	87095377	87094684
chr6	27514455	27515940	27515567
chr9	38671742	38673020	38672367
chr12	82369482	82370339	82369885
chr16	68056199	68057822	68057102
chr19	13841971	13843102	13842430
chr20	44211611	44212895	44212400
chr2	119078985	119080013	119079444
chr5	166457029	166458225	166457648
chr13	23387466	23389185	23388080
chr1	161396638	161398782	161397897
chr2	1391490	1393098	1392151
chr6	31632146	31633285	31632845
chr8	75911919	75913396	75912942
chr11	64683376	64684275	64683918
chr13	22495987	22497102	22496447
chr12	48152584	48153526	48152982
chr14	23066866	23068575	23067210
chr21	35302784	35304270	35303439
chr1	21384303	21385311	21384720
chr3	61516922	61517863	61517329
chr2	63626097	63627314	63626535
chr5	93250399	93251502	93250957
chr6	26328156	26328754	26328412
chr9	107689924	107691054	107690543
chr10	114846227	114847757	114847321
chr12	3536977	3538123	3537693
chr14	89445052	89446023	89445507
chr20	48808695	48809351	48808972
chr2	190505377	190506612	190506054
chr2	201067996	201069335	201068520
chr5	161701232	161702273	161701942
chr7	24439821	24440986	24440664
chr6	27445930	27447159	27446651
chr6	92008036	92009030	92008417
chr13	28623947	28624978	28624490
chr15	41860392	41861804	41860774
chr14	50052820	50054266	50053415
chr17	2304554	2305472	2305024
chr16	57332819	57334178	57333916
chr19	7693799	7695201	7694536
chr1	201343992	201344988	201344532
chr6	21101958	21103555	21102614
chr6	26594665	26595524	26595157
chr6	42895992	42898245	42897184
chr9	14423220	14424910	14424041
chr11	34713310	34715009	34713910
chr11	45867863	45869636	45868790
chr11	67525159	67526570	67526028
chr13	51747708	51748885	51748191
chr16	79634285	79635263	79634764
chr20	56285183	56286340	56285678
chr1	46153436	46154770	46153887
chr1	158975952	158977319	158976433
chr6	15434215	15435567	15434693
chr6	27560007	27561918	27560627
chr6	29628799	29630496	29629754
chr11	72503981	72505658	72504764
chr10	57658897	57660882	57659876
chr10	130338712	130340281	130339646
chr13	25541281	25543288	25542641
chr12	125410871	125412187	125411899
chr17	12309666	12310700	12310194
chr1	200701266	200702283	200701741
chr2	37616926	37618716	37617802
chr7	30511621	30512928	30512189
chr8	85201009	85202034	85201436
chr19	35738751	35740403	35739636
chr22	45809175	45810311	45809574
chr2	153915680	153917040	153916348
chr7	142218260	142219726	142219179
chr6	28692898	28694306	28693845
chr9	121931096	121932557	121931872
chr8	17012380	17013739	17013219
chr10	17054454	17055603	17055026
chr18	3603386	3605276	3603769
chr3	111631818	111633171	111632272
chr3	163632070	163633156	163632596
chr7	66056765	66058777	66057732
chr7	86668225	86670208	86669550
chr6	28180547	28181302	28180857
chr10	61900043	61900971	61900527
chr14	94596030	94596895	94596376
chr17	80451761	80453464	80452618
chr6	27618096	27619048	27618719
chr6	28911899	28912849	28912391
chr10	21813535	21815052	21814494
chr13	63006530	63007703	63007283
chr5	140026399	140028390	140027440
chr6	5891492	5892506	5891989
chr11	81005088	81006245	81005660
chr15	70432208	70433527	70433077
chr17	34969275	34971169	34969844
chr18	9473888	9475674	9475532
chr18	25866705	25867719	25867384
chr20	49257611	49259732	49258655
chr22	35237269	35238404	35237522
chr3	3220796	3222066	3221374
chr4	39638786	39640314	39639973
chr6	21597014	21598630	21598051
chr10	3872779	3874460	3873332
chr10	43132900	43134517	43133619
chr17	40896738	40897873	40897011
chr19	23905602	23907962	23906733
chr2	208030747	208031352	208030929
chr4	69271007	69272622	69271959
chr7	83779341	83780641	83780019
chr15	74753029	74754130	74753555
chr14	50328071	50330243	50329369
chr19	2427404	2428695	2428030
chr19	52489548	52490702	52490077
chr22	23560292	23561740	23561131
chr3	53285795	53287135	53286609
chr2	21674436	21676101	21675691
chr2	31711739	31713219	31712423
chr2	54784203	54785269	54784794
chr2	60644117	60645485	60644617
chr6	1596392	1598100	1597790
chr6	27870518	27871228	27870725
chr6	110177554	110179110	110177885
chr9	90340107	90341809	90340891
chr11	62328815	62330014	62329301
chr17	31628593	31630624	31629623
chr19	13905261	13906516	13905889
chr1	212464495	212465678	212465004
chr2	30368698	30370168	30369443
chr11	62608275	62609717	62609016
chr14	102604796	102606820	102606099
chr16	3206643	3208569	3207414
chr3	14887896	14890303	14889596
chr3	119395880	119396903	119396402
chr4	235734	236704	236160
chr4	48701153	48702235	48701686
chr6	28556450	28558042	28557188
chr6	52720595	52721656	52721136
chr10	123822316	123823325	123822924
chr19	1020977	1022718	1021590
chr1	163531040	163532774	163531834
chr4	62068227	62069694	62069073
chr6	111200012	111201115	111200577
chr9	9998153	9999626	9998603
chr8	119043377	119044347	119043951
chr16	51271400	51272663	51272100
chr18	3448544	3449541	3449031
chr18	28343194	28344751	28344174
chr3	56590558	56591805	56591231
chr3	57164273	57166117	57164873
chr3	120437906	120439114	120438539
chr6	27463252	27464116	27463634
chr11	17098950	17100018	17099416
chr10	75544481	75545553	75545107
chr15	69081909	69083200	69082439
chr14	21149008	21150427	21149891
chr1	147825197	147827120	147825731
chr3	162492305	162493347	162492729
chr2	171386355	171387447	171386902
chr5	65276691	65278481	65277733
chr7	101570610	101571854	101571265
chr6	142335080	142337017	142336122
chr8	28347598	28348790	28348176
chrX	152127070	152128146	152127541
chr11	84430901	84431950	84431268
chr11	110079227	110080802	110080177
chr17	19880627	19882113	19881124
chr19	58609154	58610325	58609806
chr1	243895171	243897007	243896182
chr3	98450389	98451645	98451131
chr3	129856989	129858874	129857368
chr2	71146651	71147707	71147116
chr2	112804685	112806693	112805975
chr2	174982072	174983502	174982779
chr5	149828717	149830203	149829661
chr5	180633119	180634299	180633902
chr4	141138843	141139811	141139449
chr10	101155139	101156625	101155770
chr12	120762925	120763981	120763404
chr17	19090952	19091782	19091433
chr16	58548409	58550053	58549349
chr19	4723664	4724401	4724087
chr20	43149449	43151081	43150330
chr1	25833018	25834201	25833552
chr3	119865873	119867128	119866519
chr6	158246227	158247204	158246673
chr8	41452394	41453597	41453071
chr12	8134460	8135998	8135061
chr12	125405149	125406684	125406336
chr16	24148985	24150469	24149645
chr20	4013973	4015274	4014882
chr21	17124233	17126123	17125709
chr1	90684074	90685539	90684927
chr2	114575593	114577225	114576135
chr2	235618626	235620015	235619426
chr5	180611127	180612077	180611453
chr7	24420467	24422264	24421686
chr6	27569519	27571011	27570392
chr6	142553293	142554210	142553772
chr6	170862708	170864254	170863193
chrX	39951405	39953148	39952403
chr11	9198682	9199915	9199350
chr12	109534990	109536194	109535759
chr14	67825861	67827603	67826535
chr14	89906278	89908328	89907571
chr19	30334429	30335766	30335366
chr20	13526791	13527763	13527308
chr21	16319494	16320918	16320080
chr2	26972591	26973815	26973437
chr2	66250780	66252301	66251719
chr2	219134047	219135605	219135082
chr5	126432725	126433780	126433148
chr5	141738999	141741125	141740142
chr6	91650406	91651813	91651249
chr11	8860836	8862608	8861691
chr11	94165582	94167404	94166397
chr13	25164392	25166834	25166375
chr12	63988294	63989334	63988839
chr15	34126369	34128009	34127301
chr18	3554781	3556410	3555246
chr2	28975391	28976935	28976364
chr6	28441864	28443019	28442360
chr8	145158643	145159694	145159395
chr11	103670775	103671902	103671332
chr14	21098965	21099647	21099332
chr17	8090740	8092074	8090955
chr19	45680594	45682812	45681698
chr20	52229592	52230715	52230057
chr1	17187852	17188893	17188488
chr1	59165055	59166490	59165901
chr1	114909826	114911084	114910346
chr1	145394691	145396130	145395564
chr1	145398530	145400121	145399269
chr1	223198196	223199495	223198680
chr3	17821190	17822320	17821899
chr2	62638265	62639486	62638912
chr2	127983870	127985007	127984379
chr5	66163087	66164081	66163617
chr4	88786886	88788260	88787447
chr4	140074580	140075454	140074951
chr7	149369567	149370974	149370304
chr6	26312496	26313076	26312846
chr8	132326424	132327648	132327246
chr11	62598568	62600714	62599162
chr15	72765429	72766408	72766035
chr19	10764072	10765188	10764490
chr18	5728107	5729209	5728700
chr1	145396135	145397261	145396909
chr3	20082281	20083703	20082947
chr2	224482555	224483843	224483132
chr2	225093847	225095223	225094805
chr6	26322563	26323630	26323108
chr6	157743885	157745410	157744529
chr6	160210248	160211082	160210722
chr12	69850879	69851957	69851357
chr14	81684896	81686709	81685823
chr1	94309499	94310642	94310057
chr3	39618719	39619963	39619683
chr3	140659939	140661041	140660590
chr2	37145631	37147017	37146397
chr2	46843559	46844902	46844359
chr5	72251031	72252294	72251867
chr7	138915172	138916452	138915930
chr6	34724480	34726108	34725323
chr9	5326799	5328004	5327389
chr11	25508589	25509354	25508938
chr11	62606326	62607621	62607182
chr12	2244424	2245621	2245021
chr12	63052899	63054452	63053342
chr17	8128964	8129755	8129583
chr19	33666860	33668855	33668004
chr1	64844174	64845292	64844593
chr1	149679741	149680706	149680246
chr5	147325593	147327228	147326224
chr7	139024438	139026250	139025493
chr6	21666616	21667503	21666893
chr6	26125652	26127184	26126473
chr6	27204596	27205908	27205378
chr6	28456083	28457524	28456799
chr6	28564590	28565884	28565138
chr8	67024485	67025990	67025661
chr11	35547261	35548570	35548178
chr13	59193151	59194343	59193848
chr15	60095593	60096815	60096031
chr17	56708023	56710427	56709027
chr22	31687953	31689014	31688460
chr1	117395418	117397133	117396457
chr1	241173417	241174679	241174104
chr6	26330105	26331131	26330561
chr9	71719708	71720691	71720192
chr8	38322209	38324270	38323111
chr10	69643452	69644735	69644303
chr13	36919367	36920322	36920005
chr12	125423615	125425115	125424538
chr14	39736044	39738365	39737031
chr16	53241220	53243022	53242383
chr19	12779323	12781193	12780521
chr22	17847400	17848490	17848009
chr3	51888191	51889495	51889001
chr3	183966894	183967932	183967372
chr5	140104839	140106330	140105812
chr5	180645019	180646122	180645271
chr4	4636093	4637115	4636538
chr4	154125045	154126388	154125558
chr7	30681349	30682472	30681972
chr12	53370029	53371369	53370689
chr12	65123198	65125404	65124547
chr12	85862190	85864035	85863006
chr14	55336798	55338015	55337559
chr14	74768495	74770268	74769228
chr17	8125215	8125958	8125611
chr17	29041809	29042912	29042238
chr17	73030920	73032051	73031270
chr19	37663083	37664207	37663699
chr19	45908634	45909522	45909152
chr1	204475923	204477450	204476192
chr4	90147468	90148415	90148025
chr11	11712580	11714138	11713554
chr12	25404083	25405250	25404422
chr15	40210601	40212285	40211743
chr17	37310446	37311152	37310762
chr19	49995645	49997107	49996121
chr18	18966256	18967643	18966924
chr18	19513404	19515532	19513881
chr1	89127546	89129160	89128129
chr1	148241382	148242601	148241721
chr1	158969223	158970177	158969768
chr1	194347287	194348438	194347840
chr1	215739794	215740948	215740388
chr3	158708593	158709511	158709132
chr4	87880574	87881732	87881240
chr4	112858098	112859230	112858644
chr7	25642553	25643726	25643116
chr6	27258039	27259605	27258479
chr6	27447160	27448017	27447513
chr9	129976391	129977529	129976945
chr8	73833281	73834671	73833733
chr12	59479207	59480790	59480147
chr12	104321783	104322925	104322550
chr15	76325933	76327428	76326654
chr1	43789590	43790901	43790309
chr1	62663155	62664754	62664323
chr1	183275344	183276440	183275909
chr3	45429404	45431097	45430081
chr2	16208044	16209126	16208475
chr11	38136135	38137557	38136962
chr12	4617991	4619022	4618526
chr12	6197598	6199003	6198487
chr15	85877785	85879592	85878669
chr18	5003902	5005122	5004612
chr20	13304412	13305550	13304842
chr20	21105497	21108107	21106662
chr20	56803698	56805544	56804678
chr1	108599794	108601025	108600467
chr1	206508172	206509217	206508697
chr2	47571386	47572875	47572126
chr5	162065655	162066647	162066038
chr7	127087090	127088159	127087587
chr6	27265255	27266641	27265814
chr12	73879397	73880937	73880169
chr2	50163680	50164982	50164257
chr4	16818626	16819610	16819046
chr4	19012109	19013206	19012628
chr7	77492770	77493947	77493454
chr6	27262746	27263876	27263275
chr6	27300259	27302235	27300792
chr13	46195767	46196688	46196300
chr12	4647096	4648625	4648083
chr12	58235761	58236878	58236560
chr15	40372693	40374658	40373989
chr15	74644652	74645523	74645049
chr17	8022798	8023342	8023096
chr19	35350856	35352162	35351569
chr20	14200069	14201594	14200893
chr1	112519091	112520217	112519643
chr5	170186055	170187120	170186553
chr7	74380078	74381283	74380533
chr6	77585882	77587109	77586314
chr6	137283503	137284725	137284040
chr9	19698690	19699735	19699243
chr10	22518157	22518850	22518477
chr14	58706229	58707565	58706634
chr17	56756221	56757919	56756866
chr16	79445410	79447406	79446831
chr22	39541661	39542791	39541828
chr3	75551628	75552457	75552084
chr2	168240057	168241750	168240841
chr6	27472471	27474114	27473625
chr11	83053515	83054560	83053931
chr14	41423098	41424105	41423663
chr17	73263398	73264531	73263966
chr16	13415723	13417032	13416333
chr19	48971286	48973481	48972181
chr19	50320185	50322001	50321225
chr1	114574293	114575561	114574754
chr3	193852210	193853437	193852729
chr5	175963264	175964019	175963674
chr5	180648476	180649225	180649008
chr4	174290187	174291450	174291037
chr6	83040448	83041708	83041228
chr9	99539991	99540905	99540446
chr12	49462862	49464192	49463714
chr12	59313951	59314888	59314423
chr12	125412188	125412725	125412416
chr16	22959107	22960710	22960235
chr18	22619052	22620390	22619696
chr20	6645784	6647614	6646802
chr1	234350514	234351903	234350920
chr3	73202595	73204326	73203830
chr2	194035251	194036411	194035907
chr5	152527491	152528607	152528067
chr5	180634306	180635412	180634797
chr4	111331481	111332562	111332127
chr4	184424097	184425394	184424826
chr8	67140569	67141909	67141146
chrX	54820883	54821875	54821408
chr11	62320267	62321331	62320774
chr10	103823893	103825413	103824717
chr12	8003983	8005103	8004393
chr15	35045089	35046176	35045657
chr17	8075904	8078007	8076680
chr1	8761596	8763001	8762492
chr3	191613718	191614702	191614061
chr5	90224388	90225372	90224997
chr4	44058516	44059703	44059009
chr6	99872293	99873643	99873293
chr8	10695943	10697065	10696676
chrX	103015744	103017368	103016974
chr11	121165248	121166762	121166158
chr10	95039399	95042308	95040766
chr13	64012198	64013947	64013219
chr12	86036195	86037304	86036804
chr12	120728288	120730093	120729426
chr14	77510723	77512218	77511151
chr16	9244593	9245381	9245109
chr20	10634863	10635866	10635386
chr1	161499280	161500587	161500163
chr5	74178097	74179127	74178654
chr6	27144187	27145342	27145022
chr6	28615477	28616423	28616028
chr6	88411472	88413015	88411987
chr6	144584974	144585952	144585509
chr8	123849436	123850467	123849964
chr13	51743350	51744789	51744397
chr13	103248020	103249629	103248678
chr17	41322672	41323828	41323140
chr17	58963828	58964750	58964354
chr22	23877578	23879774	23878925
chr3	45729606	45731143	45730519
chr3	64670033	64670970	64670537
chr3	75899290	75900344	75899815
chr5	87467787	87469350	87468729
chr7	77185045	77186444	77185800
chr6	1613098	1614981	1613879
chr6	126100890	126102706	126101428
chr9	88337089	88339200	88338266
chr9	117631864	117632853	117632365
chr8	3102498	3103686	3103000
chr11	127639340	127640407	127639711
chr17	66015457	66017420	66016035
chr21	30728551	30729689	30729034
chr3	65839164	65841268	65840593
chr3	90134124	90135480	90135016
chr2	208323977	208324979	208324548
chr4	110048459	110049630	110049239
chr4	124317491	124319412	124318654
chr7	146488191	146489516	146488854
chr6	111136412	111137829	111137075
chr11	60775188	60776490	60775730
chr14	39486017	39488046	39486859
chr17	66789684	66790719	66790241
chr16	13446980	13447903	13447365
chr22	50682195	50683793	50683075
chr3	126074388	126075508	126074920
chr2	135528035	135529741	135528982
chr2	237297252	237298342	237297854
chr4	169724593	169725906	169725192
chr6	28918390	28919330	28918859
chr6	85715749	85716748	85716239
chr9	98274504	98275616	98274892
chr11	19972271	19974290	19973325
chr11	59324414	59325428	59324996
chr10	15919691	15920872	15920197
chr12	58240255	58241091	58240575
chr12	98896561	98897739	98897317
chr15	65587799	65589195	65588681
chr16	68572387	68573589	68572877
chr19	11592080	11593321	11592717
chr18	53256504	53257641	53257127
chr2	206944360	206945504	206944956
chr5	55452487	55454004	55453499
chr4	185568497	185569496	185569039
chr6	30483456	30484841	30484043
chr6	42981250	42982218	42981982
chr6	113240592	113241680	113241120
chr6	119993465	119994405	119993980
chr10	80697386	80698619	80698035
chr10	82499691	82501196	82500447
chr13	107447785	107450317	107449094
chr14	56072222	56073208	56072721
chr16	76518965	76520767	76519907
chr16	88829598	88830589	88830183
chr19	11038876	11040204	11039356
chr20	44392024	44393402	44393054
chr1	197708607	197709835	197709469
chr1	198124822	198126295	198126120
chr3	5043439	5045025	5044294
chr3	169489319	169491943	169490091
chr4	139162215	139164402	139163664
chr4	175203978	175205357	175204870
chr7	33566199	33567624	33566909
chr7	131047809	131049101	131048607
chr6	26556342	26557317	26556815
chr6	27637726	27639399	27638365
chr9	112083212	112084305	112083519
chr9	116168797	116170027	116169401
chr11	102321588	102323587	102322890
chr10	103577667	103579082	103578257
chr12	100594004	100595218	100594569
chr14	90421383	90422502	90422157
chr17	19014953	19015892	19015359
chr22	47486065	47488137	47486971
chr1	65932953	65934094	65933395
chr3	10501524	10502620	10502066
chr6	27302242	27303503	27302812
chr6	132227205	132228008	132227622
chr9	73035320	73036907	73035833
chr13	25153943	25156134	25154728
chr12	21653596	21655304	21654737
chr15	66160894	66161976	66161446
chr14	102771237	102772207	102771621
chr17	56735544	56737320	56736459
chr16	57843800	57845001	57844335
chr1	12663883	12665323	12664524
chr1	145397267	145398510	145397891
chr2	77319283	77321561	77320293
chr2	157577150	157578000	157577505
chr4	2923836	2925149	2924649
chr4	22516359	22517563	22516834
chr4	78077624	78078513	78078345
chr6	26286343	26287331	26286789
chr11	59322891	59324411	59323933
chr10	18430176	18431208	18430544
chr14	21100543	21102057	21101261
chr16	49590114	49591131	49590538
chr21	18826499	18828112	18827142
chr1	182284179	182285431	182284518
chr2	22581200	22583139	22581989
chr5	37086113	37087405	37086698
chr5	179245632	179247009	179246182
chr4	131692992	131693945	131693528
chr6	26575393	26576426	26575845
chr11	66335845	66336551	66336107
chr11	82666444	82667801	82667209
chr11	107327687	107329431	107328531
chr10	121651299	121652671	121652117
chr15	71104097	71105138	71104604
chr17	47585371	47586394	47585943
chr19	41108237	41110549	41109804
chr5	126230591	126232426	126231552
chr8	356654	357490	356960
chr8	117886749	117887697	117887072
chr11	22949066	22949931	22949507
chr12	48550474	48551910	48551319
chr12	96794426	96796003	96795245
chr15	31890441	31891714	31891085
chr17	26896494	26898719	26897953
chr17	75160397	75161616	75160973
chr16	1381394	1382718	1381883
chr16	71459783	71461315	71460459
chr19	14310799	14311830	14311286
chr18	49096987	49098079	49097338
chr22	48119156	48121301	48120755
chr2	121223126	121224822	121223782
chr2	146892621	146893655	146893083
chr5	8633786	8635135	8634625
chr5	77927158	77928988	77927933
chr5	78203778	78205149	78204414
chr4	95304414	95305788	95304996
chr4	147271126	147272228	147271647
chr4	151787993	151788919	151788474
chr7	14317962	14319414	14318970
chr7	19233593	19234669	19234220
chr7	134463846	134465041	134464308
chr6	27469798	27471364	27470856
chr6	28949667	28950946	28950050
chr9	71698982	71700306	71699565
chr8	85202048	85203712	85202987
chr11	114348409	114349391	114349025
chr11	122702172	122702978	122702622
chr11	127698079	127699656	127699035
chr14	102782487	102784695	102783473
chr17	8042535	8043422	8042798
chr16	76248403	76250024	76249298
chr16	86334306	86336527	86334919
chr1	64984119	64985390	64984527
chr3	96987497	96988809	96988124
chr2	51021683	51022716	51022152
chr5	122795463	122796598	122796065
chr7	144088354	144089716	144089020
chr6	27271107	27271885	27271591
chr6	27598120	27599640	27599265
chr6	148965098	148966076	148965736
chr6	151199341	151200622	151199925
chr9	9996055	9997066	9996467
chr8	12809460	12810809	12809912
chr13	77599854	77600887	77600729
chr13	82561724	82563001	82562168
chr13	90045332	90047336	90046605
chr14	21979148	21980223	21979660
chr14	85995244	85996123	85995563
chr16	53077926	53078868	53078396
chr1	233771353	233772839	233772001
chr3	5018434	5020191	5018996
chr2	69675490	69676882	69676425
chr2	69677377	69678779	69678076
chr2	125367057	125368516	125367813
chr5	37089619	37091192	37090761
chr7	35157978	35158931	35158332
chr6	26243389	26244678	26244088
chr6	26554086	26554688	26554388
chr6	28763299	28764607	28763774
chr6	122328109	122328969	122328597
chr8	49165487	49167536	49166865
chr8	107001386	107002766	107002159
chrX	197805	198528	198133
chr17	8129756	8130113	8129966
chr22	51194679	51195742	51195278
chr1	167833172	167834556	167834024
chr3	44586187	44587129	44586645
chr3	137361210	137363045	137361843
chr2	179694369	179695906	179695291
chr4	118821675	118823131	118822746
chr4	171031087	171032267	171031564
chr7	20164606	20165475	20165222
chr9	94701567	94703521	94702489
chr9	116688739	116690397	116689625
chr10	6127976	6129305	6128498
chr10	106012574	106013547	106013114
chr16	14379596	14380483	14379841
chr19	19976920	19978171	19977719
chr18	20938117	20939990	20939068
chr1	210546519	210548121	210547364
chr3	155229289	155230547	155229690
chr7	116442578	116443604	116443061
chr6	130582790	130583903	130583335
chr9	84302396	84303303	84302801
chr9	116985991	116987318	116986771
chr15	67374095	67375552	67374714
chr14	93643938	93644955	93644507
chr18	53559593	53561179	53560200
chr20	32699751	32701117	32700281
chr3	84885996	84886912	84886451
chr3	170532694	170534086	170533373
chr2	172116576	172118049	172117470
chr2	175274330	175275146	175274736
chr5	146843499	146844605	146844051
chr6	18754928	18756137	18755262
chr11	103609293	103610609	103610104
chr10	14226796	14228574	14227696
chr17	27275570	27277057	27276565
chr17	44849316	44850232	44849956
chr1	11969360	11970787	11969818
chr1	150265486	150267106	150266229
chr1	161500590	161501635	161500975
chr3	32905150	32906628	32906117
chr3	147604151	147605416	147604833
chr2	42367728	42369374	42368922
chr5	125703763	125705039	125704319
chr5	134093235	134095402	134094467
chr4	186317256	186318296	186317843
chr6	28805879	28806673	28806262
chr6	109999884	110001112	110000534
chr6	144536385	144538277	144537730
chr9	88493830	88495268	88494482
chr17	43935140	43936133	43935604
chr17	45569092	45570401	45569796
chr16	55656620	55657750	55657298
chr18	8062537	8063736	8063004
chr20	59266580	59267774	59267337
chr21	35571644	35572522	35572049
chr1	22031612	22032768	22032260
chr2	27273893	27274727	27274112
chr4	82074687	82076003	82075387
chr4	95254098	95255054	95254628
chr6	125905288	125906485	125905841
chr9	32550423	32552064	32551059
chr8	28746799	28748331	28747909
chr8	124408186	124409805	124409051
chr13	73632083	73633660	73632913
chr13	93692399	93694716	93693211
chr15	40079602	40080805	40079972
chr14	32175882	32176918	32176460
chr14	53646082	53647454	53646930
chr14	61188310	61189717	61189242
chr17	8124527	8125208	8124891
chr17	78234811	78236638	78235356
chr16	3200438	3201868	3200702
chr5	64064076	64065724	64064782
chr5	98109743	98110855	98110255
chr5	115894452	115896484	115895139
chr5	180649230	180649909	180649430
chr4	146691996	146693377	146692714
chr6	28909138	28910147	28909400
chr6	28920577	28921926	28921064
chr9	94292879	94293945	94293364
chr11	108463783	108465326	108464435
chr13	67434253	67435434	67434714
chr16	68675858	68677705	68676578
chr18	44049147	44050171	44049633
chr20	6690584	6691724	6691051
chr21	36236708	36238189	36237751
chr1	155063450	155064504	155064010
chr3	11313702	11314711	11314092
chr3	55743442	55744610	55743991
chr3	184985768	184987124	184986412
chr2	118561299	118562402	118561837
chr2	131094166	131096322	131094745
chr2	188901761	188903345	188902958
chr5	17242061	17243436	17242618
chr5	127074567	127076260	127075171
chr5	180615110	180615678	180615429
chr4	140134970	140136550	140135532
chr4	170922084	170923548	170922648
chr6	9726096	9727408	9726569
chr8	127710799	127711997	127711342
chr11	18841500	18842872	18842318
chr11	66188849	66189806	66189260
chr13	22309614	22311509	22310397
chr13	89113157	89114601	89113760
chr13	98085718	98086423	98086167
chr12	12871039	12872475	12871883
chr12	58175955	58177045	58176563
chr12	59761386	59762813	59762418
chr15	62774027	62776429	62775136
chr14	24910979	24912702	24912137
chr17	32255709	32257088	32256298
chr17	41437621	41439160	41438654
chr18	25644596	25646185	25645182
chr21	16614482	16615496	16614928
chr1	247519984	247521293	247520599
chr2	35719991	35720982	35720510
chr2	197663778	197664819	197664338
chr5	179248120	179249611	179248623
chr6	26216161	26217727	26216890
chr6	28757104	28757890	28757588
chr6	29931641	29933521	29932776
chr6	33265777	33266491	33265902
chr6	140261475	140262351	140261969
chr9	87150282	87151628	87151027
chr12	57471871	57473907	57472809
chr14	65721458	65724016	65722822
chr14	91071445	91073003	91071931
chr17	7553248	7554417	7554116
chr16	71928584	71929731	71929405
chr18	27966955	27968107	27967553
chr22	45839313	45841068	45840155
chr1	87218832	87220177	87219626
chr1	161368422	161369977	161369504
chr1	218698395	218700219	218699018
chr3	23848138	23849502	23848669
chr2	27711769	27713134	27712641
chr2	176032151	176033709	176032835
chr5	58652254	58654361	58653278
chr5	172410247	172412072	172410797
chr4	73711789	73712801	73712355
chr4	141074659	141075944	141075366
chr7	35685680	35687660	35686427
chr6	28510584	28511294	28510917
chr11	12744664	12746132	12745202
chr11	92841668	92843283	92842440
chr12	47789723	47790739	47790324
chr14	21151864	21152584	21152235
chr14	24583605	24585008	24584212
chr14	56583858	56584984	56584814
chr19	39902091	39904134	39903150
chr22	25025975	25028023	25026703
chr3	42065734	42067173	42066622
chr3	149882880	149883891	149883380
chr3	156544301	156545852	156545081
chr5	122758697	122760401	122759624
chr5	134761491	134762552	134762049
chr4	56035279	56036480	56035952
chr4	86048001	86049662	86048522
chr4	124627825	124629003	124628396
chr8	89100275	89101489	89100814
chrX	71400431	71402437	71401626
chr11	131124911	131125790	131125322
chr10	69146088	69147831	69147282
chr17	72637658	72639623	72638973
chr19	28884293	28886009	28885018
chr1	119046411	119047351	119046844
chr1	146696386	146697806	146697280
chr1	185369724	185370722	185370356
chr3	127316774	127318104	127317272
chr3	135157590	135159106	135158222
chr5	73926263	73927426	73927033
chr5	160300341	160301803	160301005
chr4	121176999	121178002	121177457
chr6	28784289	28785578	28785042
chr9	122388592	122389717	122389152
chr8	116228833	116229703	116229257
chr11	123736517	123737429	123736916
chr10	13628384	13629606	13628987
chr12	121570086	121571432	121570575
chr17	35111401	35112629	35112016
chr19	14153467	14154519	14153993
chr18	19673613	19675123	19674467
chr1	156092786	156094322	156093712
chr1	235323678	235326291	235324907
chr3	27754864	27756388	27755734
chr3	38494188	38495586	38495235
chr2	37310089	37312365	37311393
chr5	180618298	180619030	180618717
chr6	26552985	26554083	26553771
chr6	28610781	28611681	28611282
chr6	90399143	90400008	90399630
chr8	16908769	16909870	16909329
chr11	72244894	72246720	72245689
chr12	100241397	100242453	100241886
chr19	11266239	11267306	11266726
chr18	56295660	56297643	56296338
chr1	164831526	164833369	164832563
chr3	177111691	177112566	177112111
chr2	164554751	164556005	164555490
chr5	75332996	75334208	75333617
chr5	147762843	147764129	147763497
chr5	150080156	150081616	150080644
chr5	160350298	160351644	160350972
chr4	77723164	77725212	77723789
chr7	128423051	128424102	128423567
chr6	26318202	26320115	26319347
chr6	27181235	27182386	27181653
chr6	27639400	27641514	27640236
chr6	28625641	28627106	28626051
chr6	129493376	129494601	129493867
chr9	104985264	104986229	104985738
chr11	26986424	26987724	26987138
chr11	78494642	78495852	78495059
chr12	69724385	69725407	69724835
chr14	29497660	29498918	29498367
chr14	88958317	88959321	88958777
chr17	8021732	8022796	8022515
chr18	39534495	39536029	39535169
chr2	20552928	20554127	20553676
chr2	184156414	184157880	184156789
chr2	191878508	191880225	191879126
chr2	237026087	237027359	237026796
chr7	141437474	141438905	141438100
chr8	6459493	6461160	6460194
chr11	82205646	82206716	82206192
chr10	76838999	76840411	76839716
chr12	23180199	23181726	23181265
chr15	78729369	78730816	78730461
chr17	8130115	8130750	8130320
chr16	83480075	83480917	83480500
chr19	40791274	40792149	40791594
chr19	53698288	53699459	53698788
chr20	2082373	2083676	2083041
chr1	31807413	31808472	31808016
chr1	174843118	174844147	174843795
chr1	210406932	210408221	210407454
chr1	232245845	232247237	232246779
chr1	244106893	244108538	244107882
chr2	77980758	77982017	77981354
chr4	11190670	11192215	11191318
chr4	100139830	100141412	100140754
chr4	140923694	140925090	140924434
chr4	174855747	174856646	174856214
chr7	110736415	110737910	110737153
chr7	123387340	123388511	123387856
chr7	129781235	129782536	129781619
chr7	137637721	137640297	137638534
chr6	47014999	47016002	47015513
chr6	139800117	139801341	139800771
chr8	75020599	75021556	75021075
chr11	3475655	3476753	3476291
chr11	96143784	96145451	96144340
chr10	92630551	92633065	92631316
chr10	97037184	97038756	97038008
chr12	110338319	110339830	110339024
chr12	118294094	118295105	118294553
chr14	46019784	46021222	46020615
chr14	48263820	48264823	48264292
chr17	49337004	49338369	49337406
chr16	61952029	61953049	61952683
chr19	17969894	17970744	17970376
chr19	52530735	52532619	52532002
chr1	153643175	153644814	153643788
chr2	205955785	205956621	205956209
chr5	109869862	109870678	109870333
chr7	100076352	100077605	100076825
chr6	27247622	27248725	27248074
chr6	30523339	30525829	30524802
chr9	105162502	105163408	105162766
chr8	10493401	10494616	10494182
chr8	98795164	98797199	98795766
chr11	34964785	34965826	34965324
chr10	21804414	21805707	21804973
chr10	61934924	61936017	61935426
chr10	77174826	77175936	77175382
chr13	99853356	99854371	99853781
chr22	36924644	36926512	36925248
chr1	1676796	1678294	1677824
chr3	194808462	194809302	194808876
chr5	137548297	137550001	137549183
chr7	44078419	44079506	44078998
chr6	28588776	28590007	28589485
chr8	53541195	53543051	53542172
chr11	116284157	116285917	116284837
chr10	21799954	21801313	21800388
chr12	55341361	55343847	55342101
chr22	35942767	35944730	35944199
chr1	92545181	92546447	92545880
chr1	145119296	145120134	145119734
chr1	148247187	148248598	148248158
chr3	58401284	58402437	58402000
chr3	141747213	141748028	141747471
chr3	152944513	152945314	152944845
chr3	196158872	196159860	196159306
chr2	43586866	43588467	43587529
chr2	119287090	119288203	119287595
chr5	79479927	79482115	79480380
chr4	11067590	11068743	11068097
chr4	24477482	24478748	24477979
chr4	45031483	45032920	45032209
chr4	73370475	73371707	73371185
chr7	92464496	92465751	92464803
chr6	27559334	27559994	27559631
chr8	38889396	38890404	38889867
chr11	35425043	35426809	35426087
chr11	59327419	59328423	59327848
chr11	68037978	68039208	68038754
chr11	117541199	117542665	117542094
chr10	54211870	54213260	54212467
chr10	97032831	97034509	97033989
chr22	37414440	37415699	37414906
chr22	43010652	43012184	43011483
chr1	57043584	57044437	57044086
chr1	121142899	121144310	121143784
chr1	167684446	167685867	167684770
chr1	232258301	232259154	232258741
chr3	120549395	120550464	120550032
chr3	138542195	138543589	138542730
chr3	154842087	154843082	154842757
chr2	45027497	45029182	45028709
chr2	227929742	227930710	227930058
chr5	82769060	82770111	82769583
chr4	57276003	57277234	57276599
chr4	111560777	111561619	111561219
chr7	121077881	121079291	121078682
chrX	34317037	34318362	34317936
chr11	115837409	115838702	115838135
chr12	30213939	30214778	30214479
chr12	50030363	50031457	50030898
chr12	51714105	51715232	51714592
chr12	79211998	79212903	79212488
chr12	123716909	123718714	123717942
chr15	95302264	95303055	95302704
chr15	99683194	99684301	99683631
chr14	21776678	21777665	21777119
chr14	78768777	78769911	78769400
chr17	59531928	59533204	59532550
chr17	72427690	72428755	72428207
chr17	81098877	81100034	81099535
chr16	54082877	54084070	54083459
chr16	84150284	84150865	84150431
chr16	87421227	87422680	87422003
chr20	49383633	49385026	49384169
chr21	27441581	27443037	27442617
chr1	161391145	161392442	161391904
chr1	208352685	208354111	208353456
chr3	38496315	38497414	38496672
chr5	135485139	135486204	135485664
chr6	26576440	26577707	26577406
chr9	101028138	101028840	101028490
chr9	125590684	125591506	125591024
chr11	68400067	68400894	68400521
chr10	99392174	99393127	99392749
chr14	74816995	74819161	74817857
chr14	75919309	75920640	75919956
chr22	38901886	38903206	38902376
chr1	44620051	44622124	44620464
chr3	69100476	69101956	69101472
chr3	97628668	97629556	97629141
chr3	178866307	178867673	178867144
chr2	84686564	84687723	84687219
chr2	227739170	227740608	227739845
chr4	85047564	85048903	85048415
chr4	104867492	104868635	104868139
chr4	123704071	123705957	123705117
chr7	68436586	68437771	68437205
chr9	103398986	103401039	103400233
chr12	49276745	49278247	49277589
chr12	104681903	104682990	104682595
chr12	117485633	117487120	117486171
chr12	118065795	118067134	118066684
chr18	515646	516708	516192
chr21	24310750	24312114	24311206
chr3	63630522	63631922	63631328
chr5	56128781	56129809	56129456
chr7	22849701	22851120	22850537
chr7	77702515	77704253	77703533
chr9	3759599	3760702	3760202
chr9	19201682	19203207	19202334
chr11	4196596	4197607	4197024
chr11	74450576	74451628	74451093
chr10	28286469	28287433	28286869
chr10	32289672	32291344	32290253
chr12	132380075	132381512	132380723
chr15	65595682	65598127	65597261
chr15	82089312	82091310	82090747
chr14	91860123	91861398	91860686
chr16	20817083	20818317	20817845
chr16	83859620	83860865	83860013
chr18	75569688	75570909	75570335
chr22	29948682	29950706	29949845
chr1	75840987	75842715	75841985
chr1	208292932	208294001	208293543
chr1	217542547	217543820	217543138
chr3	177077191	177078335	177077866
chr2	133399010	133400836	133400140
chr2	219420091	219421312	219420466
chr2	228481191	228482401	228482015
chr5	24398760	24400101	24399520
chr4	47928164	47929204	47928714
chr7	66083363	66085516	66084237
chr7	115976670	115977695	115977259
chr6	28504994	28506057	28505435
chr6	28770088	28771111	28770594
chr6	28910447	28911893	28911440
chr6	33238678	33240504	33239693
chr6	52783995	52785508	52785004
chr6	159274099	159275006	159274597
chrY	6625985	6627391	6626487
chrX	130036816	130037774	130037334
chr11	25022650	25023620	25023096
chr11	27373749	27375012	27374503
chr10	43891335	43892320	43891672
chr12	2303266	2304214	2303778
chr15	49461193	49463243	49462409
chr17	43237718	43239997	43239162
chr16	58992366	58993329	58992856
chr21	30117753	30118823	30118164
chr1	70838880	70840716	70839322
chr1	76081103	76081927	76081469
chr1	91298474	91299816	91299271
chr2	55844428	55845769	55845066
chr5	113017690	113018813	113018425
chr7	34213899	34215707	34214726
chr6	26521336	26522317	26521493
chr6	26571552	26572580	26572122
chr6	27064845	27065591	27065158
chr9	112808999	112810324	112809528
chr13	72636382	72637451	72636933
chr13	98299099	98299901	98299562
chr16	4322884	4323224	4323086
chr21	27600739	27601790	27601088
chr1	160634919	160637050	160635414
chr5	112605868	112607259	112606834
chr5	173262393	173263708	173263151
chr4	79227893	79229401	79228566
chr4	82342107	82343314	82342850
chr4	118520355	118521070	118520825
chr6	27182387	27183502	27182991
chr6	27261295	27262152	27261716
chr6	27486142	27488104	27487328
chr6	27585886	27586922	27586202
chr6	88037957	88039309	88038519
chr12	14397791	14399150	14398359
chr12	58246158	58247201	58246634
chr12	59478270	59479199	59478716
chr12	89745344	89747438	89746370
chr17	78372429	78373316	78372745
chr19	1382710	1384506	1383608
chr18	20868656	20869531	20869117
chr22	36805600	36807101	36806033
chr1	64710670	64711859	64711434
chr1	173821781	173822900	173822461
chr1	225959185	225960488	225960052
chr3	112512472	112514231	112513803
chr2	161037427	161038408	161037874
chr2	202887258	202888992	202888423
chr5	150460324	150461186	150460724
chr4	56915483	56916477	56916005
chr7	20871245	20872168	20871704
chr7	64724790	64726273	64725294
chr9	85503138	85503998	85503459
chr8	9028908	9030612	9029598
chrX	113287441	113288550	113288263
chr10	76585718	76586805	76586390
chr12	6479599	6480746	6480438
chr14	21119995	21121774	21121302
chr14	24899401	24900346	24899741
chr19	558394	559621	558946
chr19	48832506	48834562	48833564
chr20	6811378	6813114	6812129
chr20	36154476	36155728	36154868
chr1	37679443	37680791	37680008
chr1	104599464	104600618	104600072
chr1	222637776	222638861	222638375
chr3	27772297	27773366	27772906
chr2	169764469	169765501	169765009
chr2	211616923	211618054	211617665
chr5	116109213	116110271	116109808
chr6	19838681	19839912	19839347
chr6	121069475	121070523	121069976
chr9	92863922	92865247	92864727
chr11	100274251	100275635	100274799
chr10	36147194	36148399	36148074
chr10	66266096	66267245	66266622
chr12	95940685	95942589	95941369
chr17	59362639	59363600	59363086
chr16	13326165	13327143	13326830
chr16	70494133	70495304	70494737
chr19	1847082	1848403	1847794
chr18	24146798	24147818	24147272
chr22	35236478	35237268	35237106
chr3	5028249	5029089	5028661
chr3	49823163	49824846	49823966
chr3	154991640	154992838	154992581
chr3	170390485	170391500	170390873
chr2	66807715	66809253	66808461
chr5	7267700	7268880	7268496
chr5	103143638	103144835	103144295
chr5	142398600	142399903	142399341
chr7	14029696	14030529	14030152
chr7	30518577	30519994	30519209
chr7	124697765	124698687	124698242
chr6	134372879	134374603	134373809
chr6	158604066	158605219	158604592
chr8	25815373	25817057	25816300
chr11	6703168	6705518	6704531
chr11	59319066	59319553	59319288
chr14	21130916	21132731	21131408
chr14	57579122	57579751	57579383
chr19	15441385	15442610	15441949
chr19	35452816	35454769	35453542
chr19	37575948	37576862	37576484
chr20	19599530	19601902	19601248
chr20	35464821	35465880	35465299
chr22	41681098	41682338	41681997
chr1	81486051	81486820	81486429
chr1	111038282	111039315	111038840
chr1	232259844	232260642	232260187
chr3	151382580	151383631	151383009
chr3	172467746	172469047	172468277
chr2	70851996	70852961	70852645
chr2	205146706	205148165	205147518
chr2	227662693	227663756	227663232
chr7	51584402	51585602	51585067
chr7	100701295	100702381	100701885
chr7	125562732	125563600	125563256
chr9	94976559	94977802	94977167
chr8	21776737	21777322	21776974
chr13	73355288	73357109	73356117
chr12	50134594	50136229	50135199
chr12	120667930	120668854	120668337
chr14	102563456	102564985	102563957
chr17	8123936	8124525	8124210
chr16	3229896	3231502	3230587
chr21	38963586	38964980	38964452
chr1	16175098	16176705	16176078
chr1	17004171	17005312	17004785
chr3	40497998	40499101	40498686
chr3	62486073	62487301	62486817
chr2	107838682	107839604	107839101
chr4	103499584	103500690	103500110
chr4	109634471	109635524	109635107
chr4	180336469	180337702	180337156
chr7	28336188	28337210	28336661
chr6	45642199	45643215	45642663
chr6	152037079	152038204	152037752
chr9	102903013	102903836	102903369
chr11	68405275	68406374	68405963
chr11	122429786	122431205	122430680
chr10	98330799	98331855	98331230
chr19	1897090	1898407	1897747
chr19	2581331	2582244	2581510
chr18	46472424	46473504	46473068
chr1	16866678	16867781	16867343
chr1	121327907	121329232	121328736
chr1	179850585	179852840	179851636
chr3	45883209	45884060	45883596
chr2	70141034	70142677	70141970
chr2	157110495	157112122	157111503
chr7	53306221	53307704	53306974
chr6	114290485	114291898	114291115
chr9	44171781	44172740	44172317
chr8	30891267	30892251	30891729
chr11	7882592	7883712	7883056
chr16	87417303	87418292	87417660
chr19	52408649	52410083	52409648
chr1	38455365	38456656	38455773
chr1	114573199	114574288	114573823
chr2	74684722	74686524	74685439
chr2	157256461	157258202	157257661
chr7	69109940	69111546	69111053
chr6	138407458	138408238	138407837
chr6	143407002	143407806	143407350
chr8	8916992	8917855	8917318
chrX	119694068	119695414	119694923
chr10	75489290	75491305	75490372
chr10	86521591	86522565	86522163
chr13	34297322	34298673	34298054
chr15	64618699	64619735	64619336
chr15	75051864	75053384	75052723
chr14	57464897	57466346	57465562
chr17	16341713	16342798	16342163
chr17	62922903	62924602	62923865
chr16	65268400	65269519	65268856
chr18	76379295	76380749	76380103
chr1	21647267	21648381	21647754
chr1	53703358	53704804	53704287
chr1	111902138	111903924	111902635
chr1	167683328	167684444	167683994
chr1	245508061	245509539	245509007
chr3	14219427	14220726	14220323
chr3	45697992	45698941	45698492
chr2	77429892	77431154	77430576
chr5	10306668	10308141	10307520
chr5	148724308	148725752	148725105
chr4	5891012	5892435	5891768
chr4	13629130	13630263	13629362
chr4	15002635	15004088	15003283
chr4	154706691	154708359	154707165
chr7	6097587	6098703	6098380
chr7	66378087	66379172	66378758
chr6	2925513	2927054	2926311
chr6	18141796	18143021	18142276
chr6	63505699	63506845	63506450
chr6	65484398	65485402	65484938
chr6	125742546	125743891	125743058
chr6	166666399	166667258	166666837
chr13	94147799	94149918	94148326
chr12	6602171	6602982	6602463
chr12	96146619	96148238	96147737
chr15	55460235	55461210	55460634
chr14	73493526	73494505	73493782
chr17	42421963	42422955	42422538
chr19	20478413	20479939	20479004
chr1	150613326	150614616	150614209
chr3	19143897	19145005	19144363
chr3	132925498	132926518	132925932
chr2	43037300	43038262	43037746
chr2	116197794	116199000	116198613
chr2	187558338	187559724	187559065
chr2	198317346	198319506	198318693
chr5	100654959	100655698	100655397
chr5	179757571	179759249	179758677
chr4	3919108	3920115	3919495
chr7	102936995	102938485	102937929
chr7	150754460	150755795	150755275
chr9	72020027	72021472	72020389
chr9	101610182	101611404	101610928
chr8	128866852	128868060	128867645
chr11	27726976	27728189	27727592
chr11	62476056	62478503	62476921
chr10	68990088	68991365	68990895
chr12	8431787	8433616	8432505
chr12	54120396	54122306	54121238
chr12	73851051	73852125	73851565
chr12	98001894	98003798	98002670
chr15	52431699	52433145	52432277
chr19	45996191	45997170	45996604
chr1	55382870	55384303	55383567
chr1	184350187	184351403	184350805
chr3	27707595	27708601	27707974
chr3	154992840	154993612	154993131
chr3	155099892	155101103	155100320
chr2	173420917	173422272	173421268
chr5	115166555	115167825	115167100
chr5	126908387	126909416	126908917
chr7	27299349	27301168	27299972
chr6	27720521	27721704	27721225
chr6	53275199	53276067	53275609
chr6	106399737	106401692	106400787
chr6	135989186	135989802	135989559
chr8	72586696	72588036	72587569
chrX	119378256	119379897	119379151
chr11	68227099	68228237	68227629
chr11	75459598	75460491	75460134
chr11	121153121	121155116	121154339
chr12	12011341	12012082	12011748
chr12	13413127	13413909	13413455
chr12	66616489	66617505	66617029
chr15	91151587	91153351	91152624
chr19	2578066	2580705	2579567
chr20	6257265	6259278	6258555
chr1	17186423	17187492	17186739
chr1	17765429	17766367	17766156
chr1	54874605	54876334	54875038
chr1	220012359	220014002	220013151
chr3	124860739	124862117	124861472
chr2	186154588	186155716	186155033
chr5	38672129	38673191	38672615
chr5	94957069	94958518	94957439
chr7	30635215	30636328	30635738
chr7	71698514	71699833	71699242
chr6	28830977	28832177	28831494
chr6	45143709	45144901	45144275
chr6	148920844	148921903	148921235
chr9	83628838	83629671	83629287
chr8	76236376	76237434	76236931
chr12	3506399	3507689	3506925
chr12	107485596	107487002	107486210
chr15	70385428	70386819	70386087
chr14	35450813	35452524	35452113
chr17	36907718	36908406	36908061
chr18	40321002	40321688	40321415
chr1	22273087	22274405	22273572
chr1	198283492	198284528	198284112
chr3	43607189	43608408	43607791
chr3	78694656	78695574	78695138
chr3	131049898	131051232	131050796
chr2	114875	116004	115456
chr2	39851879	39853577	39852837
chr2	88314586	88315880	88315786
chr2	201066145	201067287	201066641
chr4	19052792	19054413	19053483
chr4	149244159	149244977	149244583
chr7	10947981	10948723	10948356
chr7	93273548	93274287	93273962
chr6	28696185	28697547	28697142
chr6	121758997	121760235	121759554
chr9	123604531	123605934	123605416
chr8	30196380	30197621	30197178
chr8	33483210	33484704	33483718
chr8	69957779	69958621	69958260
chr8	89175193	89176865	89176441
chr8	120885290	120886409	120885825
chr11	46400648	46402914	46402056
chr11	75689969	75691279	75690589
chr11	93177296	93178533	93177894
chr12	43378621	43379965	43379430
chr12	44848490	44849310	44848939
chr15	65117087	65118713	65118244
chr14	21097959	21098957	21098633
chr17	80131839	80134269	80132328
chr19	54124788	54126211	54125423
chr20	6780102	6781608	6781064
chr20	48327485	48329008	48328288
chr22	21559785	21561021	21560458
chr1	38895174	38895870	38895544
chr3	13517272	13518227	13517810
chr3	14165372	14166249	14165779
chr3	33467525	33468520	33467800
chr3	57207547	57208402	57207893
chr2	100859209	100860129	100859602
chr5	180334195	180335780	180335060
chr4	131693947	131694918	131694370
chr4	159823382	159824362	159823923
chr6	29634335	29635626	29634787
chr11	9339936	9342125	9340599
chr10	21570397	21571783	21571082
chr15	52971286	52972000	52971610
chr14	91643292	91644302	91643827
chr18	39211259	39212706	39212181
chr1	43584892	43586139	43585728
chr1	87490574	87491531	87491045
chr3	169227381	169229007	169228376
chr3	190682284	190683414	190682851
chr2	62635181	62636883	62636205
chr2	122287673	122289261	122288599
chr2	186289276	186290321	186289715
chr5	74991366	74992516	74992000
chr5	149679090	149680329	149679575
chr4	141677529	141678595	141678176
chr6	4334095	4335061	4334515
chr6	26705272	26706857	26705642
chr6	27124987	27126608	27125809
chr9	21802916	21803674	21803261
chr8	122831298	122832658	122831793
chr11	83323764	83324562	83324173
chr10	102791300	102792133	102791761
chr14	96423207	96424799	96424354
chr17	29876941	29878120	29877173
chr16	53468407	53470344	53469382
chr16	59302826	59303791	59303346
chr16	75467181	75468383	75467795
chr19	18401551	18403194	18402856
chr21	44221574	44222371	44221905
chr22	47132615	47133789	47133289
chr1	94132752	94134270	94133215
chr3	8222365	8223768	8223497
chr3	39251905	39253601	39252868
chr3	130550549	130551907	130551141
chr2	38334604	38335931	38334997
chr2	97303870	97304675	97304249
chr2	219260299	219262177	219261247
chr4	187475311	187476436	187475802
chr6	26538068	26538881	26538297
chr6	56715214	56716419	56716058
chr9	134547556	134549113	134548415
chrX	47862961	47864036	47863509
chr11	27686797	27687786	27687307
chr10	65234934	65236079	65235602
chr10	104352607	104353584	104353008
chr12	25100462	25101249	25100905
chr15	66796375	66797824	66797509
chr15	79152798	79153267	79152968
chr14	103874594	103875898	103875231
chr17	21029384	21030699	21030162
chr16	11675941	11677490	11676576
chr16	57858442	57859407	57858953
chr19	20665066	20666617	20665717
chr22	28605181	28606282	28605617
chr1	27383489	27384516	27384114
chr3	6531699	6532601	6532141
chr3	131855545	131856607	131856185
chr2	38633513	38635131	38634091
chr2	203114213	203115681	203114764
chr2	224552857	224554002	224553383
chr4	144256535	144257882	144257330
chr7	92555091	92556567	92555781
chr6	101360990	101362238	101361676
chr8	53001185	53002237	53001675
chr8	89221991	89223613	89223090
chr11	26544290	26545470	26545020
chr11	68080685	68082663	68081508
chr10	45856986	45858610	45858085
chr13	40056661	40058354	40057874
chr13	109925890	109927229	109926790
chr12	4255277	4256474	4255887
chr12	6431801	6432964	6432450
chr12	76426156	76427394	76426509
chr12	80477293	80478342	80477839
chr14	21294154	21295736	21295337
chr14	73924994	73926346	73925294
chr17	19374103	19374933	19374459
chr17	55929023	55929714	55929255
chr19	15342853	15343982	15343229
chr18	57566334	57567120	57566784
chr22	26800206	26801779	26801007
chr22	39100430	39102190	39101545
chr1	201689994	201691244	201690470
chr3	129158249	129159662	129159182
chr3	134748998	134750303	134749614
chr3	187579979	187581203	187580745
chr2	133198262	133199776	133198855
chr5	77753099	77754404	77753557
chr4	175471372	175472430	175471896
chr6	158939166	158940302	158939735
chr9	2280094	2280832	2280523
chr9	24579388	24580604	24580087
chr9	95639648	95641505	95640366
chr8	29847527	29848851	29848473
chr11	125273521	125274950	125274342
chr10	29227802	29229461	29228864
chr10	121544910	121546396	121545749
chr12	76404087	76405056	76404567
chr15	52079194	52080094	52079535
chr19	41814153	41815142	41814643
chr20	47896958	47898679	47897928
chr1	205414079	205414900	205414420
chr3	106924876	106925674	106925245
chr3	115333422	115334411	115333857
chr5	137910314	137912111	137911496
chr5	153349692	153350788	153350253
chr4	30621988	30622991	30622440
chr4	92189145	92190385	92189751
chr4	128553291	128555226	128554122
chr7	14030542	14031728	14031072
chr7	47419894	47421406	47420621
chr7	101712951	101713938	101713435
chr7	102035689	102037178	102036423
chr6	63484675	63486251	63485598
chr9	3811398	3812910	3811796
chr8	11564900	11566040	11565622
chr8	67685851	67687723	67687269
chr11	121508590	121509562	121509007
chr10	123286131	123287841	123287369
chr10	132891880	132893351	132892844
chr12	8787785	8789695	8788934
chr12	48213899	48214741	48214060
chr15	44718552	44720111	44719696
chr14	21288013	21289375	21288786
chr16	83872829	83875636	83873839
chr20	34329742	34330966	34330199
chr1	78689894	78691715	78691116
chr1	187376090	187378374	187377912
chr1	197771390	197772347	197771936
chr1	200304880	200307618	200305732
chr2	20188972	20190772	20189456
chr2	37570032	37571375	37570732
chr2	68936069	68937226	68936680
chr2	71643691	71644450	71644156
chr2	176458387	176459314	176458820
chr2	190043880	190045026	190044621
chr5	82758596	82759711	82759188
chr5	180596187	180597240	180596665
chr4	93191853	93193361	93193027
chr4	99063790	99065007	99064432
chr4	177151354	177153125	177152247
chr7	25137493	25138619	25138170
chr7	149111599	149113317	149112241
chr6	14597960	14599239	14598559
chr6	27688192	27689805	27688929
chr6	114332378	114333525	114332993
chr9	32508457	32509403	32508975
chr8	33423119	33424543	33423821
chrX	48713278	48714309	48713764
chr11	27369685	27370976	27370238
chr11	58344929	58346918	58345769
chr11	94226193	94226772	94226545
chr13	50365218	50366336	50365626
chr12	77157850	77159344	77158832
chr12	96428782	96430308	96429831
chr15	39712239	39713721	39713240
chr14	46791774	46792665	46792254
chr14	50064943	50066449	50065416
chr17	8023939	8024831	8024277
[truncated: 99,772 more rows]

## Sheet: NPC peaks
Supplementary Table S5- FOXK2 ChIP-seq peaks in three cell types
FOXK2 peaks in H1 NPC cells
chr	start	end	summit
chr7	106808511	106809911	106809061
chr12	120755201	120756213	120755619
chr3	129034852	129035801	129035194
chr17	79367414	79368468	79367918
chr8	95907404	95908491	95908027
chr3	15642607	15643803	15643169
chr17	66453714	66454635	66453996
chr19	50380233	50381601	50380708
chr19	41902808	41904022	41903357
chr1	145437935	145439372	145438373
chr3	39093004	39094001	39093475
chr3	66270853	66272001	66271384
chr22	24180868	24181801	24181405
chr6	37139619	37140605	37140189
chr9	140444401	140445618	140444886
chr17	57642420	57643380	57642944
chr8	124553006	124554407	124553553
chr7	27702320	27703267	27702763
chr11	9594018	9594887	9594421
chr1	3540853	3541965	3541356
chr4	174255889	174257009	174256392
chr1	25558602	25559434	25558992
chr19	30334680	30335714	30335365
chr7	92157383	92158817	92158092
chr7	107383208	107385363	107384074
chr7	108209808	108210826	108210236
chr15	99395004	99397004	99395603
chr5	176738608	176739887	176739345
chr17	58754403	58755617	58754831
chr7	99697607	99698754	99698159
chr3	185826390	185827599	185827018
chr14	74550409	74552067	74551465
chr17	8059403	8060602	8060066
chr3	23987018	23987855	23987359
chr12	72233024	72234183	72233494
chr11	77531116	77532603	77532063
chr4	140003625	140004714	140004125
chr17	79368482	79369828	79369133
chr17	26662018	26662971	26662484
chr14	68782810	68783802	68783376
chr4	2964803	2965605	2965187
chr2	153916002	153916802	153916348
chr22	39541441	39542405	39541823
chr18	23805803	23806845	23806424
chr22	31686218	31687403	31686735
chr8	52811252	52812203	52811725
chr4	186317001	186318272	186317841
chr20	42839015	42840202	42839628
chr18	45457404	45458772	45458034
chr5	175964501	175965344	175964931
chr2	54013644	54014642	54014129
chr15	50295604	50296613	50296054
chr1	164559180	164560207	164559676
chr22	17738760	17740010	17739212
chr16	4322865	4323743	4323106
chr2	74006805	74007846	74007306
chr19	12901643	12902731	12902132
chr9	133568336	133569607	133569038
chr1	222885680	222887252	222886723
chr10	99399801	99400820	99400362
chrX	119077401	119078202	119077781
chr22	39570423	39571401	39571004
chr2	25044594	25045822	25045079
chr10	104677214	104678892	104677851
chr4	109087249	109088204	109087789
chr1	109632839	109634207	109633296
chr2	225349806	225350602	225350215
chr1	27852860	27854382	27853778
chr14	23066654	23067810	23067205
chr19	3968401	3969282	3968783
chr16	80574602	80575437	80574912
chr10	46090003	46090802	46090315
chr17	44267832	44269872	44269172
chr5	133862073	133863217	133862626
chr7	66460015	66461149	66460706
chr14	50234407	50235433	50234845
chr11	8860802	8862613	8861692
chr7	36297616	36298604	36298221
chr16	75682034	75683234	75682574
chr10	99094076	99095201	99094516
chr17	37895348	37896592	37895938
chr15	40373601	40374604	40373992
chr16	70147804	70148810	70148072
chr17	74261761	74262654	74262147
chr16	74401404	74402601	74402231
chr4	90031807	90032605	90032299
chr3	9690801	9691401	9691120
chr6	42896790	42898003	42897186
chr11	119252040	119253009	119252528
chr18	9474405	9476127	9475543
chr5	42811603	42812812	42812275
chr12	12764402	12765235	12764842
chr8	356403	357458	356959
chr8	26240001	26241080	26240489
chr1	51983367	51984639	51983864
chr5	64919603	64920536	64920077
chr12	28342804	28344013	28343324
chr12	46979406	46980204	46979784
chr7	100887402	100888178	100887722
chr6	90650001	90650838	90650314
chr9	107689840	107691205	107690543
chr5	139926605	139928239	139927216
chr3	183353001	183353747	183353406
chr1	54518548	54519603	54518889
chr2	208889804	208890832	208890243
chr1	246729005	246729943	246729561
chr15	43477206	43477915	43477580
chr2	120109602	120110404	120110011
chr1	61542407	61543549	61542888
chr1	202779303	202780804	202779912
chr12	56519804	56521002	56520174
chr1	204367403	204368204	204367757
chr7	76750815	76752222	76751598
chr4	69215393	69216202	69215815
chr5	123996732	123997957	123997253
chr2	64873038	64874002	64873588
chr10	99078406	99079441	99078992
chr9	34328205	34330212	34328773
chr15	26327207	26328402	26327585
chr6	90527012	90528018	90527501
chr2	32502417	32503409	32502895
chr1	210001003	210001818	210001339
chr11	11713010	11714207	11713599
chr1	22031607	22032719	22032260
chr2	208030761	208031569	208030930
chr20	21106013	21107111	21106661
chr17	40896753	40897410	40897011
chr20	48808589	48809609	48808963
chr8	146126499	146127336	146126939
chr10	23727639	23728405	23727982
chr9	115774207	115774934	115774613
chr6	53412601	53413403	53412975
chr1	6660802	6662197	6661311
chr11	66335801	66336623	66336107
chr17	56429201	56429926	56429563
chr19	17579405	17580712	17580064
chr5	137667007	137668006	137667501
chr14	58893406	58894937	58894412
chrX	48937201	48938002	48937540
chr15	63448853	63450096	63449593
chr21	31781003	31781805	31781338
chr16	84150189	84150875	84150421
chr2	149402537	149403456	149403050
chr19	49954606	49955406	49955104
chr20	45443201	45444217	45443620
chr6	33256803	33257808	33257358
chr7	21984017	21985300	21984437
chr2	31712009	31713022	31712423
chr14	69259215	69260638	69260213
chr14	102605001	102606684	102606099
chr22	27769003	27770013	27769474
chr11	12885789	12887021	12886566
chr8	24366606	24368006	24367091
chr13	98085738	98086361	98086172
chr9	132586202	132587060	132586521
chr10	70939206	70940609	70939691
chr1	167191244	167192116	167191670
chr15	65476402	65477670	65476846
chr19	19430802	19432043	19431647
chr11	62319916	62321203	62320774
chr6	14921201	14922542	14921759
chr18	11850787	11852201	11851401
chr13	84599603	84600602	84600154
chr6	26568601	26569605	26569011
chr10	102132605	102133612	102133175
chr5	72251213	72252202	72251866
chr19	46270205	46271308	46270869
chr4	27077013	27077801	27077411
chr14	29497814	29498807	29498367
chr1	198125627	198126347	198126120
chr3	99979420	99980201	99979860
chr7	129780804	129782419	129781620
chr22	43153202	43154125	43153690
chr1	164571017	164572223	164571435
chr3	183966919	183968007	183967371
chr17	2304675	2305675	2305024
chr19	37663205	37664212	37663701
chr15	74753013	74754192	74753538
chr5	92581801	92582814	92582165
chr14	35008403	35009401	35008879
chr1	153940070	153940804	153940379
chr6	6759201	6759804	6759545
chr8	102479049	102479957	102479525
chr15	68974405	68975201	68974822
chr20	25159614	25160402	25160058
chr2	98552013	98553401	98552880
chr7	4784300	4785001	4784679
chr5	137672965	137674274	137673634
chr2	27579327	27580207	27579731
chr16	58548802	58549805	58549350
chr11	57424606	57425611	57425060
chr7	68252302	68253209	68252777
chr16	9244802	9245457	9245109
chr12	26986606	26987402	26986990
chr5	116199604	116201023	116200429
chr5	172755021	172756048	172755541
chr10	69643806	69644723	69644303
chr17	2303489	2304227	2303945
chr17	56012408	56013801	56013031
chr16	14727608	14728628	14728114
chr11	12387603	12388403	12387979
chr15	52079201	52080019	52079535
chr19	11038970	11039817	11039355
chr3	61517001	61517812	61517329
chr5	78531415	78532604	78531946
chr6	42016002	42017202	42016752
chr17	43935206	43936006	43935583
chr1	110576605	110577665	110577090
chr10	73079061	73080007	73079414
chr5	108021031	108022004	108021585
chr12	113683618	113685002	113684415
chr1	66019630	66020605	66020181
chr1	33807603	33808623	33808051
chr9	129921203	129922225	129921719
chr6	3002001	3002822	3002339
chr6	42847201	42848009	42847612
chr9	3759802	3760602	3760202
chr6	49430602	49431602	49431095
chr16	88829806	88830623	88830183
chr6	41552226	41553203	41552688
chr19	45873610	45874635	45874056
chr2	71146801	71147401	71147094
chr8	81805710	81806607	81806113
chr9	20658003	20659010	20658325
chr3	10501607	10502401	10502034
chr9	76919201	76920007	76919641
chr1	201463207	201464001	201463630
chr3	140660204	140661001	140660591
chr11	65337225	65338442	65337965
chr17	36452657	36453604	36453177
chr10	15919819	15920610	15920197
chr14	78768827	78769801	78769400
chr17	5736002	5736818	5736360
chr20	52824007	52824886	52824392
chr1	201344001	201345010	201344531
chr3	191714601	191715304	191714939
chr6	138426615	138428258	138427069
chr6	151712860	151713602	151713046
chr14	101308203	101309811	101308695
chr16	56966181	56967402	56967044
chr19	35738214	35740312	35739637
chr7	101713008	101714004	101713434
chr17	75160417	75161615	75160973
chr11	125274005	125274822	125274339
chr16	49590204	49591409	49590538
chr2	31030003	31030801	31030446
chr4	101789011	101790001	101789630
chr5	81585601	81586419	81586051
chr6	142553396	142554202	142553771
chr20	4700401	4701411	4700884
chr3	122512403	122513367	122512716
chr5	166457252	166458002	166457646
chr11	27709404	27710221	27709740
chr5	39072816	39074090	39073556
chr15	72765415	72766433	72766034
chr1	204053206	204054228	204053701
chr1	65532201	65532875	65532504
chr10	105358416	105359201	105358806
chr14	82285389	82286405	82285906
chr10	99160609	99161660	99161144
chr4	57276214	57277068	57276599
chr11	72504401	72505408	72504765
chr6	26596614	26597601	26597211
chr22	36635242	36636002	36635673
chr6	52720801	52721401	52721135
chr2	44314006	44315002	44314547
chr2	50350092	50351005	50350589
chr9	5327002	5327809	5327390
chr15	48007817	48009100	48008590
chr17	41560821	41561689	41561309
chr17	72427705	72428614	72428206
chr1	160221613	160222406	160221992
chr14	96384405	96385406	96384996
chr16	4666016	4667001	4666492
chr20	44992203	44993401	44992665
chr6	151481801	151482610	151482207
chr8	81397402	81398376	81397762
chr7	148936419	148937220	148936761
chr5	179245804	179246803	179246183
chr19	50316211	50317408	50316939
chr1	65933001	65933803	65933395
chr17	77809673	77810615	77810040
chr7	44078601	44079521	44078868
chr6	148688178	148689008	148688626
chr6	151199601	151200403	151199924
chr2	219134588	219135407	219135082
chr3	38494401	38495610	38495247
chr7	2535409	2536205	2535864
chr9	4793062	4794401	4793473
chr4	140933597	140934409	140934060
chr16	79634217	79635178	79634764
chr3	56590795	56591877	56591230
chr1	150265802	150266827	150266227
chr17	19880403	19881601	19881125
chr4	124318185	124319040	124318654
chr22	33096001	33096936	33096398
chr2	149119603	149120201	149119930
chr5	78204007	78204806	78204413
chr12	118066216	118067001	118066683
chr5	176152404	176153403	176153004
chr8	117886808	117887402	117887073
chr12	104681999	104683208	104682594
chr19	30560640	30561604	30561105
chr19	35224673	35225804	35225431
chr1	150229414	150231202	150230766
chr7	130910766	130911604	130911056
chr1	197709011	197710202	197709469
chr10	30842418	30843424	30842991
chr17	43238695	43239602	43239161
chr19	48971813	48972771	48972182
chr2	70141402	70142613	70141970
chr12	83175217	83176210	83175703
chr11	134131618	134132426	134132077
chr10	100892413	100893409	100892876
chr1	100502603	100504184	100503187
chr1	205090809	205091803	205091383
chr3	11313801	11314403	11314093
chr3	32338204	32338802	32338439
chr9	139482450	139483602	139482919
chr8	79357214	79358006	79357567
chr12	23910107	23911007	23910551
chr4	82636405	82637201	82636768
chr19	45908557	45909536	45909151
chr2	220550603	220551617	220551126
chr10	86606601	86607402	86606941
chr14	91526621	91527802	91527350
chr2	97481419	97482408	97481857
chr16	24149213	24150210	24149646
chr9	108438510	108439602	108438975
chr18	54742772	54743811	54743392
chr17	67310401	67311402	67310758
chr6	64345265	64346332	64345709
chr9	137029117	137030386	137029985
chr15	60095602	60096811	60096031
chr21	31954815	31955826	31955345
chr3	3221011	3221609	3221373
chr11	9587406	9588262	9587744
chr17	19374020	19374807	19374459
chr1	117602005	117603376	117602592
chr12	46120654	46122140	46121246
chr1	7702802	7703607	7703180
chr8	145158609	145160004	145159395
chr15	68135712	68136766	68136114
chr2	24298822	24299630	24299198
chr7	102678402	102679201	102678746
chr10	75544608	75545648	75545105
chr1	82015002	82015808	82015379
chr8	38889222	38890209	38889867
chr1	77684602	77685623	77685084
chr5	118754209	118755006	118754662
chr5	145404603	145405418	145404920
chr7	1543805	1544402	1544072
chr8	12081202	12082076	12081574
chr19	13842023	13842802	13842430
chr1	149658044	149659057	149658535
chr1	214776007	214777013	214776370
chr2	152266016	152267047	152266466
chr19	58609411	58610201	58609802
chr4	71135190	71136002	71135612
chr19	13162202	13163001	13162606
chr20	31072627	31073625	31073152
chr1	221914787	221916222	221915721
chr8	28347612	28348714	28348175
chr8	122117420	122118206	122117800
chr10	103577804	103579401	103578382
chr13	91999431	92000204	91999907
chr6	14785009	14786001	14785470
chr7	102232790	102233404	102233212
chr17	57443492	57444801	57443994
chr1	100816602	100817442	100816869
chr5	125703808	125704808	125704318
chr12	53343032	53344201	53343740
chr12	120763001	120763801	120763405
chr17	73263602	73264402	73263967
chr13	80356406	80357603	80357171
chr15	34629575	34630422	34629961
chr11	65728620	65729603	65729163
chr16	68056614	68057401	68057102
chr19	2426812	2428403	2428031
chr5	147699605	147700601	147700017
chr7	100701412	100702420	100701885
chr6	42981601	42982409	42981981
chr15	93352010	93353328	93352623
chr17	1627615	1628201	1627961
chr10	57659427	57660404	57659877
chr9	73035254	73036202	73035832
chr3	122161810	122162567	122162137
chr2	86946798	86947610	86947137
chr5	141870562	141871403	141871037
chr11	3663223	3664601	3664022
chr1	196960624	196961604	196961195
chr1	212630807	212631801	212631335
chr13	67409006	67409805	67409430
chr13	107180830	107182068	107181477
chr3	88198653	88199603	88199110
chr2	202888004	202888802	202888425
chr12	11859571	11860406	11860074
chr4	78077623	78078673	78078376
chr4	87279267	87280258	87279686
chr7	129588406	129589282	129588916
chr1	90684401	90685406	90684932
chr1	94101151	94102405	94102056
chr5	146821332	146822202	146821884
chr16	57858604	57859429	57858952
chr19	11592203	11593236	11592717
chr7	138915411	138916437	138915928
chr7	148680479	148681406	148680864
chr8	16072211	16073006	16072637
chr9	71719714	71720625	71720192
chr2	1391803	1392611	1392151
chr5	53304006	53304801	53304406
chr4	141074214	141076005	141075368
chr16	4321542	4322172	4321998
chr5	160350406	160351401	160350972
chr9	121931417	121932405	121931873
chr17	76182826	76183873	76183420
chr2	111877807	111878559	111878274
chr4	134562216	134563004	134562599
chr6	111136402	111137617	111137074
chr12	21654006	21655220	21654737
chr6	27520420	27521404	27520991
chr13	55279608	55280801	55280028
chr13	73222605	73223434	73222976
chr14	21776204	21777614	21777119
chr19	45681209	45682608	45681724
chr6	160210407	160211105	160210724
chr2	45027808	45029207	45028709
chr11	62598218	62599450	62599163
chr11	93177415	93178775	93177894
chr13	111277700	111278604	111278166
chr16	22959816	22960607	22960235
chr5	152527802	152528404	152528068
chr22	31687444	31688801	31688461
chr22	36310401	36311319	36310832
chr1	161101649	161102279	161102072
chr7	87094211	87095216	87094715
chr7	100076316	100077408	100076826
chr11	102245201	102245801	102245446
chr20	305519	306623	306095
chr5	87468401	87469213	87468729
chr6	113905802	113906406	113906136
chr10	123822601	123823203	123822917
chr19	37708412	37709294	37708800
chr22	22411205	22412003	22411680
chr12	77985592	77986402	77985972
chr1	76080995	76081935	76081470
chr1	150254195	150255618	150254881
chr15	52971344	52971998	52971608
chr14	46020212	46021006	46020614
chr3	63630662	63631806	63631328
chr2	220360007	220360810	220360373
chr9	103399627	103400801	103400232
chr9	133340805	133341607	133341213
chr11	83323802	83324599	83324172
chr12	132380403	132381201	132380723
chr15	37719405	37720206	37719833
chr16	53241822	53243006	53242383
chr19	47164137	47165202	47164728
chr2	139535401	139536205	139535758
chr11	17099003	17099802	17099414
chr10	105128001	105128806	105128394
chr2	87303401	87304201	87303835
chr4	140097213	140098412	140097773
chr7	142218819	142219626	142219180
chr12	2244604	2245411	2245021
chr14	39486422	39487433	39486859
chr4	46406792	46407614	46407167
chr6	33955817	33956604	33956268
chr2	37311001	37312001	37311512
chr5	3393801	3394603	3394170
chr7	123234415	123235407	123235015
chr8	74152425	74153207	74152863
chr8	34609405	34610260	34609725
chr8	61596209	61597202	61596766
chr1	205282380	205283712	205283062
chr3	23848206	23849003	23848668
chr10	112327724	112328611	112328153
chr15	85977220	85978003	85977665
chr3	49131290	49132404	49132043
chr5	90675601	90676258	90675945
chr11	111957014	111958006	111957547
chr19	7694013	7695002	7694540
chr9	129976603	129977410	129976945
chr10	43133212	43134407	43133619
chr18	74334069	74335008	74334599
chr3	63562402	63563402	63562895
chr3	143071803	143072609	143072258
chr13	77600212	77600869	77600729
chr12	58235782	58237008	58236560
chr11	12701805	12702802	12702315
chr11	114309491	114310677	114310000
chr3	142166002	142166623	142166266
chr2	46843742	46844807	46844359
chr4	62068408	62069865	62069071
chr15	60884509	60885009	60884794
chr15	69082018	69082805	69082441
chr14	55337003	55338024	55337559
chr17	16341605	16342606	16342160
chr22	39795201	39796001	39795621
chr9	135819602	135820195	135819950
chr16	1661626	1662403	1662069
chr1	27816352	27817414	27816853
chr7	113725203	113726565	113725929
chr6	170604716	170605401	170605154
chr19	20665405	20666203	20665717
chr1	14617402	14618209	14617857
chr17	4458027	4459201	4458642
chr18	28953406	28954208	28953810
chr1	92545426	92546247	92545880
chr1	205414075	205414802	205414423
chr5	162065590	162066401	162066038
chr19	57922201	57923003	57922554
chr14	48264002	48264608	48264305
chr7	25642801	25643405	25643117
chr6	119993606	119994404	119993981
chr12	58240112	58241220	58240575
chr4	39639212	39640244	39639917
chr4	148439833	148440601	148440220
chr2	235732205	235733005	235732595
chr10	15035404	15036801	15036143
chr16	68676201	68677402	68676579
chr3	127316808	127317676	127317271
chr5	1799806	1801071	1800294
chr5	172410405	172411173	172410795
chr7	83779492	83780408	83780020
chrX	2625019	2626055	2625581
chrX	146780194	146781207	146780697
chr14	81697803	81698404	81698055
chr17	35111606	35112407	35112015
chr1	198283602	198284402	198284112
chr2	27712209	27713213	27712636
chr12	4618202	4618801	4618527
chr12	4647408	4648401	4648086
chr14	75725406	75726603	75726032
chr17	56004612	56005416	56004915
chr1	212831409	212832205	212831837
chr7	30681604	30682483	30681973
chr7	90393809	90394602	90394219
chr15	41849612	41851028	41850028
chr3	53193237	53194008	53193717
chr2	32287597	32288998	32288601
chr6	134373373	134374414	134373811
chr12	59478204	59479145	59478716
chr7	5229404	5230201	5229896
chr16	3202001	3202804	3202320
chr3	119722803	119723614	119723101
chr9	135820197	135820802	135820382
chr11	115837602	115838532	115838135
chr15	56033709	56035090	56034634
chr18	3603317	3604213	3603771
chr1	150539602	150540549	150540252
chr8	124408463	124409402	124409050
chr12	6771806	6772803	6772283
chr6	31632404	31633300	31632847
chr12	115094522	115095519	115095151
chr17	2304228	2304670	2304383
chr4	38607002	38608005	38607609
chr4	174290618	174291416	174291037
chr17	29041804	29042602	29042239
chr5	150460400	150461469	150460724
chr4	54930292	54931013	54930699
chr12	58246202	58247002	58246640
chr14	69035452	69036576	69036207
chr18	39211726	39212613	39212181
chr1	27893436	27894352	27893880
chr1	150540551	150541202	150540758
chr2	175190203	175191063	175190722
chr5	175963007	175964013	175963675
chr4	85048010	85048813	85048414
chr12	77157604	77159204	77158831
chr1	25833206	25834003	25833554
chr1	51076220	51077398	51076737
chr2	194035416	194036203	194035908
chr21	38432413	38433202	38432826
chr2	169042012	169043206	169042724
chr6	158604201	158605030	158604591
chr2	164554370	164555804	164555491
chr5	140027004	140028015	140027443
chr10	126971601	126972824	126972270
chr19	35350406	35352029	35351570
chr20	32699809	32700804	32700281
chr5	127074793	127075609	127075172
chr7	92555401	92556226	92555781
chr7	134463810	134464802	134464310
chr12	58176202	58177007	58176563
chr19	13905601	13906497	13905890
chrX	102469620	102470663	102470012
chr14	93644203	93644805	93644507
chr18	5004215	5005004	5004612
chr1	158968408	158969324	158968849
chr2	46042214	46043214	46042772
chr2	97498409	97499405	97498853
chr4	111331805	111332497	111332126
chr3	143822804	143823807	143823271
chr7	137084803	137085609	137085122
chr6	133870201	133871404	133870588
chr10	43891011	43892211	43891673
chr10	69146808	69147810	69147281
chr12	123717202	123718407	123717941
chr14	24583684	24584801	24584213
chr2	28976003	28976804	28976363
chr9	6412810	6413611	6413208
chr17	7553621	7554401	7554117
chr22	45809218	45810002	45809574
chr11	67177402	67178205	67177709
chr12	56862004	56862805	56862329
chr15	65117410	65118601	65118244
chr20	44399592	44400404	44400036
chr2	237026224	237027170	237026789
chr11	102068405	102069206	102068748
chr15	44330807	44331612	44331260
chr14	102771203	102772011	102771621
chr2	176458401	176459208	176458820
chr3	191047302	191048403	191047924
chr11	103609611	103610622	103610104
chr12	49276563	49278223	49277591
chr12	50134808	50135806	50135199
chr19	558601	559209	558896
chr19	14311001	14311605	14311287
chr12	88957802	88958401	88958162
chr20	44717788	44719008	44718661
chr2	161173409	161174752	161174197
chr7	99290611	99291663	99291201
chr9	14423622	14425408	14424041
chr9	32550620	32551952	32551062
chr9	112083203	112084001	112083429
chr15	89455901	89457211	89456391
chr19	1205212	1206003	1205787
chr3	86925806	86926406	86926105
chr3	154842401	154843003	154842755
chr3	193852402	193853270	193852731
chr4	82392660	82394140	82393048
chr4	115648401	115649369	115648768
chr6	34724801	34725806	34725322
chr6	118742401	118743001	118742671
chr8	36425817	36426668	36426169
chr10	126745201	126746820	126745994
chr9	90340401	90341277	90340889
chr12	48152607	48153422	48152982
chr15	35045405	35046201	35045657
chr1	203830925	203831805	203831236
chr6	30483608	30484403	30484043
chr14	81685406	81686204	81685823
chr3	196159011	196159814	196159300
chr2	118561402	118562205	118561834
chr9	24040948	24042004	24041470
chr10	61899650	61900999	61900529
chr12	48550820	48551604	48551320
chr18	34163014	34164026	34163534
chr2	30369002	30370001	30369442
chr6	33167608	33168839	33167901
chr13	53028406	53029781	53029227
chr2	64751819	64752625	64752167
chr5	92009813	92010603	92010287
chr5	137548403	137549602	137549212
chr11	9952402	9953006	9952638
chr3	120438201	120438804	120438539
chr2	210478406	210479273	210478918
chrX	2189822	2191420	2190568
chr12	125391019	125391805	125391403
chr14	46265013	46265807	46265446
chr17	41322670	41323808	41323150
chr19	11266257	11267007	11266723
chr2	68906218	68907009	68906729
chr5	146596004	146596601	146596305
chrX	47863020	47864001	47863490
chr12	12871221	12872203	12871883
chr2	211046003	211046803	211046416
chr18	53256463	53257602	53257125
chr2	186289394	186290001	186289730
chr7	148892206	148893026	148892699
chr18	53559602	53560608	53560197
chr7	116442601	116443408	116443061
chr14	77577084	77578005	77577535
chr20	44553969	44555002	44554643
chr2	47629410	47630546	47630046
chr12	113740403	113741411	113741087
chr14	24640601	24641801	24640982
chr20	18038204	18039018	18038601
chr4	16124809	16125603	16125236
chr6	29592201	29593011	29592548
chr11	82205801	82206603	82206191
chr10	21798880	21799954	21799341
chr8	51553472	51554407	51553986
chr15	49462006	49463020	49462410
chr14	56424411	56425404	56424933
chr17	65241519	65242248	65241932
chr22	29949556	29950401	29949848
chr3	156446001	156446605	156446337
chr5	90224597	90225404	90225008
chr5	180334613	180335412	180335059
chr4	139162802	139164003	139163659
chr8	28747227	28748327	28747909
chr10	6584801	6585804	6585186
chr14	67826001	67827214	67826536
chr17	6734802	6735403	6735062
chr1	81486009	81486819	81486429
chr2	29329606	29330418	29330100
chr6	1607438	1608201	1607900
chr9	94976815	94977618	94977167
chr3	141747224	141747802	141747474
chr1	43585226	43586003	43585729
chr1	174621803	174622603	174622221
chr5	126533005	126533601	126533296
chr9	99539878	99541025	99540443
chr4	121177008	121177805	121177456
chr11	92526202	92527023	92526535
chr18	8062801	8063661	8063004
chr22	51194829	51195822	51195280
chr3	147072403	147073203	147072779
chr4	22516373	22517202	22516840
chr6	85715798	85716615	85716239
chr8	21776740	21777201	21776974
chr13	80461184	80462166	80461651
chr3	23077205	23078006	23077598
chr3	40498401	40499003	40498686
chr5	107548204	107549210	107548784
chr10	21814144	21815054	21814506
chr15	38732403	38733001	38732703
chr19	10764144	10765224	10764493
chr1	17891207	17891975	17891673
chr2	35401604	35402406	35401993
chr2	121223420	121224407	121223791
chr14	90421443	90423010	90422170
chr22	23560812	23561605	23561135
chr6	129493602	129494202	129493868
chr12	6198202	6198803	6198487
chr5	82758801	82759601	82759163
chr7	121078407	121079206	121078679
chr9	17268205	17269003	17268709
chr14	90301219	90302033	90301576
chr17	21029808	21030802	21030163
chr19	49468643	49469617	49468965
chr20	2245027	2246023	2245549
chr3	48955820	48956899	48956456
chr7	99867407	99868556	99868210
chr7	122474411	122475211	122474834
chr20	59931009	59931802	59931436
chr3	84886009	84886803	84886451
chr3	130550803	130551403	130551141
chr10	111911407	111912202	111911849
chr12	95941011	95941853	95941369
chr3	119396001	119396601	119396401
chr7	34214201	34215002	34214725
chr6	47609403	47610211	47609794
chr9	3525032	3526405	3525572
chr12	89745063	89747385	89746373
chr14	73925008	73925832	73925294
chr17	48171603	48172970	48172539
chr19	46273349	46274405	46274027
chr18	29906405	29907201	29906879
chr3	98450801	98451601	98451134
chr3	194451002	194451806	194451278
chr9	112427806	112428601	112428146
chr8	141474013	141475411	141474389
chr11	62271805	62272533	62272129
chr16	71928634	71929841	71929404
chr3	58602803	58603803	58603293
chr3	75899406	75900218	75899814
chr3	135157805	135158601	135158223
chr3	178866802	178867601	178867145
chr3	194808382	194809202	194808876
chr4	235485	236606	236159
chr4	87334410	87335002	87334737
chr4	149244196	149245001	149244582
chr8	61042602	61043203	61042898
chr8	80894605	80895405	80894987
chr12	100593603	100595008	100594522
chr14	20929491	20930413	20929943
chr8	129356032	129356617	129356366
chr11	82666803	82667603	82667209
chr12	129534401	129535007	129534623
chr1	116219401	116220406	116219933
chr2	62638288	62639201	62638917
chr5	11385804	11386602	11386176
chr14	24911201	24912612	24912136
chr19	45996237	45997001	45996597
chr19	54683403	54684206	54683779
chr20	2082212	2083719	2083039
chr4	79228204	79229011	79228566
chr9	116169010	116169803	116169401
chr11	61099433	61100278	61099899
chr10	115314811	115316202	115315631
chr12	107485801	107486822	107486210
chr15	39712622	39713605	39713240
chr22	30278807	30279609	30279185
chr1	206508401	206509003	206508697
chr3	158708801	158709401	158709131
chr2	227663002	227663726	227663231
chr4	95762030	95762805	95762461
chr4	154706809	154707518	154707164
chr11	110079801	110080402	110080177
chr10	121651610	121652604	121652117
chr20	62886805	62888002	62887102
chr2	70475014	70477001	70476187
chr5	75333205	75334007	75333617
chr4	26321066	26321764	26321262
chr9	35114973	35116717	35116383
chr12	104322206	104322912	104322551
chr16	47458614	47459404	47459023
chr1	46687208	46688212	46687820
chr3	57164409	57165602	57164877
chr6	108878819	108879391	108879201
chr6	114290806	114291619	114291116
chr11	60609009	60610023	60609487
chr11	94226211	94226742	94226550
chr13	29267603	29268606	29267973
chr16	17254525	17255217	17254828
chr3	110607820	110608404	110608137
chr2	45151576	45153102	45152240
chr6	45642401	45643002	45642663
chr11	68080802	68082005	68081507
chr10	68990612	68991411	68990896
chr17	9233213	9234604	9234059
chr16	14723803	14724401	14724116
chr1	27560809	27561368	27561163
chr1	201688802	201689616	201689140
chr3	182144002	182144603	182144355
chr2	108993804	108995002	108994434
chr10	86521801	86522592	86522162
chr14	104042609	104043604	104043031
chr2	114575802	114576802	114576135
chr5	83094602	83095437	83094983
chr5	148724402	148725629	148725104
chr4	106079810	106080401	106080156
chr6	32121408	32122614	32121991
chr8	120029976	120031017	120030562
chr15	41860377	41861204	41860777
chr17	80833003	80833827	80833376
chr16	69373204	69374236	69373531
chr1	174843406	174844310	174843796
chr5	23315969	23317011	23316432
chr4	73370798	73371606	73371185
chr11	75459804	75460603	75460135
chr11	93517002	93518206	93517375
chr11	117746750	117747471	117747115
chr12	3506602	3507205	3506925
chr20	13527001	13527602	13527308
chr3	99012608	99013365	99013001
chr5	124258758	124259403	124259090
chr2	118381003	118381601	118381305
chr5	160300617	160301403	160301004
chr4	6988004	6989007	6988766
chr4	90147616	90148416	90148025
chr9	29450263	29451410	29450869
chr13	46196002	46196605	46196300
chr13	73355603	73357413	73356116
chr15	62774810	62775403	62775135
chr14	53584008	53585011	53584359
chr1	121143404	121144208	121143784
chr11	129919801	129920803	129920338
chr10	123918701	123919606	123919261
chr12	33673806	33674612	33674138
chr1	16175405	16176752	16176077
chr3	132095401	132096001	132095629
chr6	79862003	79862802	79862381
chr10	1282199	1282805	1282199
chr10	22802423	22803201	22802929
chr1	21113038	21113864	21113426
chr1	183275466	183276413	183275909
chr4	180336604	180337408	180337166
chr7	33168602	33169631	33169183
chr7	35686011	35687218	35686427
chr17	49336979	49338080	49337405
chr16	30596802	30597612	30597134
chr19	50490219	50491021	50490612
chr1	46153459	46154209	46153890
chr1	145436902	145437932	145437686
chr2	223232806	223233607	223233150
chr5	134094015	134095001	134094467
chr4	151788201	151788805	151788476
chr4	171147203	171148002	171147561
chr6	5891590	5892207	5891988
chr9	96856417	96857414	96856906
chr8	75912405	75913414	75912944
chrX	119693948	119695343	119694922
chr11	127233076	127234023	127233534
chr14	88958417	88959205	88958776
chr1	64241224	64242223	64241714
chr1	179850819	179852332	179851646
chr3	43607404	43608004	43607791
chr5	137513404	137514189	137513769
chr6	21597601	21598514	21598051
chr6	56715629	56716385	56716059
chr6	143268428	143269218	143268747
chr8	67140817	67141632	67141148
chr11	21996602	21997408	21996972
chr18	32290530	32291616	32291177
chr5	126231201	126231801	126231553
chr8	90547602	90548204	90547936
chr1	204077407	204078818	204077980
chr7	912804	913609	913218
chr8	53001401	53002005	53001676
chr11	92365221	92366209	92365811
chr1	1676961	1678201	1677862
chr3	134749203	134750001	134749614
chr2	61371806	61372615	61372261
chr2	63626202	63626801	63626535
chr6	144293760	144295003	144294294
chr9	2700826	2701804	2701301
chr9	38671911	38672802	38672366
chr15	68125801	68126831	68126287
chr19	44763627	44764803	44764035
chr1	45115606	45116615	45115945
chr3	9394360	9395605	9395305
chr2	176032169	176033408	176032836
chr4	104176604	104177206	104176970
chr7	2393407	2394664	2394470
chr11	114079801	114080696	114080281
chr10	37177602	37178417	37178043
chr13	25542205	25543013	25542642
chr17	32562201	32563001	32562651
chr16	30582744	30584018	30583557
chr16	80125201	80125802	80125526
chr19	11680601	11681407	11680950
chr19	46194823	46195650	46195284
chr3	58318404	58318876	58318616
chr3	75551801	75552513	75552084
chr3	139493206	139494013	139493584
chr7	76357604	76358602	76358277
chr9	82054002	82054820	82054352
chr14	75743408	75744379	75743941
chr16	75411612	75412406	75412012
chr19	41109504	41110416	41109804
chr19	53698415	53699210	53698788
chr2	119287202	119288002	119287598
chr7	49705404	49706207	49705821
chr6	57152802	57153615	57153079
chr9	104985402	104986201	104985739
chr2	121632008	121632602	121632327
chr9	88337801	88338604	88338267
chr9	122388802	122389618	122389151
chr15	45571004	45572009	45571561
chr14	94595408	94596813	94596376
chr17	65990408	65991203	65990797
chr16	23105210	23106201	23105655
chr18	3448731	3449536	3449172
chr3	86940002	86940602	86940380
chr2	191561620	191562604	191561957
chr2	214272405	214273632	214272976
chr6	47015206	47015802	47015512
chrX	102565451	102566403	102565940
chr11	87218470	87219406	87218966
chr16	23765024	23765805	23765392
chr7	155436776	155438217	155437371
chr6	41485601	41486202	41485967
chr11	120894401	120895209	120894785
chr10	69597605	69598403	69597958
chr12	118294215	118295007	118294553
chr19	49376001	49376816	49376371
chr1	181111196	181112008	181111623
chr5	162391002	162391604	162391361
chr4	144257002	144257831	144257328
chr7	7679876	7681002	7680287
chr7	91388403	91389406	91388775
chr7	121944280	121945278	121944804
chr8	145800601	145801203	145800928
chr10	129963407	129964215	129963847
chr13	97550819	97551807	97551311
chr5	14357801	14358407	14358047
chr5	31330603	31331202	31330911
chr6	26125080	26126802	26126475
chr8	10847604	10848427	10847919
chr21	30117761	30118604	30118164
chr22	27054576	27055617	27055089
chr2	119079004	119079801	119079443
chr4	103499804	103500403	103500110
chr4	184424409	184425363	184424825
chr7	121352808	121353603	121353200
chr6	30538748	30539611	30539036
chr11	62476410	62477613	62476922
chr10	6128208	6128801	6128497
chr21	35303024	35303842	35303438
chr1	249120239	249121202	249120536
chr2	71162604	71163206	71162914
chr7	89348204	89348803	89348498
chr6	43969408	43970207	43969871
chr10	104438407	104439211	104438795
chr12	57914590	57916410	57915858
chr2	237484611	237485406	237484943
chr6	80519414	80521004	80520216
chr9	102261213	102262003	102261499
chr11	44869808	44870542	44870175
chr13	38221003	38222012	38221535
chr19	3047411	3048209	3047843
chr19	5903408	5905043	5904372
chr18	3453335	3454517	3453981
chr3	190682417	190683203	190682850
chr2	45163698	45165618	45164822
chr5	82769079	82770083	82769589
chr5	134761802	134762420	134762049
chr5	158304006	158304805	158304335
chr11	31130814	31131790	31131257
chr11	45522468	45523801	45523325
chr17	42422204	42422873	42422539
chr19	33667408	33668657	33668004
chr1	180990807	180991745	180991280
chr3	45429605	45430401	45430081
chr2	45168199	45169419	45168876
chr5	93446802	93447602	93447303
chr5	126432805	126433601	126433149
chr7	83277779	83278801	83278427
chr8	142368802	142369603	142369323
chrX	130036519	130037814	130037333
chr12	77015202	77015801	77015555
chr17	16947013	16947798	16947359
chr16	50377406	50378003	50377705
chr19	59084475	59085405	59084927
chr3	49158003	49158604	49158318
chr4	139143776	139145001	139144572
chr9	106983001	106983603	106983264
chrX	152127211	152128018	152127541
chr11	71434802	71435820	71435252
chr10	27649402	27650001	27649741
chr10	45857601	45858408	45858085
chr12	112546356	112547202	112546591
chr17	57970006	57971066	57970350
chr3	23907203	23908002	23907686
chr2	100859204	100860008	100859607
chr2	175274405	175275004	175274741
chr2	186154801	186155402	186155033
chr2	237297607	237298203	237297854
chr6	111872674	111874220	111873605
chr9	73311415	73312208	73311853
chr9	84444008	84444601	84444316
chr9	95640006	95640807	95640365
chr8	105321002	105321603	105321323
chr11	122791202	122791801	122791480
chr10	130339201	130340203	130339646
chr12	25641812	25642415	25642111
chr12	57472202	57473201	57472795
chr17	28703402	28704609	28703798
chr5	107081398	107082203	107081791
chr6	28442005	28442735	28442358
chr6	110000203	110000801	110000534
chr12	6602167	6602899	6602464
chr12	57030489	57031413	57030897
chr15	67322205	67323606	67322699
chr17	40950205	40951009	40950696
chr16	49735263	49736637	49736093
chr19	52489802	52490606	52490077
chr20	22026401	22027002	22026774
chr2	45029237	45030775	45029861
chr6	26532807	26533609	26533175
chr9	90449008	90449812	90449483
chr8	113279805	113280402	113280109
chr8	120885414	120886355	120885825
chr10	131404203	131405275	131404747
chr17	57085003	57086019	57085574
chr16	11944818	11945806	11945372
chr20	34019607	34020636	34019900
chr3	42066201	42067170	42066623
chr3	69100810	69101802	69101471
chr13	52848815	52849834	52849317
chr14	75760403	75761601	75760894
chr2	17128941	17129803	17129475
chr2	154259603	154260402	154259994
chr7	14318607	14319408	14318971
chr9	92864402	92865001	92864728
chr8	33455001	33455947	33455324
chr11	20543801	20544601	20544164
chr1	21452605	21453402	21453003
chr5	87240004	87241004	87240295
chr7	144604601	144605606	144604925
chrX	17985806	17986650	17986246
chr10	36040201	36040902	36040482
chr15	50646602	50647484	50647070
chr15	74494343	74495795	74495434
chr1	117395975	117397148	117396456
chr3	18372008	18372604	18372322
chr6	89200803	89201810	89201251
chr10	114325003	114325603	114325342
chr22	37414603	37415379	37414905
chr3	51975617	51976407	51975902
chr3	129884603	129885206	129884924
chr3	172468002	172468802	172468279
chr2	190505603	190506611	190506053
chr9	117632004	117632802	117632365
chr8	28259338	28259776	28259480
chr8	77813613	77814401	77814006
chrX	13742813	13743809	13743206
chr10	36147606	36148411	36148071
chr1	227132718	227133805	227133376
chr3	49141802	49142808	49142330
chr2	224195402	224196002	224195690
chr4	3746403	3747237	3746762
chr4	112858195	112859002	112858645
chr9	102069808	102070819	102070311
chr8	33669404	33670802	33669990
chr11	33060408	33061198	33060790
chr10	86039802	86040606	86040200
chr15	90436815	90437698	90437246
chr18	50943209	50944006	50943622
chr20	44212052	44212806	44212400
chr3	126074411	126075201	126074895
chr5	150080008	150081221	150080645
chr4	105512601	105513401	105513029
chr7	2442548	2443404	2443054
chr7	68147808	68148756	68148228
chr9	98899402	98900209	98899768
chr8	36582969	36584205	36583741
chr14	70308835	70310410	70309745
chr17	5371802	5372606	5372248
chr20	10634904	10636174	10635389
chr1	25664012	25665176	25664810
chr1	83729423	83730218	83729765
chr5	126604001	126604606	126604273
chr4	11067803	11068407	11068096
chr7	33102065	33103226	33102816
chr6	30524003	30525407	30524803
chr8	17012819	17013807	17013219
chr13	51483835	51485015	51484284
chr12	59313908	59314807	59314426
chr16	21059202	21060004	21059546
chr20	18303947	18305009	18304495
chr3	131050414	131051001	131050795
chr4	75371202	75371802	75371512
chr7	73333207	73334202	73333825
chr6	135989194	135989805	135989559
chr6	157744010	157745002	157744529
chr9	84302392	84303203	84302802
chrX	123093638	123094458	123094160
chr11	35781402	35782004	35781709
chr19	42772004	42773535	42772478
chr1	35106270	35107210	35106819
chr7	154861416	154862203	154861847
chr6	28589201	28589806	28589485
chr6	144849604	144850414	144850100
chr8	30280231	30281202	30280638
chr10	120031005	120032205	120031747
chr12	85711398	85712004	85711761
chr1	10092601	10093905	10093037
chr5	147763015	147764029	147763487
chr7	33566402	33567414	33566908
chr6	140303510	140304408	140303952
chr8	127997789	127998607	127998231
chr11	64683604	64684450	64683918
chr13	80933203	80934403	80933589
chr12	46766046	46767242	46766638
chr14	75919409	75920408	75919957
chr22	39100819	39102318	39101546
chr5	134073214	134073893	134073596
chr5	149828948	149830007	149829662
chr4	5892604	5893410	5893045
chr7	19233810	19234604	19234219
chr7	43098803	43099608	43099170
chr11	45494803	45495613	45495192
chr11	107328025	107329004	107328531
chr13	103248209	103249684	103248681
chr14	73493515	73494404	73493783
chr16	22308001	22309045	22308761
chr19	19977348	19978266	19977719
chr3	107416206	107417004	107416594
chr3	153365430	153366215	153365801
chr2	157188780	157189641	157189216
chr5	150039790	150040601	150040266
chr4	56707991	56708804	56708380
chr7	16232986	16233810	16233457
chr8	36957005	36958206	36957510
chr14	94480603	94481433	94480952
chr16	20817447	20818382	20817845
chr3	53961004	53961604	53961358
chr3	177077198	177078347	177077647
chr5	116109403	116110404	116109719
chr6	11700198	11701002	11700632
chr6	88411805	88412609	88411997
chrX	40028401	40029836	40028986
chr11	85106387	85107201	85106795
chr11	96144002	96144604	96144341
chr5	89963605	89964403	89963975
chr6	90276401	90277207	90276785
chr12	64589605	64590201	64589845
chr14	21979012	21980215	21979657
chr17	26897602	26898376	26897953
chr2	13885401	13886002	13885675
chr2	190295004	190295825	190295398
chr4	57253001	57254202	57253352
chr6	99395002	99395802	99395383
chr11	67496933	67498401	67497593
chr10	22368608	22369424	22368998
chr13	50700082	50701007	50700643
chr12	58895801	58896684	58896185
chr14	103994896	103995493	103995378
chr20	18205402	18206403	18205717
chr1	181070780	181071604	181071226
chr3	182234243	182235285	182234961
chr2	66618405	66619007	66618738
chr2	75601404	75602006	75601695
chr5	141229118	141229803	141229375
chr7	89974825	89975727	89975452
chr6	145298205	145299012	145298535
chr9	18305233	18306002	18305580
chr10	77280411	77281407	77281142
chr15	58369613	58370205	58369876
chr15	64619011	64619601	64619335
chr14	65464004	65464806	65464450
chr22	20116601	20117438	20116971
chr3	67998406	67999245	67998705
chr4	38667605	38669208	38668778
chr9	108343605	108344403	108343997
chr11	33933718	33934810	33934231
chr19	30302202	30302602	30302479
chr3	3983003	3983601	3983244
chr3	46607014	46608005	46607728
chr3	168864573	168865805	168865421
chr2	58766977	58767724	58767330
chr5	98109702	98111054	98110254
chr4	175204549	175205335	175204870
chr6	22466784	22467402	22467160
chr6	98974194	98975039	98974510
chr6	129232002	129232605	129232329
chr10	118038201	118039004	118038508
chr13	73632406	73633663	73632913
chr12	24222615	24223426	24222952
chr15	40079375	40080406	40079972
chr17	39114202	39114803	39114526
chr16	61952401	61953002	61952683
chr4	157288605	157289202	157288896
chr11	117541628	117542405	117542094
chr12	121676124	121677201	121676515
chr14	99046404	99047205	99046776
chr16	55632802	55633614	55633171
chr1	112764202	112765008	112764507
chr3	5028402	5029017	5028661
chr2	114413803	114414608	114414199
chr2	173456409	173457222	173456887
chr2	202755202	202756013	202755513
chr2	235914003	235915002	235914486
chr4	6404011	6404725	6404384
chr4	56035603	56036201	56035953
chr4	159823601	159824201	159823923
chr7	25783573	25784202	25783928
chr11	63202409	63203606	63203253
chr11	121165801	121166609	121166157
chr10	95205201	95206004	95205571
chr10	101379997	101381634	101380392
chr10	115317807	115318603	115318172
chr13	25154408	25155003	25154727
chr12	76713603	76714201	76713883
chr15	57797603	57799023	57798239
chr15	98503017	98504414	98503652
chr14	39736032	39737805	39737033
chr19	32207601	32208201	32207936
chr21	43870004	43870602	43870300
chr3	31765411	31766205	31765841
chr3	155100002	155100601	155100320
chr5	165501002	165501817	165501526
chr6	39055808	39056605	39056198
chr14	56584208	56585010	56584835
chr17	75105805	75106609	75106173
chr22	36924607	36926004	36925256
chr3	97628784	97629401	97629142
chr7	915416	916204	915817
chr6	77585987	77586646	77586316
chr6	91989805	91990404	91990138
chr8	33370869	33371487	33371125
chr15	74329405	74330203	74329890
chr15	89592401	89593243	89592669
chr17	62923425	62924201	62923866
chr16	85114407	85115509	85114836
chr22	45520765	45521603	45521195
chr1	111038409	111039201	111038840
chr1	235324203	235325405	235324909
chr3	49823607	49824413	49823962
chr3	144975601	144976202	144975945
chr2	220462004	220463206	220462864
chr4	82075006	82075803	82075387
chr11	60775402	60776201	60775732
chr12	53370204	53371008	53370688
chr19	50321001	50321804	50321226
chr19	50836256	50837412	50836786
chr20	12109602	12110401	12109877
chr1	9652977	9654117	9653686
chr1	28969035	28970205	28969728
chr1	68682414	68683978	68683123
chr1	227661621	227662426	227661975
chr3	136882002	136882814	136882263
chr4	183369801	183370349	183370092
chr7	123387401	123388536	123387855
chr6	99872905	99873763	99873342
chr11	66188804	66189603	66189260
chr11	78285416	78286602	78285856
chr15	71665003	71665602	71665284
chr18	59521625	59522403	59522024
chr1	8761902	8763301	8762490
chr1	155158603	155159205	155158851
chr1	183299795	183301417	183300656
chr5	126908601	126909207	126908917
chr4	26977202	26977801	26977546
chr7	91569695	91570602	91570175
chr9	139981002	139981914	139981434
chr11	26986812	26987601	26987140
chr15	75052404	75053202	75052718
chr14	74768432	74770005	74769228
chr14	75648214	75648809	75648482
chr16	69951410	69952201	69951856
chr19	33278005	33278803	33278505
chr19	41224167	41225202	41224839
chr1	158976038	158977041	158976432
chr2	164846833	164847602	164847295
chr5	180312804	180313405	180313086
chr7	4681179	4682006	4681558
chr9	136019412	136020216	136019882
chr10	29228206	29229407	29228882
chr16	18937552	18938405	18938041
chr16	24065817	24067011	24066170
chr1	57276604	57277606	57277186
chr8	23929423	23930211	23929809
chr11	84430602	84432004	84431269
chr10	76585615	76586602	76586387
chr15	69087165	69088203	69087762
chr1	211848604	211849756	211849047
chr5	64235405	64236001	64235729
chr5	95066202	95067261	95066570
chr8	94457201	94458003	94457630
chrX	38924401	38925403	38924901
chr11	6704003	6705017	6704524
chr10	44607410	44608209	44607866
chr19	17413828	17414601	17414124
chr22	41681408	41682339	41681998
chr2	44279003	44279601	44279310
chr4	98824806	98825603	98825214
chr4	153877606	153878203	153877957
chr7	42105206	42106612	42105770
chr7	150754802	150755726	150755275
chr8	102903824	102904611	102904204
chr11	115280189	115281010	115280565
chr10	91170409	91171311	91170862
chr18	57054010	57055388	57054467
chr1	146643328	146644814	146644142
chr3	14219807	14220818	14220306
chr2	75049412	75050437	75049859
chr2	161037612	161038202	161037876
chr4	148102950	148103801	148103297
chr7	130896805	130897401	130897143
chr9	114792024	114793037	114792427
chr8	10493613	10495341	10494183
chr8	11659406	11660476	11659983
chr8	127711002	127711602	127711342
chr12	51714204	51715219	51714589
chr18	39534802	39535576	39535170
chr1	186606606	186607202	186606940
chr2	222417804	222419341	222418179
chr10	1281751	1282002	1281930
chr13	100373861	100374894	100374512
chr17	58964006	58964753	58964353
chr3	190629004	190629602	190629252
chr2	19289205	19290003	19289484
chr2	205963201	205963803	205963523
chr5	77753203	77754005	77753556
chr5	162932688	162933401	162932926
chr7	29568023	29568609	29568312
chr6	100802801	100803415	100803055
chr11	16918723	16919604	16919113
chr15	40211210	40212279	40211743
chr16	30107341	30107815	30107525
chr19	4768805	4770004	4769632
chr20	43150005	43151206	43150331
chr1	198126350	198127322	198126785
chr3	139407603	139408637	139408146
chr2	42368401	42369414	42368924
chr2	235213403	235214253	235213815
chr9	34048546	34050014	34048968
chr11	40713405	40714209	40713796
chr11	110001206	110002122	110001530
chr20	50721957	50723417	50722854
chr1	22270602	22271421	22270985
chr3	129158610	129159807	129159180
chr2	182668610	182669202	182668971
chr2	217630007	217631264	217630604
chr5	170349205	170349802	170349488
chr4	128553620	128554625	128554105
chr7	23569710	23570596	23570142
chr6	4334202	4334801	4334516
chr6	110011943	110012830	110012327
chr6	121069619	121070210	121069976
chr9	89226214	89226815	89226499
chr11	71639205	71640468	71639993
chr10	22020803	22021601	22021233
chr14	105957001	105957805	105957318
chr22	36406010	36407001	36406368
chr1	31807656	31808415	31808016
chr1	75841603	75842405	75841985
chr1	171342814	171343401	171343167
chr2	45030783	45032333	45031844
chr5	67113829	67114602	67114239
chr7	34493793	34494610	34494260
chr7	39052405	39053215	39052676
chr6	44510005	44511009	44510559
chr6	101416802	101417405	101417053
chr9	85843011	85843808	85843398
chr8	128394605	128395403	128395035
chr11	110233417	110234613	110234088
chr10	71409811	71410610	71410204
chr13	40930541	40931206	40930902
chr12	89710201	89711201	89710767
chr14	81747601	81748405	81747931
chr20	15618402	15619413	15618712
chr21	35194018	35194802	35194473
chr22	36781002	36781759	36781299
chr22	39898004	39898803	39898344
chr2	49830404	49831201	49830712
chr5	67076004	67076809	67076327
chr5	146843801	146844416	146844052
chr7	144088617	144089405	144089020
chr6	139455805	139456402	139456237
chr12	32607400	32608404	32607920
chr12	131118211	131119011	131118482
chr17	77632401	77633211	77632829
chr16	48054602	48055203	48054923
chr19	17970001	17971401	17970376
chr1	182284042	182285007	182284518
chr3	187608202	187608812	187608464
chr4	85305806	85306602	85306199
chr4	106066622	106067411	106067036
chr8	11677008	11678417	11678034
chr12	19283403	19284419	19283995
chr16	47808402	47809210	47808790
chr19	28486607	28487406	28487005
chr1	1510087	1510805	1510320
chr1	187757521	187758419	187758027
chr3	6167007	6167602	6167321
chr3	40494202	40495208	40494678
chr3	135377604	135378202	135377921
chr5	137690415	137691211	137690774
chr5	175579010	175580413	175580009
chr6	83775216	83775805	83775496
chrX	133047219	133048630	133048136
chr11	20021822	20022798	20022253
chr12	31515567	31516606	31516113
chr12	57521016	57522009	57521626
chr14	53646409	53647466	53646930
chr22	49631609	49632401	49632056
chr22	50682621	50683315	50683076
chr1	27383818	27384597	27384116
chr1	184211412	184212209	184211790
chr3	45883206	45884009	45883597
chr3	52272210	52272952	52272437
chr3	181427215	181428130	181427600
chr2	58613811	58614609	58614223
chr5	43514601	43515804	43515252
chr5	140365414	140366802	140365758
chr7	30588209	30589044	30588590
chr6	29932402	29933401	29932777
chr10	133379607	133380202	133379909
chr17	7589201	7590454	7590023
chr16	54083009	54083982	54083457
chr1	10413205	10414215	10413656
chr1	221342636	221343403	221343003
chr3	191715311	191716225	191715831
chr2	20552898	20554014	20553674
chr4	79046804	79047612	79047212
chr6	149067407	149068438	149067946
chr11	62606605	62607734	62607161
chr12	109729206	109730001	109729565
chr15	101592235	101593029	101592585
chr19	2145805	2146417	2146131
chr1	87797232	87798068	87797506
chr5	103144001	103144604	103144297
chr5	127088008	127089009	127088353
chr5	180610810	180611803	180611452
chr7	110736805	110737669	110737158
chr6	73693801	73694406	73694109
chr6	82811206	82811806	82811494
chr8	57122360	57123539	57122890
chr12	53574019	53574731	53574513
chr12	95226602	95227209	95226909
chr12	109535202	109536275	109535759
chr19	18402409	18403127	18402853
chr19	46184608	46185204	46184900
chr1	108600035	108600803	108600467
chr1	153939207	153940067	153939799
chr4	39183606	39184624	39184190
chr4	73712004	73712601	73712355
chr11	27727210	27728009	27727595
chr15	93425014	93425890	93425589
chr17	2689401	2690007	2689685
chr16	12685802	12686613	12686090
chr21	15467208	15468023	15467559
chr1	29240609	29241338	29240915
chr3	134976401	134977002	134976604
chr2	218783470	218784205	218783718
chr5	11672405	11673030	11672670
chr5	107594806	107595403	107595162
chr9	129261416	129262210	129261884
chr11	56883815	56884622	56884215
chr13	95024480	95025402	95024930
chr12	100241602	100242201	100241885
chr14	65722009	65723409	65722823
chr18	70912416	70913215	70912839
chr22	45151402	45152403	45152134
chr1	54058201	54058801	54058478
chr4	71302803	71303409	71303095
chr4	74486006	74486601	74486358
chr6	127780219	127781002	127780661
chr9	38195605	38196414	38195896
chr9	135995768	135996406	135996044
chr11	34306201	34307006	34306534
chr11	68038411	68039168	68038756
chr12	58819640	58820401	58820021
chr16	54464204	54465026	54464575
chr18	34028210	34029201	34028544
chr18	53448403	53449411	53448974
chr3	188740188	188740801	188740565
chr2	73712307	73713002	73712749
chr5	106853601	106854589	106854021
chr5	169734422	169735401	169734865
chr4	48701263	48702002	48701686
chr6	29747801	29748409	29748022
chr9	37079203	37080405	37079893
chr9	87150605	87151406	87151026
chr12	79212205	79212801	79212487
chr15	55700056	55701401	55700706
chr14	22817606	22818201	22817823
chr19	19976218	19977344	19976660
chr2	161560406	161561002	161560660
chr4	77870406	77871332	77870863
chr10	61147613	61148406	61148027
chr13	113365614	113367002	113366298
chr17	7111211	7112017	7111484
chr19	1897402	1898210	1897811
chr19	9938004	9938802	9938515
chr19	41814202	41815177	41814644
chr20	59134402	59135002	59134792
chr1	155063604	155064413	155064011
chr3	129690004	129690601	129690413
chr5	81730408	81731001	81730764
chr11	17229098	17229764	17229570
chr10	13628605	13629415	13628985
chr10	35925834	35927612	35926981
chr10	74155206	74155811	74155527
chr13	37392802	37393772	37393332
chr12	6480002	6480942	6480437
chr15	35798037	35799207	35798723
chr15	71104212	71105003	71104607
chr14	85995245	85996095	85995564
chr16	86334403	86335202	86334919
chr1	121328214	121329001	121328736
chr4	13629105	13630011	13629350
chr4	24810003	24810603	24810267
chr6	13615002	13615802	13615437
chr6	36726609	36727405	36727040
chr6	111200205	111200801	111200577
chr6	113240801	113241407	113241122
chr9	103114611	103115602	103115175
chr8	80874803	80876417	80875874
chr12	54673779	54674697	54674123
chr12	72374202	72374841	72374464
chr19	48833201	48834003	48833566
chr22	17954401	17955603	17954981
chr1	145219002	145219774	145219310
chr1	194347603	194348202	194347840
chr2	31127230	31127810	31127540
chr5	179248261	179249005	179248626
chr7	91538201	91539024	91538545
chr7	122526412	122527174	122526795
chr8	59827421	59828007	59827724
chr11	14654814	14655621	14655231
chr10	10503803	10504699	10504222
chr13	50655436	50657403	50656224
chr12	12837090	12838022	12837513
chr15	88007006	88007801	88007436
chr15	95830332	95830988	95830674
chr17	45569430	45570203	45569796
chr16	85362798	85363544	85363336
chr20	14451001	14451602	14451354
chr1	60118620	60119212	60118973
chr1	151266994	151268216	151267423
chr3	4113022	4113809	4113364
chr3	185303601	185304341	185303934
chr6	106262638	106263401	106263149
chr6	108323815	108324603	108324248
chr9	83361802	83362614	83362129
chr9	85389403	85390210	85389810
chr10	26580601	26581805	26581390
chr10	65880208	65880810	65880522
chr16	12070203	12070801	12070493
chr22	46457001	46457802	46457429
chr22	47498407	47499456	47498739
chr1	58501201	58501802	58501460
chr2	71643801	71644513	71644155
chr2	192030611	192031406	192031047
chr5	136289211	136289801	136289519
chr5	143962811	143964311	143963475
chr7	95225805	95226605	95226178
chr6	158939403	158940002	158939715
chr9	75437214	75438008	75437766
chr8	30587601	30589221	30588427
chr10	9602601	9603549	9602946
chr10	53993202	53993801	53993542
chr13	41309201	41310042	41309530
chr12	103226205	103226801	103226510
chr14	42380206	42380802	42380482
chr14	101784601	101785203	101784869
chr17	57374210	57375205	57374701
chr19	37063681	37064583	37064198
chr22	38902017	38903005	38902381
chr3	8653401	8654010	8653675
chr2	139699803	139700606	139700217
chr5	173251007	173251810	173251321
chr6	33239208	33240003	33239714
chr8	82339603	82340205	82339924
chrX	110411430	110412002	110411708
chr11	27413371	27414185	27413929
chr11	69042003	69042619	69042289
chr10	106087803	106089259	106088354
chr15	93374176	93375626	93375292
chr15	96596716	96597639	96597151
chr19	47200680	47201443	47200998
chr20	49574804	49575816	49575364
chr22	41042005	41042804	41042486
chr3	187580393	187581010	187580748
chr5	13003	13603	13344
chr7	101740683	101741801	101741305
chr7	103766522	103767406	103766927
chr6	4647601	4648201	4647995
chr6	168151403	168152208	168151804
chr11	114670205	114670808	114670424
chr10	79848402	79849004	79848683
chr12	5230803	5231412	5231130
chr17	9832004	9832601	9832303
chr16	69855009	69855605	69855275
chr22	37415987	37416808	37416453
chr1	37979991	37980755	37980329
chr1	231559201	231560010	231559645
chr3	115036604	115037207	115036839
chr2	12568259	12569229	12568653
chr2	107678606	107680007	107679443
chr5	30428821	30429407	30429136
chr5	158228606	158229406	158229027
chr4	62512201	62512803	62512544
chr4	119988405	119989209	119988741
chr4	121662801	121663401	121663046
chr7	155090092	155091165	155090819
chr6	9456004	9457420	9456576
chr11	109021203	109021802	109021473
chr10	46167975	46169006	46168405
chr15	48028004	48029019	48028444
chr19	20478499	20479416	20479005
chr18	55691203	55691802	55691471
chr3	46033408	46034003	46033721
chr2	20188811	20189783	20189457
chr2	125165614	125166210	125165924
chr4	87419454	87420412	87419983
chr4	174529604	174530203	174529886
chr7	83684201	83685024	83684571
chr6	41536203	41537259	41536502
chr6	139696040	139697476	139696725
chr8	28371023	28372202	28371422
chr8	29208357	29208834	29208467
chr8	35661610	35662204	35661927
chr8	48872414	48873097	48872847
chr8	62033205	62033808	62033480
chr10	10335077	10336350	10335592
chr10	127511603	127512619	127512129
chr12	113059237	113059801	113059475
chr14	41423202	41424234	41423662
chr17	21187408	21188006	21187752
chr16	68118014	68119104	68118266
chr16	87421603	87422404	87422002
chr19	8740805	8741406	8741093
chr1	38455283	38456230	38455771
chr2	209676602	209677201	209676820
chr2	227929805	227930405	227930058
chr5	118918281	118919213	118918768
chr4	99582604	99583568	99583010
chr4	187475416	187476411	187475801
chr7	34245007	34245833	34245402
chr7	73457604	73458208	73457985
chr8	25517607	25518428	25517988
chr15	99342601	99343518	99342837
chr19	12595023	12596620	12596027
chr22	35601761	35602602	35602125
chr1	120255570	120257011	120255913
chr7	47420005	47421171	47420621
chr7	53111404	53112002	53111689
chrX	76266547	76267603	76267130
chr11	58345211	58346143	58345773
chr10	101768403	101769205	101768664
chr13	44549606	44550201	44549879
chr13	69466612	69468099	69467220
chr12	124670401	124671224	124670753
chr14	39131801	39132402	39132130
chr19	54369795	54371267	54370856
chr19	54639806	54641636	54641199
chr3	9444204	9445208	9444676
chr3	127391706	127392209	127391826
chr2	47571602	47573605	47572127
chr2	74684700	74685805	74685436
chr2	105046608	105047387	105047033
chr2	219260604	219262003	219261247
chr4	75080407	75081004	75080697
chr7	141437807	141438628	141438100
chrX	46404220	46405273	46404848
chr11	61849401	61850001	61849739
chr11	67275402	67275960	67275665
chr11	119204623	119205403	119205117
chr15	84711402	84712002	84711638
chr15	96375809	96376411	96376086
chr14	20922601	20923835	20923209
chr14	65380805	65381801	65381194
chr17	40761008	40762207	40761397
chr18	30384148	30385001	30384778
chr20	35465001	35465610	35465297
chr1	32859602	32861210	32860034
chr1	184898807	184899607	184899222
chr2	19363815	19364401	19364047
chr2	113522008	113522814	113522313
chr2	120516809	120517753	120517295
chr4	103682158	103683002	103682637
chr7	86669212	86669814	86669551
chr7	118815811	118816611	118816217
chr6	98743405	98744202	98743780
chr9	81976810	81977804	81977164
chrX	146993002	146993714	146993399
chr13	24732001	24732806	24732463
chr12	30848514	30849405	30849010
chr12	97520135	97521378	97520969
chr14	35451048	35452608	35452089
chr19	11201071	11201579	11201207
chr3	150263810	150265001	150264588
chr5	121718424	121719002	121718784
chr4	31351402	31352204	31351715
chr4	138417602	138418201	138417897
chr6	101361409	101362002	101361678
chr6	166666602	166667223	166666837
chr9	20781013	20781697	20781302
chr11	46401680	46402806	46402056
chr13	96983627	96984454	96983990
chr13	107586805	107587610	107587233
chr12	31316201	31316807	31316475
chr15	49912698	49913602	49913120
chr14	46357626	46358407	46357983
chr21	34733990	34735002	34734667
chr22	41487304	41488314	41487778
chr1	153606617	153607205	153606904
chr3	41319406	41320203	41319771
chr3	99536005	99537005	99536376
chr3	122806402	122807027	122806650
chr3	140841204	140841807	140841441
chr3	177111804	177112401	177112112
chr2	243030633	243031209	243030786
chr6	35453801	35454806	35454070
chr6	108181219	108181802	108181472
chr9	9998221	9999202	9998605
chr11	27369401	27370606	27370240
chr11	77530201	77531115	77530642
chr11	78831811	78832804	78832293
chr12	49463401	49464208	49463713
chr15	82333042	82333808	82333426
chr19	41769330	41770406	41769787
chr22	43506010	43506806	43506564
chr1	10788413	10789439	10788782
chr1	79997201	79998104	79997557
chr3	156001996	156002602	156002305
chr2	122775391	122776202	122775803
chr2	184714401	184715002	184714729
chr2	223616801	223617944	223617213
chr4	57750609	57751201	57750921
chr4	82394715	82395610	82395209
chr7	4046004	4046808	4046482
chr9	16625886	16627554	16626931
chr8	73233413	73234006	73233740
chrX	71401022	71402001	71401623
chr10	31123040	31124217	31123765
chr10	77360475	77361004	77360748
chr10	119019215	119020202	119019796
chr19	2986803	2987814	2987382
chr19	14153602	14154413	14153992
chr21	34529602	34530217	34529838
chr1	117900405	117901203	117900871
chr1	210407014	210408017	210407457
chr2	235619017	235619801	235619426
chr5	51303003	51303605	51303317
chr4	110736207	110737232	110736628
chr4	169724814	169725403	169725192
chr6	70992450	70993206	70992917
chr6	152037406	152038001	152037752
chr9	34767015	34767804	34767374
chr9	77039402	77040007	77039665
chrX	133114811	133115823	133115285
chr10	105881152	105881985	105881512
chr13	99853432	99854241	99853782
chr12	70407008	70407628	70407308
chr12	121789802	121790801	121790244
chr17	71258203	71258965	71258590
chr18	25291619	25292791	25292135
chr18	28343812	28344601	28344180
chr1	40626605	40627312	40626897
chr1	54591209	54591801	54591575
chr3	185815451	185816209	185815842
chr2	64630891	64632217	64631253
chr2	69741404	69742006	69741741
chr2	208977403	208978201	208977823
chr5	161701607	161702318	161701943
chr4	134017808	134018604	134018281
chr7	130792582	130793608	130792962
chr6	98864602	98865208	98864851
chrX	57189422	57190221	57189844
chr11	8606003	8606604	8606366
chr16	1350802	1351404	1351142
chr19	56166295	56167466	56166954
chr22	17847604	17848419	17848009
chr1	212464626	212465408	212465004
chr3	8758004	8758602	8758239
chr2	40690010	40690607	40690330
chr2	203776005	203777237	203776403
chr5	64009979	64010811	64010415
chr5	82153811	82155271	82154525
chr4	83732996	83733804	83733407
chr7	100033813	100034643	100034161
chr6	43275806	43276377	43276027
chr9	92762205	92762803	92762486
chrX	69880802	69881614	69881219
chr11	63449216	63450416	63449701
chr11	66025342	66026403	66025977
chr10	16858804	16860211	16859101
chr10	103527401	103528421	103527848
chr15	69818603	69820216	69818995
chr15	70615201	70615789	70615442
chr15	82090412	82091015	82090748
chr15	90695207	90696205	90695793
chr18	976011	976805	976408
chr22	25206205	25207005	25206567
chr1	100714801	100716012	100715399
chr1	215740010	215740996	215740387
chr1	242010803	242011841	242011243
chr3	9358402	9359209	9358742
chr2	2617002	2617802	2617424
chr2	84686841	84687601	84687219
chr2	198557383	198558215	198557808
chr5	10016601	10017206	10016814
chr5	169648220	169649005	169648569
chr4	95128204	95129444	95128734
chr11	61334605	61335404	61335133
chr11	71421084	71422002	71421582
chr11	129327005	129327806	129327436
chr10	123922212	123923616	123922747
chr12	73999607	74000406	73999963
chr15	41186003	41187001	41186507
chr17	37139208	37139802	37139494
chr19	55185404	55186005	55185715
chr1	158969327	158970288	158969767
chr1	176385804	176386409	176386093
chr2	54784415	54785147	54784793
chr2	77981020	77981601	77981353
chr2	97303902	97304610	97304250
chr4	15280401	15281202	15280755
chr6	33265752	33266440	33265902
chr6	107932022	107933023	107932438
chr6	109781404	109782201	109781861
chr9	75747014	75747802	75747405
chr11	63614601	63615805	63615106
chr11	75690206	75691015	75690589
chr12	107486833	107488018	107487427
chr15	99846785	99847679	99847301
chr1	16693225	16694338	16693608
chr1	115300404	115301210	115300800
chr1	216659201	216659807	216659459
chr2	19505692	19506407	19506076
chr2	222849406	222850001	222849758
chr5	10307013	10308013	10307521
chr5	23688009	23689203	23688742
chr7	14030587	14031663	14031074
chr6	16250207	16250804	16250519
chr6	53275217	53276012	53275610
chr8	54522201	54522810	54522541
chr11	63933201	63934201	63933533
chr10	24540201	24541018	24540615
chr10	115069404	115070404	115070119
chr17	39942677	39943607	39943135
chr16	1542623	1543307	1543055
chr18	25090055	25090803	25090450
chr1	205269767	205271805	205270251
chr3	14165407	14166181	14165780
chr2	150363207	150363946	150363442
chr4	11150381	11151209	11150812
chr6	11277219	11278017	11277532
chr6	29629407	29630214	29629754
chr6	33385403	33386410	33385892
chr6	95583402	95584006	95583685
chrY	21540270	21541395	21540724
chr11	16132201	16133080	16132669
chr10	903209	904006	903662
chr10	131908401	131910002	131909382
chr15	73806001	73806619	73806335
chr14	45366022	45366790	45366386
chr16	29816405	29817206	29816835
chr19	39902518	39904253	39903151
chr1	64711003	64711886	64711432
chr1	90377571	90378406	90378070
chr1	154908878	154909891	154909264
chr2	115005	115806	115459
chr2	132176606	132178001	132177372
chr2	198318237	198319212	198318691
chr5	59619403	59620207	59619722
chr4	89680011	89680802	89680440
chr4	147271401	147272007	147271647
chr7	6913421	6914818	6914159
chr6	139094207	139095401	139094915
chr6	150215999	150216802	150216505
chr9	9996041	9997010	9996469
chr9	133699394	133700347	133700043
chr8	124424801	124425805	124425410
chr17	4699001	4699601	4699291
chr19	46220326	46221634	46220747
chr18	22846802	22847807	22847116
chr18	51773006	51773756	51773444
chr1	28414804	28415606	28415216
chr1	86049606	86050404	86050042
chr3	64670202	64671104	64670537
chr3	86470404	86471001	86470734
chr3	126107766	126108440	126108150
chr3	135303801	135304407	135304037
chr2	66028010	66028817	66028367
chr5	68530210	68531002	68530564
chr5	174824802	174825601	174825249
chr4	160024002	160024402	160024215
chr7	140178820	140179601	140179141
chr9	6006823	6007703	6007145
chr9	37251204	37252005	37251601
chr9	88896432	88897864	88897100
chr8	97940607	97941206	97940868
chr12	8178801	8179809	8179001
chr12	101050405	101051004	101050723
chr16	23568402	23569405	23569030
chr19	12779801	12781004	12780504
chr19	14247202	14248416	14248036
chr18	623799	624601	624232
chr18	22204201	22204801	22204559
chr1	11322408	11323169	11322781
chr3	19004601	19005212	19004849
chr3	19144007	19144606	19144362
chr3	105015201	105016014	105015541
chr3	182697003	182697801	182697349
chr2	111610994	111611816	111611347
chr4	62075806	62076602	62076047
chr4	66864206	66864801	66864553
chr4	140762403	140763209	140762756
chr7	12471404	12472001	12471652
chr6	49764402	49765001	49764745
chr6	70951805	70952407	70952055
chr8	41907809	41909001	41908833
chr8	97129013	97129613	97129375
chrX	77150419	77151603	77151186
chr11	117049008	117049756	117049425
chr10	72404604	72405217	72404909
chr10	77189617	77190602	77190279
chr13	72636605	72637416	72636934
chr12	5399402	5400006	5399659
chr12	122326204	122326901	122326578
chr19	18350001	18350606	18350307
chr20	21284150	21284813	21284461
chr20	48384801	48385401	48385138
chr21	34143499	34144752	34144375
chr1	69346801	69347440	69347014
chr1	177955211	177956001	177955625
chr1	244524803	244526217	244525238
chr3	41967001	41967609	41967271
chr2	143569022	143569601	143569385
chr9	126623361	126624926	126623760
chr9	130659200	130660207	130659653
chr8	12548802	12549601	12549200
chrY	15591176	15592405	15591930
chr10	10738217	10738801	10738516
chr10	101491601	101492332	101492019
chr15	68549212	68550028	68549637
chr17	53570204	53571003	53570544
chr19	36610802	36611404	36611124
chr19	49588202	49588847	49588633
chr20	35724030	35725081	35724442
chr21	40751810	40752602	40752248
chr1	44435201	44436002	44435681
chr1	114471239	114472437	114471700
chr2	157111205	157111801	157111508
chr2	168836812	168837603	168837197
chr5	9498808	9499402	9499165
chr5	64064005	64065431	64064782
chr4	190185449	190186212	190185825
chr7	46127805	46128606	46128211
chr6	57117605	57118204	57117822
chr8	96619602	96620404	96619959
chr8	126441688	126443169	126442516
chrX	25295607	25296375	25295906
chr11	3475821	3476601	3476292
chr11	31442810	31443957	31443602
chr11	102322203	102323271	102322615
chr11	125958806	125959616	125959200
chr13	36919402	36920313	36920005
chr13	94148001	94148806	94148328
chr12	50030601	50031207	50030897
chr12	79438599	79439202	79438965
chr15	37017001	37017601	37017284
chr15	59062808	59063911	59063226
chr17	41149604	41150803	41150352
chr16	31181202	31182006	31181551
chr19	17325603	17326520	17326131
[truncated: 173,687 more rows]
