# Supplementary material for: The forkhead transcription factor FOXK2 premarks lineage-specific genes in human embryonic stem cells for activation during differentiation
Source: Nucleic Acids Res. 2021 Jan 12;49(3):1345–63. doi: 10.1093/nar/gkaa1281 (PMC7897486; doi:10.1093/nar/gkaa1281)
Supplement: gkaa1281_Supplemental_Files [file gkaa1281_supplemental_files.zip › Supplementary Table S6- FOXK2 ChIP-seq peaks partitioned according to shared or cell type specific binding modes..xlsx]

## Sheet: SharedByESC&MESEN&NPC
Supplementary Table S6- FOXK2 ChIP-seq peaks partitioned according to shared or cell type specific binding modes.
FOXK2 peaks shared by ESC, MESE, and NPC
chr	start	end	summit
chr22	43153107	43154330	43153691
chr16	11676028	11677048	11676575
chr12	19283298	19285151	19283995
chr3	84885880	84887028	84886451
chr9	71719654	71720767	71720192
chr7	95225237	95226802	95226179
chr1	110576293	110577497	110577091
chr2	118310545	118311793	118311238
chr1	164570322	164573053	164571435
chr5	18735559	18736906	18736332
chr3	53285387	53287735	53286609
chr8	61595744	61597268	61596767
chr2	119287125	119288438	119287597
chr6	151199446	151200604	151199924
chr11	12885208	12887237	12886566
chr1	117601198	117604134	117602592
chr7	21983497	21985385	21984437
chr20	25159499	25160542	25160058
chr8	12080887	12082080	12081575
chr6	3001229	3002911	3002339
chr3	163632074	163633131	163632596
chr4	140933399	140935203	140934059
chr6	170350873	170352533	170351506
chr4	27076892	27078205	27077409
chr13	28622899	28625206	28624490
chr2	139535243	139536649	139535757
chr17	5735791	5737629	5736360
chr17	77809260	77810516	77810041
chr22	36635218	36636517	36635673
chr5	116199111	116201152	116200429
chr6	79861273	79863017	79862381
chr1	174842839	174844255	174843796
chr6	85715592	85717089	85716239
chr1	82014276	82016101	82015379
chr7	4747331	4748461	4747924
chr2	157188787	157189706	157189216
chr6	1607458	1608808	1607900
chr1	203829827	203833017	203831236
chr15	36524023	36525453	36524940
chr6	41485394	41486518	41485967
chr15	45763830	45765133	45764545
chr13	53028295	53029819	53029227
chr3	99979227	99980323	99979859
chr8	75353965	75355203	75354501
chr16	22959266	22960863	22960235
chr1	158975956	158977222	158976433
chr10	30841791	30843776	30842990
chr7	99541353	99543220	99542132
chr12	113684087	113685204	113684415
chr1	94476897	94479171	94478402
chr2	35401065	35402622	35401993
chr3	115332788	115334430	115333855
chr4	123748288	123750833	123749574
chr10	105357670	105359312	105358806
chr1	16866592	16867841	16867342
chr7	148680459	148681601	148680865
chr14	68400089	68402152	68401097
chr1	212630399	212631963	212631335
chr5	172755098	172756782	172755543
chr8	85200919	85201915	85201434
chr12	53343261	53344493	53343740
chr12	104322044	104322930	104322550
chr7	912599	913902	913219
chr1	86049387	86050597	86050042
chr2	44313407	44315425	44314546
chr2	58766665	58767775	58767329
chr5	39072557	39074100	39073556
chr12	48152569	48153531	48152982
chr9	20657677	20659122	20658325
chr3	46606004	46608422	46607730
chr5	118287717	118288821	118288315
chr7	102232748	102233648	102233213
chr10	31324755	31326004	31325381
chr16	3201847	3202701	3202321
chr16	14727579	14728615	14728115
chr20	31072114	31073683	31073151
chr1	200588490	200591082	200589097
chr2	85186353	85187712	85186968
chr1	65532193	65533246	65532499
chr17	80131199	80133403	80132324
chr1	64241213	64242352	64241715
chr4	26164788	26166507	26165735
chr11	117540895	117542718	117542094
chr1	153940064	153941204	153940379
chr3	156544338	156545739	156545081
chr6	6758791	6760061	6759545
chr9	84443813	84444901	84444315
chr8	28347181	28348949	28348174
chr17	41560695	41562308	41561309
chr16	9244431	9245469	9245109
chr12	95940799	95942653	95941369
chr19	18349668	18351103	18350306
chr3	96987495	96989001	96988125
chr13	73222391	73223605	73222976
chr15	35045095	35047178	35045657
chr19	11591823	11593331	11592717
chr2	175189687	175191076	175190722
chr4	180336099	180337790	180337156
chr10	130338730	130340301	130339646
chr12	125390864	125392007	125391400
chr17	29041286	29042817	29042238
chr1	62648492	62650413	62648976
chr4	124318155	124319565	124318655
chr11	134131496	134132610	134132076
chr20	56803668	56806177	56804678
chr13	50700013	50701147	50700643
chr12	26986337	26987957	26986990
chr11	27718329	27719238	27718784
chr17	36452357	36453901	36453177
chr20	50721705	50723572	50722854
chr6	49430250	49432301	49431095
chr4	57471198	57472563	57471781
chr9	38671767	38673513	38672367
chr14	93643791	93645109	93644507
chr19	14310496	14312169	14311286
chr1	58500711	58502005	58501461
chr8	81396807	81398375	81397716
chr1	221342467	221343565	221343002
chr16	54082783	54083974	54083459
chr4	18692613	18694204	18693081
chr12	120762782	120764048	120763404
chr19	45908533	45910238	45909152
chr3	27707390	27708837	27707978
chr6	42016574	42017471	42016753
chr6	112071783	112073406	112072520
chr11	72503995	72505680	72504765
chr10	105127999	105128933	105128394
chr12	121570108	121571425	121570575
chr1	221914961	221916193	221915721
chr11	57424394	57426004	57425060
chr1	21452499	21453917	21453002
chr3	140659939	140661033	140660591
chr5	162065544	162066680	162066038
chr1	12674834	12676906	12676126
chr5	146843499	146845042	146844052
chr5	142658687	142660117	142659458
chr4	106079094	106080704	106080157
chr20	18037818	18039003	18038600
chr2	116197798	116199215	116198613
chr5	95065714	95067206	95066569
chr5	125703550	125705283	125704318
chr9	122060070	122061650	122060521
chr9	137027506	137030464	137029984
chr11	114348020	114349385	114349024
chr19	48971493	48972772	48972181
chr20	44992096	44993148	44992665
chr3	32337895	32339015	32338439
chr5	36654301	36656295	36654989
chr9	90340144	90341975	90340889
chr9	135819525	135820212	135819949
chr10	61899112	61901005	61900527
chr22	36310181	36312029	36310834
chr1	44620006	44621248	44620464
chr5	166456798	166458243	166457647
chr8	27267452	27270006	27268766
chr12	58235755	58237375	58236560
chr1	118277166	118279162	118277870
chr11	27709083	27710432	27709740
chr10	65471507	65474949	65473126
chr7	113725005	113726531	113725929
chr9	98273440	98275499	98274892
chr11	117746536	117747472	117747115
chr17	57443398	57445286	57443995
chr16	56966193	56967656	56967043
chr14	21242099	21244408	21243402
chr2	224482499	224484156	224483132
chr4	154125055	154126641	154125558
chr10	75544494	75545580	75545105
chr1	145436949	145437950	145437684
chr5	93250387	93251503	93250957
chr11	114309554	114310459	114310000
chr22	45808994	45810305	45809573
chr2	236034803	236036214	236035556
chr7	86388601	86390437	86389715
chr10	99160309	99161703	99161144
chr12	104681949	104683808	104682596
chr16	24148508	24150426	24149645
chr5	90224256	90225862	90224998
chr11	102244878	102246209	102245446
chr17	55336489	55338127	55337382
chr1	100501860	100504198	100503187
chr9	2700522	2701993	2701301
chr5	11385319	11386900	11386176
chr6	33167212	33169306	33167902
chr11	12701303	12702990	12702315
chr10	73078996	73079963	73079415
chr12	2244549	2245815	2245021
chr18	70912312	70913466	70912838
chr1	160221512	160222671	160221992
chr6	29629260	29630437	29629753
chr3	63561667	63563363	63562896
chr7	8428695	8431007	8430099
chr9	139482442	139483870	139482919
chr22	39795107	39796459	39795621
chr1	100815996	100817484	100816870
chr2	87303342	87304501	87303836
chr4	235413	236628	236162
chr4	39638313	39640289	39639973
chr14	56072204	56073348	56072721
chr20	52823772	52824873	52824393
chr11	111956852	111958504	111957546
chr1	158968197	158969218	158968848
chr3	120437868	120439108	120438539
chr6	27519627	27521904	27520990
chr16	1381293	1383201	1381882
chr11	34713288	34715110	34713911
chr10	6127968	6129593	6128498
chr22	31687457	31689224	31688459
chr1	77684494	77685879	77685084
chr2	202886671	202889101	202888423
chr11	73338996	73340993	73340126
chr14	39485298	39488031	39486859
chr1	205089882	205092301	205091381
chr1	205324007	205325114	205324464
chr7	12770464	12771701	12771154
chr7	142218691	142219706	142219179
chr9	129976197	129977501	129976945
chr11	65337208	65338504	65337964
chr12	69724448	69725644	69724835
chr1	117395979	117397100	117396455
chr3	158708486	158709602	158709131
chr2	18060885	18062185	18061410
chr2	47628599	47630567	47630045
chr10	43132876	43134706	43133618
chr10	112327710	112329114	112328154
chr14	89906447	89908506	89907571
chr2	84685592	84687818	84687219
chr2	160469795	160471086	160470612
chr9	117687434	117689003	117688188
chr12	63052562	63054311	63053342
chr15	70431842	70433702	70433076
chr20	18303934	18305637	18304494
chr7	152240370	152241433	152241010
chr11	62598573	62599503	62599162
chr12	31671435	31673447	31671733
chr19	45873636	45874804	45874056
chr5	93446288	93447905	93447301
chr4	141334375	141335507	141334973
chr11	94165797	94167445	94166397
chr12	79211770	79213019	79212488
chr3	122511692	122513434	122512717
chr8	75912036	75913654	75912942
chr11	45112088	45114366	45113240
chr10	57658851	57660817	57659877
chr12	46120715	46122206	46121246
chr15	72765254	72766443	72766034
chr17	65241463	65242268	65241931
chr3	137485863	137487266	137486607
chr2	71146583	71147807	71147094
chr4	111560784	111561653	111561218
chr17	73263268	73264602	73263967
chr20	13526799	13527933	13527308
chr1	8760698	8762972	8762491
chr5	115894449	115896163	115895140
chr7	148935895	148937401	148936762
chr11	74986360	74987295	74986853
chr15	41849391	41851043	41850029
chr17	39113966	39115110	39114538
chr3	49131264	49132508	49132043
chr2	24298320	24299678	24299197
chr2	237026177	237027252	237026796
chr21	35302798	35304369	35303439
chr12	72373758	72374906	72374463
chr19	35349992	35352202	35351569
chr13	46195262	46196903	46196300
chr15	40210504	40212209	40211743
chr15	99683201	99684441	99683631
chr19	35737513	35740471	35739635
chr1	121142864	121144483	121143784
chr2	198521988	198522925	198522496
chr12	58175983	58177434	58176563
chr18	3603241	3604714	3603770
chr18	53559626	53561161	53560191
chr6	56715617	56716453	56716058
chr17	19880646	19882579	19881124
chr16	79634279	79635233	79634764
chr3	191406394	191407303	191406828
chr5	147699184	147700809	147700017
chr20	49257985	49259709	49258655
chr4	90147483	90148510	90148025
chr19	50315684	50317635	50316939
chr5	172410199	172411228	172410796
chr4	62068394	62069891	62069072
chr6	29591883	29593590	29592548
chr9	34512044	34513343	34512725
chrX	152126937	152128218	152127541
chr12	4617174	4619103	4618527
chr14	94596026	94597285	94596376
chr2	45484066	45485194	45484695
chr2	86946595	86947711	86947137
chr6	43969355	43970204	43969871
chr8	124408311	124409487	124409052
chr1	92545299	92546286	92545879
chr2	152265925	152268814	152266462
chr5	146595667	146596796	146596306
chr4	140096689	140098403	140097773
chr7	100701278	100702373	100701884
chr6	27744523	27746433	27745608
chr8	107001599	107002674	107002160
chr1	214775931	214777171	214776402
chr2	54783825	54785287	54784794
chr7	20834817	20836714	20835724
chr6	75029195	75030499	75030038
chr6	111200046	111200996	111200576
chr8	38387768	38388919	38388540
chr15	85976994	85978234	85977665
chr17	26896874	26898379	26897954
chr20	44399202	44400732	44400036
chr22	47498130	47499514	47498739
chr10	133793815	133795161	133794297
chr18	5003491	5005206	5004611
chr21	18187248	18188423	18187778
chr3	64670041	64671043	64670537
chr3	142165494	142166575	142166265
chr7	83779477	83781612	83780019
chr7	86668380	86670102	86669549
chrX	48793781	48794795	48794412
chr19	35224875	35226524	35225432
chr2	203114182	203115881	203114751
chr5	1798989	1801008	1800293
chr8	38322104	38323925	38323111
chr11	27727041	27728222	27727593
chr12	62497982	62499131	62498673
chr14	75724989	75726801	75726039
chr16	68675782	68677145	68676578
chr1	197708872	197709874	197709468
chr7	130896683	130897909	130897144
chr6	160210257	160211069	160210720
chr9	121930527	121932451	121931871
chr8	101972387	101973623	101973003
chrX	39951429	39953056	39952403
chr11	82205693	82206808	82206191
chr14	55336868	55338303	55337558
chr14	91526595	91527886	91527351
chr16	68056256	68057914	68057102
chr1	25832738	25834101	25833552
chr3	88197794	88199905	88199110
chr4	148439694	148440702	148440220
chr4	154706436	154707555	154707165
chr7	13845619	13846871	13846368
chr7	101570523	101571906	101571265
chr6	159273982	159275090	159274596
chr11	26986483	26987918	26987138
chr13	39596477	39597959	39597542
chr12	132379999	132381630	132380723
chr19	49376011	49377113	49376373
chr21	16593684	16595505	16594600
chr4	174290367	174291412	174291034
chr7	54359275	54360791	54360178
chr13	98851157	98852389	98851989
chr3	191047379	191048610	191047924
chr2	219134636	219135703	219135081
chr6	29931590	29933692	29932776
chr6	142552992	142554319	142553771
chr12	129534098	129535206	129534623
chr18	8062529	8063740	8063005
chr3	124860745	124862102	124861472
chr2	31029899	31031330	31030446
chr2	100858789	100860228	100859605
chr5	152527480	152528725	152528067
chr7	134463369	134464857	134464308
chr6	131830693	131832154	131831403
chr21	43869659	43871311	43870296
chr22	27054573	27056034	27055089
chr3	119395883	119396904	119396402
chr2	237297268	237298337	237297853
chr4	24477056	24478448	24477980
chr11	83323432	83324716	83324172
chr12	110338381	110340005	110339022
chr5	127074596	127076299	127075171
chr19	2426252	2428712	2428030
chr18	20938344	20939921	20939068
chr2	119079007	119080120	119079443
chr5	134072981	134074535	134073595
chr6	111136413	111138002	111137074
chr8	17012296	17013808	17013220
chr17	65990093	65992037	65990797
chr17	72427675	72428586	72428207
chr19	38364896	38366400	38365570
chr1	45825197	45827607	45826486
chr1	150265485	150267007	150266229
chr2	27711787	27713122	27712636
chr2	235618564	235620004	235619427
chr7	87093985	87095406	87094716
chr11	60775185	60776675	60775732
chr12	48550074	48551910	48551319
chr19	37708185	37709830	37708800
chr19	50320079	50322009	50321225
chr1	27815590	27817805	27816852
chr3	3220797	3221917	3221373
chr3	128277986	128279101	128278506
chr7	30681388	30682434	30681971
chr7	127086999	127088150	127087589
chr7	144088512	144089528	144089020
chr18	35064001	35065167	35064694
chr1	63787787	63788542	63788111
chr1	183275457	183276506	183275908
chr9	116168853	116169903	116169400
chr4	24660456	24662035	24660997
chr4	57276000	57277291	57276599
chr6	30483408	30485006	30484044
chr8	145158566	145159686	145159395
chr14	90300662	90302112	90301576
chr19	13841908	13842896	13842430
chr3	155099925	155101174	155100321
chr4	96650296	96651729	96650887
chr6	10555546	10556712	10555956
chr11	843734	844657	844308
chr11	3662691	3665102	3664022
chr10	103823890	103825729	103824717
chr13	60021863	60023335	60022438
chr14	39736064	39738269	39737031
chr17	35111457	35112650	35112015
chr16	4620132	4621490	4620906
chr5	165500422	165501822	165501526
chr4	6403880	6404809	6404386
chr7	12529316	12531235	12529987
chrX	130036566	130037903	130037332
chr14	61188342	61189668	61189241
chr17	74835111	74836507	74835950
chr19	53698114	53699470	53698788
chr2	26972195	26974305	26973437
chr2	46843701	46844917	46844358
chr2	208977179	208978618	208977824
chr6	26596648	26597631	26597213
chr9	87476726	87478518	87477937
chr12	57472250	57473433	57472808
chr19	55859299	55861319	55860414
chr18	25866289	25867823	25867382
chr1	43310861	43313562	43311627
chr3	98450589	98451590	98451132
chr11	96143789	96145104	96144340
chr10	102791324	102792305	102791761
chr10	123822298	123823502	123822924
chr12	6771493	6773296	6772284
chr12	64589007	64590404	64589843
chr15	40079534	40080456	40079972
chr14	41423093	41424165	41423662
chr17	28703088	28704814	28703799
chr2	45026846	45029133	45028708
chr6	42980998	42982803	42981982
chr6	91989183	91990858	91990138
chr8	53540891	53542908	53542172
chr16	53077726	53079037	53078396
chr1	81703472	81704802	81704056
chr3	141747122	141747941	141747471
chr2	1391582	1392647	1392151
chr2	30368696	30370361	30369443
chr2	164554734	164556013	164555490
chr4	111331698	111332592	111332127
chr9	73035274	73036711	73035832
chr8	89255175	89256787	89256344
chr10	21570420	21571688	21571081
chr19	45995678	45997191	45996597
chr2	227662698	227663706	227663232
chr5	150459493	150461532	150460726
chr11	46359773	46361487	46360767
chr17	58963795	58964755	58964354
chr21	34733959	34735684	34734667
chr22	23708940	23710506	23709474
chr1	90684389	90685582	90684926
chr1	155063422	155064543	155064010
chr13	98852393	98853848	98853011
chr19	48832464	48834426	48833565
chr1	87219084	87220050	87219626
chr6	26311624	26312548	26312118
chr6	127779973	127781207	127780660
chr10	121651295	121652902	121652117
chr1	171342288	171343712	171343167
chr1	212464514	212465804	212465003
chr4	38668251	38669893	38668778
chr9	32550640	32552031	32551059
chr11	62606089	62607720	62607170
chr13	25542276	25543414	25542642
chr12	123717141	123718602	123717941
chr14	24583629	24585201	24584215
chr19	13905258	13906516	13905889
chr4	47928097	47929457	47928714
chr8	38888782	38890505	38889867
chrX	146780029	146781266	146780696
chr14	90085557	90086767	90086010
chr18	64283437	64285114	64284073
chr3	43606996	43608316	43607791
chr2	174982136	174983286	174982779
chr2	175274193	175275236	175274737
chr5	147325697	147327245	147326223
chr5	180610467	180612609	180611453
chr4	22516389	22517413	22516837
chr6	30523094	30525819	30524802
chr11	65728480	65729591	65729163
chr2	213804260	213805413	213805052
chr5	82321907	82323822	82322848
chr5	134761485	134762542	134762050
chr4	121176898	121178183	121177456
chr6	10558603	10559661	10558968
chr11	108463889	108465510	108464435
chr13	36919526	36920358	36920005
chr13	89113161	89114774	89113761
chr17	49337019	49338302	49337406
chr19	7693878	7695302	7694534
chr2	16097743	16099339	16098542
chr5	10306217	10308249	10307519
chr4	129731893	129732853	129732222
chr7	101217094	101219983	101218518
chr6	34724190	34726001	34725322
chr11	84430094	84432000	84431268
chr22	41681199	41682351	41681998
chr3	56589798	56592416	56591230
chr2	174434998	174436801	174435883
chr12	77015050	77016201	77015555
chr16	68572188	68573590	68572875
chr19	49468292	49469794	49468965
chr1	146798195	146800127	146799062
chr3	126074296	126075501	126074940
chr2	154259302	154260817	154259990
chr4	184424034	184425439	184424826
chr9	89508296	89509511	89508875
chr10	44865742	44867021	44866493
chr13	107447553	107450519	107449116
chr19	45680597	45682606	45681700
chr4	87880656	87881746	87881237
chr6	5891372	5892462	5891988
chr8	53001085	53002261	53001676
chr1	64843981	64845334	64844593
chr1	234350092	234351809	234350920
chr3	55649411	55651167	55649820
chr2	194034784	194036927	194035908
chr4	112858096	112859301	112858645
chr7	116442499	116443601	116443061
chr7	137637638	137639502	137638534
chr12	118293995	118295077	118294552
chr2	37310340	37312811	37311512
chr2	190505397	190506791	190506054
chr7	83683973	83685307	83684569
chr10	110357474	110358779	110358184
chr10	114324355	114325796	114325337
chr19	17969196	17972252	17970376
chr18	53256495	53257748	53257126
chr2	46931197	46932460	46931916
chr2	64751694	64753051	64752168
chr7	14317900	14319417	14318970
chr7	39052089	39053130	39052677
chr6	21666594	21667235	21666894
chr11	61099297	61100281	61099899
chr10	69145664	69147911	69147280
chr10	114845982	114847820	114847323
chr13	51971020	51972155	51971668
chr15	44974681	44977056	44975663
chr17	47585619	47586517	47585943
chr17	78234782	78235893	78235355
chr22	36924242	36926996	36925249
chr5	34474379	34476955	34475425
chr5	140026392	140028208	140027442
chr4	140134892	140135999	140135532
chr7	23504331	23505023	23504729
chr6	26125752	26127275	26126473
chr9	103399274	103400791	103400233
chr12	85711197	85712551	85711761
chr14	81685137	81686707	81685823
chr17	77632277	77633406	77632830
chr3	66545238	66546697	66545768
chr3	172467595	172469017	172468274
chr7	138915099	138916527	138915930
chr6	88647690	88649006	88648197
chr11	17098622	17100166	17099417
chr10	114839568	114841702	114840754
chr14	75919011	75920501	75919956
chr20	32699376	32701105	32700281
chr1	81485884	81487316	81486429
chr1	173651686	173652758	173652040
chr1	215739215	215740899	215740388
chr3	19143688	19144901	19144363
chr3	170532798	170534117	170533371
chr5	79479924	79480901	79480380
chr5	94510797	94512009	94511451
chr4	151787987	151789012	151788476
chr6	47014997	47016214	47015513
chr6	69925799	69927091	69926386
chr8	120885173	120886384	120885825
chr15	60095588	60096804	60096031
chr14	74768429	74770401	74769228
chr14	102771235	102772209	102771621
chr17	55607563	55608827	55608055
chr19	11266335	11267223	11266727
chr19	57921991	57923315	57922554
chr19	58609192	58610302	58609804
chr1	193696315	193697801	193697192
chr3	33467507	33468518	33467798
chr6	77585741	77586595	77586315
chr11	56883597	56884806	56884215
chr10	18430173	18431308	18430544
chr17	21029590	21031991	21030161
chr17	63179433	63180721	63180030
chr19	41108853	41110558	41109804
chr1	198283528	198285587	198284111
chr2	112220881	112222313	112221819
chr2	118560988	118562506	118561839
chr2	211045986	211047216	211046415
chr4	11067481	11068935	11068097
chr4	187475371	187476607	187475800
chr7	45962141	45963014	45962545
chr6	100802398	100803603	100803055
chr9	87150490	87151859	87151026
chr8	28747221	28748378	28747909
chr10	93252816	93253764	93253177
chr13	103247873	103249598	103248679
chr14	48263774	48264811	48264305
chr14	67825489	67827671	67826535
chr3	75899115	75900601	75899815
chr2	180101587	180102696	180102123
chr2	198557193	198558563	198557807
chr2	206943423	206945407	206944956
chr5	175962094	175964018	175963674
chr5	180334479	180335789	180335059
chr12	21653393	21655314	21654737
chr16	3233037	3234824	3234224
chr19	12595072	12596510	12596027
chr19	52489297	52490703	52490077
chr1	31807426	31808551	31808016
chr1	43584702	43586254	43585729
chr1	249119699	249121466	249120536
chr3	86469959	86471304	86470737
chr11	74450579	74451710	74451093
chr10	77359748	77360493	77360250
chr12	3506296	3508271	3506926
chr15	64618379	64619904	64619336
chr15	65117078	65118833	65118244
chr16	87421047	87422714	87422002
chr18	3448523	3449541	3449182
chr1	160641691	160642928	160642130
chr3	177111599	177112588	177112110
chr2	70475500	70476821	70476190
chr2	77007898	77009423	77008428
chr5	82764851	82766885	82766569
chr5	161701277	161703042	161701941
chr9	17267956	17269928	17268708
chr15	49461557	49463463	49462410
chr1	111038149	111039404	111038840
chr1	189374311	189375804	189374812
chr3	11313670	11314482	11314084
chr2	227928883	227930627	227930058
chr5	118754250	118755204	118754662
chr6	148920779	148922029	148921231
chr9	92863930	92865323	92864728
chr11	61848997	61850312	61849740
chr17	41444198	41446407	41445459
chr17	77924940	77926624	77925447
chr2	217380668	217382032	217381633
chr4	105512182	105513496	105513029
chr4	185306840	185308109	185307229
chr6	134373317	134374801	134373808
chrX	38729192	38731326	38730605
chr11	117588021	117589385	117588727
chr12	79438486	79440113	79438950
chr15	68125780	68127001	68126388
chr19	10763579	10765468	10764490
chr21	35571631	35572498	35572049
chr1	46153461	46154658	46153886
chr1	82443983	82445809	82444804
chr1	83728708	83730315	83729764
chr3	194807690	194809316	194808874
chr2	210682304	210683699	210682872
chr5	56128866	56129862	56129457
chr5	149828096	149830217	149829661
chr4	85047911	85048903	85048414
chr8	145800264	145801548	145800927
chr12	76426187	76427657	76426508
chr12	77360579	77361959	77361121
chr14	21979009	21980105	21979657
chr17	6734347	6736104	6735062
chr17	44849314	44850902	44849955
chr19	14153197	14154442	14153993
chr1	27383491	27384524	27384114
chr1	57041979	57043588	57042805
chr2	28975239	28977011	28976363
chr7	110736524	110737694	110737152
chr9	73028519	73029788	73028945
chr11	75459479	75460703	75460135
chr10	95040095	95041815	95040768
chr15	57295149	57296504	57295787
chr14	46019831	46021224	46020614
chr3	17901886	17903557	17902409
chr4	81392753	81393522	81393011
chr7	14029712	14030604	14030154
chr7	28335957	28337290	28336660
chr12	96794439	96796406	96795245
chr19	28884291	28886407	28885020
chr3	49822896	49824771	49823965
chr2	176458071	176459364	176458819
chr4	93226319	93227728	93227347
chr7	130792469	130794358	130792963
chr6	4647391	4648511	4647994
chr6	159462975	159464210	159463508
chr9	104985085	104986146	104985737
chr11	32912394	32913511	32912975
chr14	97126453	97128603	97127308
chr18	975698	977049	976407
chr22	17847549	17848487	17848008
chr3	127316395	127318110	127317271
chr3	155229297	155230505	155229689
chr2	32288042	32288987	32288571
chr5	115166486	115167578	115167101
chr9	74581332	74582465	74581833
chr9	84302423	84303304	84302801
chr11	12744499	12745868	12745201
chr17	48171948	48172994	48172539
chr17	61984080	61985222	61984602
chr16	75961398	75962726	75961939
chr16	76256286	76257315	76256948
chr20	43149693	43151451	43150330
chr2	899687	900903	900118
chr5	137690052	137691744	137690777
chr11	3475681	3476734	3476289
chr11	27369167	27370887	27370240
chr15	63832257	63833439	63832869
chr1	17767302	17769001	17767899
chr3	193852168	193853475	193852729
chr2	31126999	31128137	31127540
chr4	139143750	139145406	139144573
chr7	24421250	24422492	24421686
chr6	21596702	21598501	21598051
chr9	95639947	95641585	95640363
chr8	88711372	88712782	88712338
chr12	58245685	58247699	58246639
chr15	82090208	82091336	82090748
chr14	40816390	40818302	40817740
chr14	90421455	90422490	90422158
chr17	7588834	7590458	7590022
chr16	71928704	71929818	71929405
chr16	83479994	83480962	83480500
chr1	155952741	155954074	155953648
chr3	178577599	178578706	178578212
chr2	201181860	201183383	201182423
chr4	17169397	17170630	17169929
chr4	138417300	138418507	138417896
chr4	139162115	139164452	139163663
chr9	90448889	90450113	90449484
chr9	112083192	112084404	112083518
chr8	56842690	56843737	56843283
chr11	36562087	36563742	36562692
chr12	32607538	32609479	32607920
chr15	58369016	58370637	58369875
chr15	76193578	76195134	76194649
chr17	7553299	7555134	7554117
chr16	53241272	53243845	53242383
chr1	230563380	230564419	230563856
chr2	105477533	105479012	105478196
chr4	147270815	147272085	147271647
chr11	71554264	71555724	71555198
chr11	92525134	92527461	92526535
chr12	109896191	109897961	109896839
chr17	40949784	40951303	40950696
chr22	37414250	37415590	37414906
chr2	63270383	63272339	63271177
chr5	79079748	79081275	79080323
chr7	25642497	25643710	25643116
chr6	53275057	53276103	53275608
chr9	99539966	99540910	99540442
chr9	135820214	135821209	135820381
chr10	95204838	95206313	95205575
chr15	61460694	61463074	61461734
chr19	15341889	15343968	15343228
chr19	55185239	55186227	55185706
chr19	59084462	59086400	59084928
chr20	50618193	50619618	50618786
chr1	75840951	75842604	75841985
chr1	90375311	90377421	90376504
chr3	23848087	23849419	23848670
chr3	63630571	63631903	63631328
chr2	68906081	68908066	68906728
chr2	85184846	85186334	85185306
chr5	160299597	160301702	160301004
chr4	138584185	138586053	138585442
chr7	7679880	7681711	7680287
chr7	102035796	102038180	102036423
chr7	129587473	129589845	129588917
chr8	70377819	70379685	70379278
chr11	103609208	103610613	103610103
chr10	126842389	126844224	126843127
chr14	24910893	24912805	24912137
chr1	181069825	181071924	181071222
chr3	45429397	45430647	45430081
chr4	11150196	11152002	11150797
chr4	57252599	57254712	57253351
chr7	123386630	123388527	123387855
chr6	28588617	28590002	28589485
chr8	82339200	82340501	82339923
chr15	89592099	89593386	89592668
chr1	76081101	76081938	76081468
chr1	150540492	150541229	150540753
chr3	154842194	154843097	154842754
chr2	77980496	77982006	77981354
chr4	82074195	82076001	82075387
chr6	91650591	91651709	91651249
chr9	129261295	129262577	129261884
chr12	8003934	8005040	8004393
chr19	44763087	44765305	44764035
chr2	66617359	66619303	66618738
chr2	186289199	186290427	186289712
chr6	51683079	51684004	51683536
chr9	81976447	81978305	81977164
chrX	40028202	40029949	40028986
chr11	10372667	10374416	10373504
chr11	110079263	110080724	110080177
chr12	40157080	40158185	40157687
chr22	39100593	39102204	39101545
chr1	158969219	158970168	158969768
chr2	97497961	97499611	97498853
chr5	14357388	14358601	14358044
chr5	89503680	89505215	89504627
chr5	89963296	89964711	89963974
chr5	127087660	127089168	127088352
chr7	25137592	25138707	25138159
chr7	121077894	121079608	121078681
chr6	157743799	157745501	157744528
chr8	112928698	112929824	112929224
chr12	50134219	50135856	50135197
chr12	89745893	89747608	89746339
chr12	92534819	92536570	92535743
chr19	37575798	37576942	37576483
chr3	42065382	42067184	42066622
chr3	129689788	129690642	129690412
chr2	47571399	47572844	47572128
chr5	98109724	98110928	98110254
chr5	137513194	137514225	137513769
chr11	4196499	4198117	4197024
chr15	82285825	82288511	82287984
chr16	21058985	21060109	21059546
chr18	53448087	53449808	53448974
chr1	146696167	146697714	146697277
chr1	210406679	210408303	210407454
chr3	23080288	23081818	23080997
chr2	61371695	61372802	61372261
chr2	186154488	186155758	186155033
chr5	150079274	150081491	150080644
chr4	54930349	54930902	54930697
chr7	100076316	100077603	100076827
chr7	149972822	149974102	149973451
chr6	28441898	28443325	28442358
chr6	158246049	158247318	158246674
chr11	14736988	14738380	14737927
chr11	63449087	63451206	63449700
chr10	101380065	101382082	101380392
chr12	6601586	6602984	6602462
chr19	46184433	46185741	46184899
chr18	25819879	25821443	25820881
chr1	206508157	206509232	206508697
chr3	45882768	45884156	45883595
chr5	126230873	126232504	126231553
chr5	156339829	156342047	156341134
chr7	20870983	20872215	20871703
chr6	129493190	129494411	129493868
chr9	88337584	88338772	88338266
chr10	101608905	101610454	101609966
chr12	76713289	76714421	76713881
chr20	56284882	56286401	56285678
chr1	16175099	16176759	16176078
chr1	146555435	146557519	146556277
chr3	52271496	52273226	52272437
chr2	219260104	219262207	219261246
chr5	174824577	174825935	174825248
chr4	72806429	72807710	72806861
chr6	26532589	26534013	26533175
chr11	20021490	20022826	20022253
chr11	92364990	92366268	92365811
chr17	4457598	4459711	4458644
chr1	59165045	59166393	59165901
chr1	205414016	205415485	205414417
chr3	135157697	135159512	135158222
chr4	149244199	149245146	149244579
chr7	107834881	107835903	107835346
chr6	158938985	158940613	158939702
chr11	93516799	93518509	93517378
chr10	93847188	93848653	93847761
chr12	6876078	6876771	6876347
chr14	57809788	57811104	57810357
chr14	88958298	88959305	88958777
chr1	197771197	197772619	197771937
chr3	174257097	174259336	174258026
chr3	176916527	176917602	176917095
chr2	122775295	122776626	122775802
chr5	75332899	75334463	75333618
chr5	122757593	122760405	122759628
chr6	55777976	55779402	55778472
chr9	117631799	117632885	117632365
chrX	110411060	110412142	110411706
chr11	14654596	14656071	14655233
chr12	25404079	25405267	25404421
chr14	20929549	20930782	20929943
chr19	20664858	20666611	20665717
chr19	41813361	41815183	41814644
chr20	10445600	10446841	10445996
chr21	26267906	26269198	26268699
chr1	153939244	153940063	153939799
chr1	220012232	220013622	220013151
chr1	223203607	223205026	223204488
chr3	187580195	187581204	187580746
chr2	191561441	191562281	191561957
chr4	79227991	79229605	79228566
chr7	69072598	69074596	69074088
chr6	45029794	45031225	45030661
chrX	197788	198530	198133
chr10	69531874	69533108	69532528
chr10	86039529	86040808	86040200
chr15	52971267	52971997	52971608
chr19	33666801	33668610	33668005
chr19	50527898	50529709	50528959
chr18	53387698	53389301	53388282
chr3	130550572	130551707	130551141
chr6	33239062	33240690	33239716
chr9	89225896	89227289	89226499
chr11	68080683	68082795	68081509
chr15	41137544	41139116	41138361
chr15	69120611	69122125	69121513
chr17	67000172	67001365	67000801
chr18	63277698	63279292	63278453
chr20	35464473	35465854	35465299
chr6	45642099	45643460	45642662
chr11	27686800	27687758	27687307
chr11	97507522	97509310	97507889
chr10	75489219	75491316	75490371
chr10	79788596	79790280	79789700
chr12	8178299	8180395	8179001
chr18	28354897	28356309	28355747
chr18	39210710	39212713	39212180
chr2	43216284	43217900	43217088
chr2	79866785	79867786	79867361
chr2	105466010	105467445	105466597
chr6	37104332	37105756	37105376
chr6	92007579	92009044	92008417
chr6	96206190	96207202	96206738
chr6	135988998	135990061	135989559
chr8	76236328	76237407	76236931
chr11	31703307	31704402	31703850
chr10	10334984	10336545	10335591
chr18	3591982	3593661	3593153
chr21	30117764	30119027	30118164
chr1	244107145	244109000	244107882
chr3	14888746	14890221	14889596
chr3	45697737	45699001	45698490
chr3	181426359	181428131	181427600
chr2	50345838	50348217	50346672
chr4	54458786	54459747	54459195
chr4	103499226	103500607	103500110
chr7	19233697	19234637	19234219
chr6	170862628	170864202	170863198
chr11	33060111	33061307	33060787
chr11	35781175	35782308	35781710
chr11	75689857	75691386	75690589
chr11	82666324	82667714	82667209
chr12	86036299	86037301	86036805
chr17	66657095	66658703	66657984
chr17	77773535	77776221	77774616
chr1	235323772	235325522	235324908
chr3	131050274	131051424	131050795
chr3	170601377	170602518	170601897
chr3	196158864	196159802	196159300
chr2	236960134	236962821	236962356
chr4	5892620	5893801	5893047
chr7	30458891	30460810	30459646
chr8	35390476	35392235	35391114
chr8	115017470	115018718	115018071
chr13	25153989	25155401	25154728
chr12	6197575	6199211	6198487
chr17	8041740	8043279	8042799
chr17	41322764	41323998	41323197
chr20	2082109	2083659	2083019
chr7	23569159	23570519	23570144
chr7	76357144	76359009	76358275
chr6	121069167	121070402	121069976
chr9	44171755	44172809	44172314
chr12	65219981	65220920	65220312
chr15	96596749	96597701	96597150
chr16	63762387	63763953	63763438
chr1	108599794	108601103	108600467
chr1	225566376	225567694	225566870
chr3	178866270	178868938	178867146
chr2	64630857	64633206	64631253
chr2	74684688	74686445	74685438
chr2	113266484	113267725	113266947
chr5	77752983	77753957	77753556
chr7	33566234	33567745	33566908
chr11	94225591	94227488	94226550
chr13	73631494	73633653	73632913
chr12	100594027	100595304	100594600
chr20	49383397	49384985	49384169
chr1	34612597	34613813	34613092
chr1	57043592	57044454	57044085
chr3	188740058	188741203	188740566
chr5	134093693	134095710	134094468
chr5	137548285	137550101	137549179
chr4	27693384	27694532	27693971
chr4	120200389	120202016	120200826
chr4	140923863	140924871	140924434
chr7	8476297	8477049	8476763
chr8	70888200	70890561	70889637
chr8	90547489	90548503	90547935
chr12	58240222	58241331	58240575
chr15	71104098	71105123	71104604
chr3	40498193	40499099	40498686
chr3	106547393	106548694	106548067
chr2	180414581	180415788	180415240
chr4	134561999	134563085	134562598
chr6	113240593	113241801	113241121
chr8	38236547	38238531	38237934
chr10	21814083	21815044	21814496
chr10	27649176	27650316	27649749
chr12	49463129	49464510	49463714
chr21	16319472	16320804	16320080
chr1	11742037	11743598	11742462
chr3	97628794	97629619	97629140
chr2	66027786	66028950	66028367
chr2	177190158	177191245	177190619
chr7	30478496	30479836	30479335
chr7	33168051	33169941	33169182
chr6	57810818	57812401	57811472
chr9	122388590	122389778	122389152
chr11	107327890	107329543	107328531
chr10	122701844	122702897	122702445
chr12	23180831	23181877	23181265
chr14	85995298	85996004	85995563
chr17	16283398	16284581	16284032
chr17	42421970	42422944	42422538
chr17	45569187	45570522	45569796
chr17	62922865	62924406	62923865
chr19	19977369	19978904	19977719
chr20	49574433	49576402	49575364
chr1	17890785	17891868	17891673
chr3	20082293	20083603	20082945
chr3	150263793	150265217	150264589
chr2	56149442	56150229	56149826
chr2	68897594	68898644	68898115
chr2	157110657	157112032	157111506
chr5	137910506	137912439	137911476
chr5	179248173	179249583	179248624
chr7	150754509	150755747	150755275
chr9	102260652	102262102	102261499
chr10	36147057	36148486	36148072
chr13	41309210	41310107	41309530
chr15	45570796	45572207	45571563
chr1	163530804	163532292	163531836
chr2	121223193	121224808	121223782
chr2	220462167	220463806	220462864
chr5	82758581	82759721	82759166
chr8	127997699	127998874	127998232
chrX	47862451	47864096	47863484
chr11	60608857	60610357	60609488
chr10	76585732	76586830	76586390
chr15	55460099	55461115	55460633
chr14	57368702	57369860	57369312
chr14	96381098	96382508	96381746
chr3	6531398	6532702	6532143
chr3	149530096	149531367	149531006
chr2	114889	116299	115496
chr2	64504186	64505069	64504481
chr7	100182068	100183556	100183204
chr6	4333982	4335020	4334517
chr6	45143599	45144805	45144275
chr6	88037995	88039309	88038519
chr6	144969756	144970987	144970161
chr6	150215899	150217211	150216505
chr8	119085953	119087837	119086902
chr15	39712325	39713802	39713241
chr16	70470595	70472404	70471152
chr20	23569296	23570918	23570415
chr3	57164336	57166152	57164875
chr2	132104183	132105301	132104759
chr5	7260749	7261963	7261212
chr5	74991255	74992640	74992001
chr4	115416167	115417378	115416944
chr7	30635196	30636993	30635738
chr6	74992977	74994004	74993447
chr9	9998153	9999600	9998602
chr9	92218589	92221061	92219820
chr8	115597498	115599229	115598123
chrX	125593459	125594895	125594404
chr10	13628088	13629826	13628985
chr12	5230597	5232001	5231131
chr15	49688031	49689618	49688657
chr15	52431791	52432709	52432277
chr14	91071308	91072912	91071931
chr17	7754392	7756113	7755312
chr17	19091003	19091802	19091435
chr22	50682395	50683786	50683076
chr3	131855638	131856802	131856186
chr5	61602577	61603463	61603128
chr4	5890595	5892618	5891754
chr4	73370596	73371716	73371184
chr7	14030607	14031658	14031072
chr6	29633578	29636411	29634787
chr6	31632100	31633301	31632846
chr9	116986188	116987312	116986770
chr8	67686591	67687835	67687266
chr17	27275660	27277170	27276564
chr20	44718298	44719463	44718661
chr1	214161931	214162785	214162378
chr3	5028176	5029201	5028661
chr4	141074641	141076085	141075368
chr7	105330962	105332861	105332393
chr7	121878393	121879627	121879051
chr6	14640639	14642273	14641044
chr12	113059084	113060004	113059475
chr12	115120780	115122729	115122204
chr14	50065032	50066637	50065414
chr14	61585389	61587316	61586413
chr17	37138898	37140002	37139493
chr16	55656588	55657921	55657298
chr19	37063517	37064726	37064199
chr19	41769355	41770697	41769794
chr19	51549773	51551451	51550314
chr1	173989923	173991258	173990816
chr3	78694610	78695633	78695138
chr2	188988123	188989248	188988711
chr16	49735683	49736666	49736094
chr16	75466299	75468274	75467794
chr1	87490587	87491603	87491045
chr5	82769002	82770082	82769581
chr5	122370470	122371606	122371127
chr5	130232598	130234401	130233711
chr5	161462882	161464113	161463481
chr4	175203885	175205496	175204870
chr7	111492995	111494311	111493429
chr10	92630020	92632174	92631316
chr12	30848548	30849421	30849009
chr12	54414901	54416159	54415588
chr15	44544021	44545126	44544697
chr17	21187207	21188102	21187752
chr19	12779328	12781401	12780494
chr21	19782875	19785014	19783969
chr1	101774417	101776354	101775035
chr1	179850398	179852954	179851635
chr3	19004285	19005438	19004849
chr5	66199561	66200740	66200188
chr5	180454498	180455779	180455235
chr5	180613910	180615007	180614698
chr4	77819792	77820920	77820397
chr9	125590630	125591603	125591015
chr8	65152583	65153703	65153127
chr8	72131081	72132036	72131484
chr12	4646999	4648826	4648086
chr15	41860437	41861421	41860775
chr14	73925006	73927056	73925289
chr1	69346377	69347499	69347016
chr1	185369657	185370908	185370356
chr3	192462095	192463037	192462573
chr2	225866381	225867279	225866917
chr4	75719344	75720701	75719965
chr4	78077595	78078640	78078375
chr4	87403929	87404804	87404366
chr6	3402793	3404203	3403698
chr6	83267997	83269047	83268594
chr9	81966708	81968015	81967500
chr9	94976358	94977851	94977167
chr9	108343375	108344730	108343996
chr11	62608296	62610879	62609010
chr11	131373495	131374695	131374214
chr10	77174923	77175902	77175380
chr13	50365136	50366301	50365627
chr15	69081906	69082896	69082439
chr14	20922191	20924164	20923208
chr14	57419684	57421487	57420724
chr14	73493526	73494553	73493785
chr1	1713382	1715103	1714564
chr1	27648050	27649164	27648718
chr1	114471280	114472350	114471702
chr3	49157797	49158912	49158319
chr3	53960891	53962013	53961405
chr2	68935932	68937410	68936680
chr5	126432719	126434022	126433148
chr7	73332993	73334218	73333827
chr6	88411472	88412802	88411988
chr9	133699303	133700397	133700043
chrX	113287537	113288621	113288263
chr11	64980289	64982618	64980885
chr12	6479599	6480733	6480438
chr12	12870920	12873369	12871884
chr12	109534995	109536191	109535757
chr15	26989500	26990910	26990255
chr14	28141739	28143302	28142742
chr17	57969399	57970886	57970349
chr19	10529871	10531147	10530622
chr19	39901709	39903764	39903147
chr1	217546899	217548106	217547602
chr1	245508185	245509519	245509008
chr4	92712102	92713476	92712729
chr6	99872397	99873707	99873263
chr6	162371893	162372901	162372401
chr9	79637497	79638739	79638363
chrX	102565473	102566802	102565941
chr11	127698397	127699703	127699035
chr10	86521561	86522692	86522162
chr15	58521605	58522690	58521858
chr15	90435927	90438207	90437246
chr17	47891981	47894616	47893620
chr2	21976532	21977751	21977183
chr2	43892620	43893619	43893163
chr2	62931196	62932987	62932544
chr5	64063692	64065712	64064783
chr5	173367718	173368630	173368246
chr7	30587898	30589063	30588590
chr6	26216252	26217283	26216891
chr6	30538687	30540010	30539037
chr8	127710268	127711906	127711342
chr12	80085731	80087108	80086342
chr15	68548209	68550282	68549652
chr14	21093279	21095208	21093613
chr16	14382877	14384209	14383747
chr16	82172427	82173833	82173325
chr19	9937587	9939097	9938517
chr19	12034076	12035045	12034554
chr20	52229611	52230729	52230057
chr1	53703392	53704812	53704287
chr1	198126316	198127886	198126785
chr3	113631379	113632404	113631946
chr5	83094480	83095813	83094984
chr4	169724341	169725905	169725192
chr8	104608581	104610184	104609623
chr15	73805799	73807040	73806334
chr17	33859879	33860927	33860462
chr17	77265256	77266441	77265837
chr1	27560308	27561648	27561164
chr1	167090289	167091885	167091313
chr3	40493787	40495620	40494679
chr3	185303399	185304705	185303918
chr3	187608009	187609005	187608465
chr2	173420896	173422409	173421268
chr2	174396999	174398193	174397570
chr5	14108083	14109689	14108905
chr7	92554913	92556409	92555781
chr6	99041792	99042806	99042279
chr10	13388537	13389668	13389104
chr10	45856888	45858519	45858086
chr10	132891884	132893358	132892843
chr12	85304736	85306066	85305193
chr17	74963889	74965960	74965170
chr17	81098689	81100206	81099535
chr16	20817396	20818452	20817845
chr16	58528694	58529702	58529126
chr16	61951936	61953202	61952683
chr16	71559661	71561103	71560061
chr19	49712873	49714230	49713793
chr20	52120220	52121276	52120857
chr22	29948592	29950878	29949852
chr22	36805055	36807213	36806034
chr1	94309499	94310603	94310058
chr2	111610880	111611804	111611349
chr5	89368799	89370102	89369524
chr4	54342295	54344402	54343312
chr7	38358098	38359201	38358654
chr7	140732405	140733483	140732874
chr6	42868799	42870027	42869325
chr6	74294999	74297025	74295473
chr6	109999989	110001001	110000534
chr8	73832987	73834190	73833734
chr11	58911358	58913211	58912120
chr11	129919898	129920952	129920338
chr10	64367498	64368791	64368064
chr13	107586693	107587986	107587233
chr12	59314030	59314889	59314427
chr15	67999388	68000737	67999992
chr14	24640387	24642431	24640982
chr14	61123623	61124884	61124155
chr18	47881804	47883396	47882532
chr3	135376593	135378501	135377922
chr3	168864586	168866111	168865422
chr2	24835778	24836773	24836169
chr2	231851689	231852704	231852046
chr5	95479511	95481004	95480173
chr5	141228918	141230311	141229376
chr7	34205190	34206310	34205698
chr6	37758799	37759808	37759301
chr9	9995977	9997125	9996466
chr8	128821829	128823436	128822613
chrX	71400784	71402110	71401627
chr17	16340829	16342693	16342162
chr2	58613820	58615063	58614223
chr2	223616675	223617808	223617213
chr5	116109160	116111088	116109666
chr4	185568527	185570125	185569039
chr7	25782492	25784432	25783928
chr7	37656760	37657585	37657201
chr9	75436799	75438228	75437766
chr9	110199833	110201713	110200839
chr8	33369985	33371481	33371159
chr12	21547587	21548920	21548420
chr12	25641488	25642724	25642110
chr15	62774581	62775612	62775135
chr14	46357372	46359060	46357983
chr16	69372762	69374093	69373530
chr22	38901892	38903332	38902380
chr1	186606246	186607772	186606935
chr3	81628698	81629904	81629103
chr3	109882344	109884323	109883870
chr3	138542181	138543303	138542729
chr2	134304093	134305503	134304912
chr5	51302858	51303918	51303317
chr4	84035161	84036495	84035832
chr9	96856278	96857307	96856909
chr11	118122292	118123878	118123037
chr13	79231576	79233094	79232631
chr13	109926250	109927538	109926788
chr19	18401888	18403195	18402856
chr20	1404096	1405502	1404598
chr20	42367690	42368908	42368217
chr22	35236551	35238413	35237521
chr22	39897616	39899333	39898365
chr1	244014241	244015619	244014858
chr5	10626966	10627882	10627491
chr4	56707566	56709128	56708381
chr7	38261797	38263217	38262331
chr7	140767027	140768202	140767306
chr6	110011919	110013402	110012327
chr11	131758823	131761253	131760365
chr12	77157669	77160005	77158831
chr12	106694989	106696169	106695620
chr14	21288003	21289332	21288787
chr14	57579069	57579761	57579405
chr21	38318773	38320408	38319548
chr1	1676792	1678343	1677907
chr1	75154977	75155956	75155718
chr1	149605204	149606496	149606074
chr3	88051894	88052902	88052404
chr3	129158028	129160054	129159182
chr2	134227595	134228724	134228136
chr2	191878467	191879811	191879130
chr5	103143627	103144938	103144295
chr4	110735881	110737361	110736629
chr4	119988197	119989302	119988741
chr7	83277784	83278832	83278426
chr7	118815497	118816882	118816217
chr6	121759110	121760187	121759573
chr6	160558793	160560105	160559459
chr11	71639255	71640535	71639992
chr11	117048187	117049775	117049424
chr11	119926882	119929901	119928903
chr20	52029199	52030302	52029730
chr3	8653078	8654004	8653675
chr3	184258487	184259501	184258987
chr5	147762297	147764214	147763497
chr4	5445265	5446802	5445877
chr7	7041853	7043016	7042202
chr7	47419273	47421395	47420621
chr7	123167158	123168551	123167918
chr6	2989131	2991406	2989835
chr6	28456292	28457524	28456800
chr6	49420488	49421421	49421023
chr9	98898664	98900313	98899767
chr10	53993001	53994112	53993537
chr10	68989598	68991604	68990896
chr13	94147800	94148996	94148327
chr12	6314119	6316028	6315092
chr12	57520398	57522200	57521624
chr12	64942898	64943864	64943444
chr19	49939070	49940402	49939841
chr19	49994870	49997016	49996119
chr18	4016683	4018487	4017629
chr20	2244983	2246024	2245547
chr3	99535696	99537704	99536375
chr3	190682214	190683402	190682851
chr2	71221994	71223312	71222739
chr5	67075390	67077115	67076327
chr5	136288957	136290055	136289519
chr5	176852099	176853795	176853021
chr4	98824396	98825823	98825214
chr6	10554599	10555545	10555135
chr9	26746063	26747392	26746821
chr9	85842788	85843962	85843398
chr8	11659019	11660624	11659983
chr10	21804430	21805817	21804973
chr13	72636289	72637367	72636934
chr1	54546967	54547921	54547446
chr1	64710020	64711868	64711434
chr3	38065081	38067501	38065560
chr2	88836795	88837706	88837441
chr5	79379019	79380034	79379544
chr5	126908375	126909563	126908917
chr7	136866429	136867405	136866833
chr8	39328199	39329610	39328903
chr8	62185589	62186778	62186099
chr8	92404166	92405528	92404831
chr11	64683393	64684339	64683919
chr11	94988417	94990288	94989113
chr10	22020558	22021905	22021227
chr15	31890547	31891755	31891085
chr15	48027875	48029633	48028446
chr3	132095098	132096751	132095627
chr2	146892658	146893620	146893083
chr4	95761897	95763289	95762462
chr4	174529284	174530543	174529885
chr7	92463811	92465695	92464800
chr7	141437476	141438908	141438105
chr9	88896362	88897697	88897105
chr11	45867873	45869888	45868805
chr11	62358490	62360507	62359358
chr14	23706598	23707801	23707171
chr17	25603386	25604812	25603846
chr17	25671675	25673218	25672719
chr16	52595394	52596708	52596150
chr19	54835992	54837617	54836623
chr18	57567537	57568836	57568354
chr22	30583580	30585321	30584214
chr1	73364297	73365529	73364925
chr1	242010815	242011769	242011244
chr2	150362890	150364202	150363441
chr5	74162362	74163379	74162914
chr7	82856488	82857713	82857035
chr7	100799046	100800916	100800233
chr7	155090007	155091226	155090820
chr6	43275492	43276368	43276026
chr6	82810796	82812007	82811493
chr6	140303508	140304757	140303952
chr9	24579453	24580911	24580086
chr9	123604522	123605932	123605417
chr8	61565070	61567058	61566222
chr8	141473795	141474696	141474390
chr13	39579989	39581048	39580537
chr12	55877701	55878910	55878269
chr12	96882863	96884108	96883387
chr14	59221689	59223236	59222538
chr22	24902643	24903553	24903084
chr22	29399197	29400735	29400130
chr2	52538063	52539912	52539265
chr4	48129640	48130703	48129895
chr4	73711791	73712908	73712355
chr7	27949715	27950745	27950165
chr7	92324278	92325801	92325050
chr6	73279194	73280702	73280312
chr8	124168486	124170702	124169389
chr11	67274614	67275982	67275665
chr13	33001940	33003304	33002284
chr13	99853319	99854322	99853781
chr12	56366576	56368690	56367514
chr12	57030465	57031633	57030893
chr15	78729694	78730835	78730461
chr16	30825099	30826610	30825620
chr16	73104115	73104929	73104553
chr2	176032375	176033702	176032834
chr5	126366757	126368005	126367447
chr5	167646088	167647401	167646909
chr4	48701307	48702210	48701686
chr4	182743979	182745109	182744490
chr7	47592227	47593507	47592757
chr6	70992536	70993411	70992917
chr6	119993500	119994530	119993980
chr11	62476058	62478288	62476924
chr10	37177499	37178610	37178042
chr10	46168050	46169301	46168404
chr12	12837051	12838817	12837513
chr12	49276688	49278403	49277589
chr14	35451042	35452707	35452089
chr17	75692415	75693403	75692912
chr16	777023	778104	777735
chr19	1847298	1848397	1847795
chr19	35557297	35558573	35558258
chr18	39534585	39535871	39535171
chr18	57566226	57567516	57566783
chr21	40751590	40752855	40752252
chr22	47132705	47133804	47133290
chr1	38455391	38456372	38455781
chr3	28100280	28101705	28101210
chr2	19363376	19364610	19364047
chr5	95045585	95047192	95046255
chr5	153486488	153487974	153487412
chr4	79289841	79291705	79291085
chr7	89974489	89975726	89975451
chr7	142396881	142398005	142397411
chr6	31794416	31795902	31795135
chr8	67140488	67142013	67141146
chrX	123093679	123094459	123094162
chr13	41494995	41496480	41496051
chr15	82332697	82334122	82333425
chr16	72660184	72662227	72661650
chr19	42723865	42724916	42724380
chr1	59755338	59756606	59756040
chr3	16712156	16714050	16713371
chr2	97303855	97304710	97304249
chr2	211042082	211044068	211042767
chr7	23761801	23763006	23762374
chr7	33102072	33103382	33102815
chr6	83775141	83776101	83775497
chr6	158604161	158605113	158604592
chr8	10696057	10697061	10696677
chr11	68038038	68039356	68038754
chr10	116640204	116641315	116640887
chr13	46219094	46220121	46219642
chr12	50030395	50031502	50030898
chr18	28343375	28344623	28344181
chr21	26745152	26746081	26745642
chr1	148241377	148242603	148241721
chr2	121496285	121497680	121497010
chr4	103682095	103683577	103682635
chr9	14423617	14425609	14424041
chr8	114213621	114215203	114214642
chrX	77769419	77770810	77770270
chr11	19972760	19973954	19973323
chr10	115317590	115319109	115318170
chr13	73973190	73974302	73973717
chr15	59062394	59063856	59063226
chr17	30616130	30617168	30616594
chr17	41042877	41044301	41043722
chr16	75860757	75862164	75861408
chr19	5903013	5905079	5904374
chr1	217542573	217543985	217543139
chr3	69100288	69102308	69101471
chr3	99012398	99013461	99013001
chr5	98264828	98266214	98265392
chr7	34213874	34215209	34214725
chr7	120413978	120415294	120414771
chr9	23813717	23815566	23814401
chr9	130589944	130591684	130591201
chr8	59425477	59426525	59426008
chr11	119204496	119206403	119205117
chr10	55357180	55358231	55357757
chr10	102097889	102099222	102098424
chr12	9937270	9938123	9937569
chr12	122020456	122021328	122020861
chr17	53578958	53580011	53579547
chr18	574401	575946	574905
chr18	41262515	41263798	41262947
chr22	25798773	25800801	25799974
chr1	156092598	156094355	156093711
chr2	66800100	66801564	66800864
chr5	94956794	94958314	94957439
chr4	126278393	126279510	126278986
chr7	141684883	141686614	141685437
chr6	99394583	99395582	99395385
chr8	28490898	28492007	28491347
chr8	48871494	48873099	48872847
chr8	53166488	53168218	53167605
chr8	54521967	54523118	54522542
chr11	68399238	68401513	68400520
chr22	41042073	41043194	41042486
chr1	54952086	54953287	54952697
chr1	146894683	146896017	146895422
chr3	14164690	14166140	14165779
chr3	112737499	112738598	112738041
chr5	115987651	115989433	115988234
chr5	170515877	170517122	170516512
chr4	15002298	15004034	15003283
chr4	53588802	53589707	53589168
chr4	56915421	56917504	56916009
chr7	150574066	150575024	150574411
chr6	43057392	43059022	43058419
chr9	77039073	77040212	77039665
chr11	58344593	58346225	58345769
chr10	43889921	43892401	43891674
chr13	113365354	113367016	113366299
chr12	112272097	112273207	112272640
chr12	122326829	122327805	122327088
chr15	97838459	97839395	97839073
chr17	2688691	2690202	2689667
chr17	12801224	12802211	12801667
chr16	61816057	61817006	61816456
chr19	4769280	4770210	4769628
chr19	50269247	50270273	50269655
chr22	37415684	37417001	37416454
chr5	12866	13849	13343
chr7	95237612	95238732	95238213
chr6	129231772	129232929	129232330
chr8	16800617	16802503	16801951
chr8	57122412	57124201	57122889
chr8	92208998	92210308	92209619
chr11	66025028	66026714	66025976
chr11	120894199	120895271	120894787
chr10	34715835	34717203	34716422
chr12	5399198	5400210	5399658
chr12	55560391	55561410	55560921
chr15	96453349	96454709	96454053
chr14	60418182	60420201	60418768
chr16	11944360	11946107	11945369
chr19	1897274	1898506	1897742
chr22	20116328	20117432	20116972
chr1	115300424	115301556	115300797
chr1	119046394	119047401	119046844
chr3	23984986	23986333	23985783
chr2	237071147	237072503	237071825
chr5	148723501	148725858	148725104
chr5	180644102	180645072	180644826
chr4	87418989	87420577	87419983
chr7	43098226	43099820	43099170
chr7	148891590	148893038	148892699
chr6	27651799	27653025	27652504
chr9	35656596	35658675	35657901
chr9	113226297	113227673	113226818
chr8	51364370	51365708	51364882
chr11	10042391	10044087	10043043
chr10	71409766	71410718	71410204
chr12	103827496	103829207	103828642
chr19	14246926	14248705	14248035
chr22	47486073	47487919	47486931
chr1	173683388	173684489	173683950
chr1	174817391	174819012	174817915
chr3	51975505	51976703	51975970
chr3	126107557	126108449	126108151
chr2	101722094	101724542	101723277
chr5	92917879	92919631	92918548
chr5	140419071	140421241	140420761
chr7	116363585	116364583	116364086
chr9	84434310	84436008	84435193
chr8	15418650	15419708	15419062
chr8	97127896	97129905	97129375
chr11	6703144	6705417	6704525
chr14	65800595	65801442	65801137
chr17	31010292	31011289	31010815
chr17	54673075	54674152	54673564
chr19	3047296	3048302	3047843
chr19	18173896	18174918	18174360
chr22	30278606	30279672	30279186
chr1	181148192	181150401	181149342
chr1	198667617	198669059	198668509
chr1	204182635	204184065	204183553
chr1	234811585	234812745	234812184
chr3	61673373	61675401	61674461
chr3	157828323	157829041	157828638
chr5	35337013	35339057	35337987
chr4	3985775	3987227	3986743
chr4	81952300	81953872	81953487
chr6	24493336	24494306	24493798
chr6	114290431	114291968	114291115
chr9	34047753	34050805	34048969
chr9	119833197	119834429	119833839
chr8	59826362	59828205	59827724
chrX	48397230	48398907	48397891
chr11	27373866	27374945	27374503
chr10	98069193	98070699	98069568
chr12	54120795	54121880	54121238
chr12	98001895	98003648	98002668
chr15	67322094	67323194	67322700
chr14	42379898	42380957	42380481
chr17	8055466	8056458	8055869
chr17	33639502	33640776	33639961
chr16	68811507	68813803	68813057
chr19	42771575	42773596	42772416
chr20	12109374	12110803	12109877
chr20	44211692	44212863	44212400
chr22	51194697	51196262	51195277
chr3	120135690	120136946	120136321
chr3	178801447	178802498	178801986
chr4	9660998	9662005	9661492
chr4	128552993	128555007	128554072
chr7	133118125	133119735	133119184
chrX	77150735	77151766	77151187
chr11	93153928	93155101	93154676
chr11	111853248	111854629	111853973
chr10	63808536	63810162	63809282
chr12	58819664	58820689	58820022
chr12	120965896	120968001	120966980
chr14	100712886	100713932	100713350
chr17	8857338	8858510	8857809
chr22	43505999	43506766	43506552
chr1	32859297	32861384	32860034
chr1	87797316	87798130	87797506
chr1	111572791	111573903	111573272
chr1	121328060	121329192	121328736
chr1	188726089	188727476	188726913
chr3	71546920	71548310	71547490
chr3	89399756	89401272	89400315
chr2	16415667	16416830	16416396
chr2	55844593	55845711	55845066
chr5	102006807	102007902	102007408
chr4	13629125	13630282	13629392
chr4	69681691	69682734	69682188
chr4	150611598	150612605	150612127
chr7	90268418	90270065	90269107
chr6	3905318	3906855	3906233
chr6	33265776	33266448	33265901
chr6	117565542	117566911	117566390
chr8	62032899	62034116	62033481
chr8	78000594	78001770	78001124
chr12	7079450	7080909	7080071
chr12	8057533	8058737	8058366
chr12	49109599	49111727	49110583
chr17	75815272	75816263	75815735
chr16	19889969	19891460	19890912
chr16	68117484	68119236	68118266
chr19	36336872	36337909	36337430
chr19	46194482	46195582	46195286
chr3	134748996	134750506	134749614
chr2	198317293	198319874	198318691
chr7	20368700	20371285	20369451
chr11	64214997	64216223	64215574
chr10	29227138	29229489	29228845
chr15	74494546	74495850	74495435
chr17	2250489	2252101	2251305
chr17	30184989	30186167	30185541
chr16	66312023	66313142	66312708
chr20	33999186	34000602	33999892
chr1	50745322	50746309	50745806
chr1	64992310	64993443	64992996
chr1	75155960	75156702	75156174
chr1	174967498	174969038	174968752
chr1	228651081	228653349	228652445
chr3	70156899	70157903	70157406
chr3	167728829	167729804	167729295
chr2	75873280	75874259	75873882
chr5	180288129	180289374	180288531
chr4	62511986	62513082	62512544
chr7	91023384	91024903	91024344
chr6	89681793	89683407	89682907
chr8	126442223	126443316	126442516
chrY	7698576	7699691	7699054
chr11	89477199	89478316	89477830
chr19	40791272	40792074	40791593
chr1	214490431	214491764	214490856
chr3	14219455	14220690	14220309
chr3	32868844	32869935	32869310
chr2	159207808	159208711	159208201
chr2	189046530	189047273	189046847
chr5	71365797	71367205	71366418
chr5	81730192	81731695	81730764
chr5	169671778	169672794	169672326
chr7	19728395	19729629	19728860
chr7	133763396	133764423	133763946
chr9	21802964	21803921	21803260
chr9	37078588	37081117	37079890
chr8	9412953	9414815	9413496
chr11	46401599	46403005	46402056
chr10	104404275	104406869	104405323
chr12	76352415	76353478	76353035
chr14	75743808	75744361	75743949
chr17	38255358	38256077	38255684
chr16	10480289	10481631	10480775
chr19	2577787	2580305	2579561
chr22	39927946	39929408	39928885
chr1	18502139	18503916	18502685
chr1	153606639	153607301	153606905
chr1	174207399	174208723	174207954
chr3	121467364	121469411	121468703
chr2	24317975	24319205	24318465
chr2	192733496	192735021	192734079
chr5	27471743	27472916	27472228
chr4	15280188	15281203	15280752
chr7	15365392	15366681	15365889
chr8	74223719	74225457	74224768
chr10	123921551	123923255	123922746
chr13	50655856	50657424	50656224
chr13	95024227	95025612	95024931
chr12	59478054	59479189	59478715
chr15	66154602	66155649	66155162
chr17	32255292	32257680	32256297
chr17	66789809	66790794	66790240
chr16	30582748	30584008	30583557
chr19	37406595	37407753	37407231
chr19	53700177	53701434	53700625
chr21	36237326	36238112	36237751
chr3	62861539	62862422	62861963
chr3	69731898	69732934	69732428
chr2	20188213	20191001	20189456
chr5	142063399	142064576	142063939
chr5	147100377	147101443	147100960
chr4	39183296	39184926	39184191
chr4	89744525	89745505	89744911
chr4	99063599	99064935	99064432
chr7	82653349	82654421	82653885
chr9	33289857	33291215	33290405
chr8	28352284	28353320	28352634
chr8	124877363	124878172	124877769
chr10	103879970	103881753	103881349
chr14	65380167	65382017	65381194
chr14	65748499	65750514	65749150
chr17	79642598	79643818	79643131
chr16	73924467	73925965	73925242
chr16	86334289	86335937	86334919
chr18	31910289	31912160	31911544
chr18	34598698	34599805	34599318
chr3	24136089	24137206	24136505
chr2	203775624	203777227	203776403
chr5	100896551	100897378	100897000
chr4	121662392	121663616	121663046
chr4	157966461	157967416	157966867
chr6	35453533	35455173	35454071
chr6	49764179	49765235	49764746
chr9	35488870	35490376	35489471
chr11	66188399	66189920	66189271
chr12	1174875	1176105	1175560
chr14	57464923	57466564	57465562
chr14	75760407	75761709	75760894
chr19	19975886	19976943	19976660
chr18	60466724	60468302	60468075
chr1	100273783	100275015	100274384
chr3	10067395	10068594	10068017
chr3	65494836	65495909	65495442
chr2	235913991	235915095	235914486
chr5	84344591	84345608	84345097
chr8	20211062	20212271	20211449
chr8	21776735	21777269	21776975
chrX	48775591	48777076	48776571
chr11	107242797	107244390	107243960
chr10	2662202	2663765	2663142
chr10	69615058	69615973	69615589
chr13	44549397	44550704	44549888
chr13	73355092	73357511	73356117
chr13	76375947	76378702	76377390
chr12	100948061	100949201	100948640
chr15	44511099	44512616	44512127
chr14	45429921	45432006	45431293
chr14	75643190	75644012	75643656
chr14	91643294	91644503	91643826
chr17	25659340	25660958	25660382
chr19	17413840	17414936	17414125
chr19	38328041	38329104	38328618
chr18	3453232	3454515	3453999
chr20	2644285	2645508	2644917
chr20	48384085	48385590	48385137
chr22	30309530	30310749	30310241
chr1	28844019	28845079	28844705
chr1	44678095	44679803	44679001
chr1	112763870	112765112	112764507
chr3	4112897	4114212	4113364
chr3	107415788	107417109	107416592
chr3	182143673	182144918	182144354
chr2	132249930	132251511	132250382
chr2	209676112	209677403	209676823
chr6	30070531	30071412	30070975
chrY	21540046	21541476	21540723
chr10	65444146	65445720	65444555
chr10	78873640	78875705	78874755
chr10	94049593	94050492	94050220
chr12	99643071	99644704	99644123
chr15	44718619	44720149	44719698
chr17	39942705	39943824	39943135
chr16	51425495	51426475	51426140
chr19	46273481	46274627	46273923
chr18	500822	502225	501588
chr20	52356443	52357872	52357201
chr22	25506299	25507735	25507060
chr1	45956321	45958002	45957195
chr3	132925426	132926418	132925932
chr2	39456603	39457802	39457085
chr2	88849167	88850770	88850235
chr2	182668384	182669506	182668972
chr2	197663838	197664886	197664333
chr5	61262058	61263128	61262597
chr5	121718198	121719413	121718784
chr5	131347297	131348756	131348366
chr4	56503487	56504823	56503863
chr7	29567397	29569213	29568313
chr7	68696796	68698605	68697619
chr7	105516075	105517233	105516931
chr6	28615596	28616482	28616014
chr6	28692987	28694402	28693836
chr6	33385201	33386645	33385890
chr9	66553234	66554409	66553844
chr9	102583083	102584451	102583577
chr8	75511498	75512805	75512011
chr11	9142075	9143836	9142751
chr13	33613380	33614259	33613994
chr12	96588714	96589667	96589219
chr15	88006797	88007901	88007436
chr17	40760793	40762704	40761400
chr19	12075256	12076879	12075821
chr19	48705996	48707690	48707280
chr21	15652878	15654466	15653552
chr1	101285482	101286413	101285993
chr1	118823491	118824595	118823980
chr3	53404596	53405382	53404874
chr2	120516694	120517819	120517295
chr5	34838704	34840102	34839180
chr5	130647264	130649476	130648181
chr7	120100579	120102315	120101190
chr6	32121461	32122818	32121992
chr9	6412358	6413422	6413208
chrX	119694028	119695340	119694922
chr10	77840644	77843611	77842791
chr10	82176441	82178215	82177245
chr13	96391879	96393082	96392614
chr12	80642891	80643904	80643493
chr15	85878064	85879325	85878667
chr14	77510698	77511778	77511151
chr14	97848177	97849499	97849052
chr17	20942894	20944728	20943690
chr19	54369932	54371108	54370782
chr21	45717196	45718155	45717745
chr22	25960962	25962014	25961621
chr3	38496299	38497379	38496670
chr2	72945995	72947347	72946871
chr2	79737937	79738913	79738590
chr4	66863897	66865205	66864554
chr4	95127894	95129910	95128723
chr4	185654952	185656125	185655509
chr7	91569743	91570608	91570175
chr7	121923799	121925124	121924521
chr6	111827985	111829228	111828602
chr11	65254474	65256061	65255302
chr11	101784986	101786180	101785749
chr10	6487420	6488416	6487885
chr14	24899373	24900653	24899714
chr17	30264786	30266004	30265430
chr16	3058126	3059137	3058681
chr16	29816266	29817347	29816835
chr19	33512747	33514503	33513606
chr18	19513368	19514724	19513881
chr1	21794803	21795912	21795281
chr3	51015584	51016750	51016125
chr3	169397199	169398210	169397749
chr2	12568296	12570402	12568653
chr2	38808389	38809436	38808950
chr2	118899591	118900922	118900117
chr2	132175965	132177608	132177374
chr2	173245162	173246415	173245918
chr5	67113101	67114705	67114238
chr5	130067850	130068903	130068262
chr5	145988487	145990310	145989521
chr5	173446385	173447379	173446952
chr6	28687776	28688597	28688088
chr9	12425881	12426918	12426488
chr10	104488599	104489619	104489138
chr14	59092718	59094201	59093349
chr17	21156614	21157402	21156901
chr17	42588348	42590101	42589244
chr16	16288477	16289332	16288933
chr20	41248699	41249602	41249130
chr21	47647526	47648474	47647985
chr1	202595792	202597232	202596405
chr3	57207449	57208423	57207893
chr3	161138249	161139262	161138770
chr3	169684772	169685942	169685294
chr2	84194559	84195625	84195100
chr5	34411382	34413707	34411855
chr7	135485234	135486409	135485927
chr6	28862982	28864852	28864137
chr6	63484994	63486201	63485599
chr6	161693472	161694725	161694305
chr9	82053526	82054822	82054351
chr8	30891259	30892401	30891729
chr10	121544819	121546455	121545747
chr15	41186115	41186984	41186503
chr15	85143392	85144392	85143744
chr17	7035631	7036698	7036364
chr17	41149198	41151052	41150351
chr19	55727498	55728268	55727955
chr20	36154536	36155770	36154836
chr1	100714499	100716407	100715398
chr3	4294692	4295903	4295409
chr2	71643586	71644467	71644156
chr2	139571590	139572928	139572293
chr5	91494282	91495550	91494834
chr5	124571011	124572491	124572008
chr4	100129540	100130544	100129971
chr4	100926790	100927701	100927235
chr4	159823393	159824504	159823923
chr6	27648162	27649807	27649188
chr6	109571491	109572502	109571976
chr9	139980517	139981907	139981434
chr8	12323570	12324417	12323956
chr11	6164826	6165918	6165352
chr12	14016824	14018404	14017316
chr12	32553746	32554834	32553943
chr17	8129133	8130804	8129585
chr17	41436833	41439165	41438667
chr19	58977667	58979021	58978349
chr18	12207378	12208383	12207980
chr21	33941494	33942835	33942289
chr1	200701149	200702204	200701740
chr1	207222717	207223756	207223448
chr3	18371772	18372808	18372322
chr3	28282408	28284009	28283160
chr2	47403003	47405152	47403703
chr2	49586678	49588225	49587387
chr2	77819941	77821013	77820419
chr2	198504491	198506162	198505008
chr5	63940890	63942571	63941781
chr5	64009886	64011027	64010415
chr5	126828193	126829505	126828851
chr4	4695395	4696616	4696056
chr7	34033187	34034416	34033781
chr6	101361189	101362401	101361677
chr6	125905396	125906401	125905841
chr9	74277323	74279059	74278675
chr8	2268470	2270317	2269309
chr8	49165764	49167790	49166865
chr8	127816892	127818074	127817413
chr11	18342646	18344331	18343773
chr12	6676459	6679177	6677511
chr12	95226190	95227416	95226911
chr15	99342391	99343522	99342818
chr15	99788994	99790539	99789945
chr14	65721487	65723267	65722823
chr19	49587727	49588914	49588633
chr18	12225975	12226700	12226339
chr22	26958752	26960478	26959200
chr3	192635691	192636738	192636018
chr2	118845217	118846293	118845957
chr2	201065795	201067242	201066640
chr5	139126350	139127828	139126872
chr4	42401450	42402416	42401897
chr6	26550252	26551591	26550770
chr6	149067198	149068315	149067826
chr8	123256697	123257708	123257134
chr11	73693941	73695231	73694477
chr11	133400167	133401133	133400566
chr15	84711097	84712345	84711639
chr15	93374121	93375667	93375296
chr14	57126319	57127366	57126962
chr17	45972628	45974904	45973317
chr17	77922893	77924939	77923788
chr16	3314109	3315324	3314700
[truncated: 43,297 more rows]

## Sheet: ESC&MESEN_NPC
FOXK2 peaks shared by ESC and MESE, but not shared by NPC
chr	start	end	summit
chr2	111444380	111446047	111445637
chr11	26543967	26545908	26545020
chr11	62328707	62330589	62329301
chr15	73679627	73681110	73680049
chr8	89602740	89603840	89603370
chr6	15239399	15241002	15240339
chr2	219419588	219421028	219420468
chr5	157740832	157742135	157741288
chr7	150031603	150033082	150032350
chr3	128394094	128395413	128394720
chr13	28380117	28381897	28381101
chr4	44058513	44059704	44059009
chr7	120161532	120163511	120162561
chr16	19892662	19894239	19893570
chr8	3102399	3103543	3103001
chr4	69273362	69274236	69273773
chr1	63654539	63656204	63655492
chr21	17124560	17126296	17125708
chr5	135898890	135900520	135899471
chr12	14397338	14399204	14398359
chr5	154075091	154077049	154076551
chr5	87959298	87961396	87960668
chr7	10947886	10948747	10948357
chr5	3123651	3125154	3124104
chr4	44056671	44058483	44057859
chr1	188718065	188719603	188718541
chr8	85201921	85203604	85202988
chr1	40177103	40178413	40177905
chr13	53454046	53455007	53454524
chr12	89351038	89352616	89352170
chr5	125344965	125346096	125345652
chr13	100310583	100312310	100311825
chr2	201067935	201069243	201068522
chr12	76337339	76339005	76338088
chr3	33598888	33600364	33599566
chr4	24513003	24514092	24513491
chr1	232259863	232260670	232260182
chr5	177607192	177608799	177607658
chr6	24400082	24401523	24400566
chr10	55097220	55098684	55098197
chr17	4609190	4610407	4609575
chr1	67807142	67808559	67808099
chr13	22495396	22497203	22496445
chr2	48735074	48736913	48736073
chr9	19698289	19699674	19699244
chr10	32017192	32018705	32017779
chr2	51888588	51890033	51889450
chr8	9120897	9122976	9121770
chr8	112162484	112164013	112163073
chr7	157102775	157103882	157103331
chr1	220511756	220512801	220512253
chr11	99293291	99294696	99294101
chr19	54284894	54286716	54286077
chr6	62746973	62748411	62747536
chr6	37107727	37108657	37108092
chr12	73879285	73880901	73880169
chr3	78524751	78525847	78525423
chr4	62776607	62778043	62777132
chr6	68890594	68892017	68891171
chr7	93021201	93023428	93022989
chr18	28860483	28862009	28861549
chr9	95751294	95752667	95752036
chr9	72439010	72440015	72439448
chr1	62663089	62664810	62664323
chr3	176044224	176045486	176044996
chr7	24439021	24440935	24440664
chr10	30071979	30074104	30073562
chr12	60267734	60269701	60268743
chr5	142398798	142399902	142399341
chr2	115467211	115468211	115467691
chr5	31492373	31493680	31493083
chr4	88786849	88788406	88787449
chr4	140073893	140075590	140074951
chr2	124718373	124719975	124719353
chr18	18966076	18967937	18966924
chr22	35943696	35944717	35944199
chr20	1935593	1936710	1936198
chr2	50163682	50165350	50164223
chr4	109513495	109514403	109514000
chr6	28742890	28745365	28744271
chr7	22849648	22851136	22850537
chr14	92866582	92867688	92867164
chr7	26192476	26194210	26193610
chr14	98170359	98171553	98171076
chr7	143022103	143023409	143022593
chr13	56229662	56230450	56230015
chr5	66163096	66164222	66163618
chr4	16818537	16819610	16819046
chr9	35157164	35158814	35158111
chr2	198442685	198443895	198443158
chr16	10039195	10040597	10040084
chrX	119170036	119171418	119170858
chr2	113607845	113609381	113608327
chr7	49284525	49285424	49284866
chr9	132810923	132812397	132811385
chr10	102950499	102951515	102950992
chr10	34941410	34942832	34941962
chr2	177314098	177316153	177314751
chr5	94775192	94776440	94775903
chr4	88838658	88839948	88839248
chr1	95983020	95984684	95984147
chr10	53251487	53252911	53252348
chr1	96940502	96941650	96941174
chr16	23207497	23208966	23207925
chr7	51583865	51585622	51585067
chr3	110402372	110403678	110403128
chr4	93197568	93199413	93198740
chr14	71121891	71123645	71122308
chr19	34139832	34141311	34140534
chr2	155618792	155619901	155619353
chrX	101215284	101217518	101216198
chr7	131289036	131290766	131289695
chr1	5285367	5286594	5285929
chr1	200379522	200380993	200380308
chr17	57917285	57919218	57918088
chr6	90398783	90400198	90399593
chr9	112808936	112810851	112809527
chr13	40056473	40058963	40057876
chr16	8614692	8616503	8615534
chr7	77185083	77186834	77185799
chr5	15026180	15027732	15027181
chr6	144124558	144125606	144125026
chr15	60287500	60288462	60287943
chr5	118805192	118807009	118806170
chr9	134079632	134080507	134079931
chr11	20934045	20936275	20934870
chr1	203651509	203652516	203651977
chr12	30938123	30939047	30938549
chr9	74599203	74600459	74600016
chr2	156582976	156584664	156584167
chr18	57533513	57535173	57534780
chr1	91193127	91194018	91193609
chr7	146488031	146489349	146488866
chrX	113288625	113289647	113288989
chr11	130247709	130248828	130248355
chr1	207806618	207807773	207807147
chr2	171070549	171071597	171071261
chr12	112461269	112462711	112461946
chr5	80252455	80253692	80252996
chr4	42138092	42139202	42138651
chr9	131833733	131835003	131834243
chr2	87784940	87786453	87785509
chr2	65501598	65503216	65502484
chr2	122561842	122563106	122562677
chr4	189319740	189322492	189321169
chr1	170456297	170457548	170456865
chr8	128054951	128056941	128056295
chr6	21836704	21838006	21837074
chr6	77264386	77265528	77265091
chr10	10569338	10571203	10570348
chr10	69913127	69914685	69913580
chr2	69435797	69437272	69436622
chr11	40225550	40226602	40226087
chr14	30132306	30133370	30132892
chr1	174840373	174841843	174841408
chr9	71698986	71700126	71699565
chr8	72586667	72587996	72587568
chr21	18006319	18007579	18007012
chr3	129165400	129167749	129167360
chr6	149335242	149336602	149336039
chr1	221887987	221889561	221888973
chr6	105471895	105473798	105472952
chr8	74988925	74990256	74989630
chr11	27656829	27658540	27657411
chr13	21747609	21749448	21748926
chr7	83835666	83836836	83836375
chr10	21571689	21573294	21572133
chr22	23877333	23879769	23878925
chr2	166617552	166619012	166618041
chrX	35746343	35747641	35746724
chr14	76579187	76580899	76580168
chr3	18181344	18182425	18181860
chr8	33773402	33775232	33773968
chr3	168261632	168262683	168262284
chr2	133198010	133199680	133198856
chr6	22877909	22879002	22878361
chr5	17400667	17402266	17401833
chr15	25028867	25030607	25029878
chr18	57530695	57532329	57531677
chr4	93191963	93193414	93193031
chr12	127631691	127633280	127632409
chr10	43311509	43312848	43312277
chr15	74644624	74645628	74645049
chr16	68796463	68798342	68797612
chr1	210546466	210547693	210547375
chr6	29726948	29727965	29727363
chr8	7081459	7082417	7081943
chr5	92937918	92939268	92938441
chr12	42879415	42880944	42879783
chr7	122924642	122926602	122925568
chr14	57313430	57314777	57314006
chr2	77314906	77316233	77315746
chr7	157796597	157797934	157797226
chr12	50091565	50093606	50092562
chr9	78540379	78541812	78541333
chr10	6844706	6845947	6845506
chr15	51717793	51719269	51718732
chr14	61721087	61722616	61722008
chr1	232257967	232259094	232258742
chr9	75829584	75830897	75830439
chr2	104017637	104018842	104018361
chr5	25567538	25569073	25568569
chr4	119770774	119772311	119771480
chr10	96980654	96982092	96981062
chr8	110273806	110275141	110274671
chr13	43141220	43142866	43141910
chr10	23706896	23708311	23707398
chr12	79941644	79942732	79941942
chr15	35356597	35357811	35357225
chr1	213024980	213027304	213025633
chr2	70232088	70233804	70233024
chr7	39935613	39936871	39936245
chr14	35154789	35155823	35155401
chr3	66492206	66493763	66492717
chr16	16064636	16065983	16065183
chr2	39592645	39593429	39592952
chr6	47702450	47703424	47702935
chr11	114350743	114352076	114351322
chr16	82006891	82008471	82007581
chr1	178251792	178253130	178252762
chr5	167151095	167153459	167152729
chr13	51747766	51748579	51748191
chr19	289584	290977	290317
chr12	101364457	101365297	101364867
chr1	73453153	73454116	73453826
chr5	162961206	162962387	162961767
chr9	76699910	76701528	76700894
chr10	114571324	114572786	114571811
chr6	14597767	14599337	14598529
chr10	34945237	34946611	34945859
chr7	96363	97807	96850
chr7	680419	681702	681174
chr6	132226946	132227974	132227622
chr9	80149038	80150328	80149806
chr8	38378768	38380752	38379577
chr13	25501376	25502767	25502109
chr12	11776468	11777404	11776926
chr19	53876931	53878186	53877647
chr3	123176531	123177403	123176821
chr5	32359085	32360207	32359567
chr4	17004998	17007110	17005811
chr6	167362991	167364102	167363556
chr13	41225837	41227439	41226226
chr14	90769101	90770600	90769534
chr19	52409407	52410149	52409623
chr9	10338384	10340032	10339438
chr9	16515317	16516754	16516142
chr3	104419688	104420830	104420422
chr9	99981608	99982827	99982242
chr11	63298746	63300246	63299184
chr15	57677815	57679190	57678366
chr17	36764575	36766458	36765867
chr16	87897882	87899015	87898480
chr10	55118032	55119753	55118975
chr21	18899921	18900698	18900215
chr3	71778102	71780612	71779078
chr2	64502914	64504181	64503637
chr7	120473356	120474296	120473830
chr17	57929930	57931602	57930691
chr6	77269864	77271833	77271089
chr19	5952464	5954376	5953119
chr18	3584271	3585676	3585262
chr5	27289589	27291078	27290500
chr12	8788642	8789733	8788934
chr4	80772798	80774009	80773617
chrX	91352984	91354862	91354036
chr12	54474697	54475692	54475147
chr5	78799551	78800654	78800114
chr4	152732166	152733621	152732794
chr7	113792140	113793584	113792651
chr22	48765137	48767229	48766017
chr3	193529288	193531743	193530723
chr6	41139221	41140418	41139798
chr12	115454976	115455874	115455438
chr14	96701413	96702642	96701950
chr16	25961467	25962963	25962406
chr16	75153546	75154817	75154346
chr22	31051252	31052145	31051647
chr1	175833606	175835168	175834565
chr2	77319601	77320647	77320293
chr5	7539474	7540786	7540388
chr3	190955441	190956787	190956301
chr2	140183833	140185532	140184945
chr7	83088211	83089931	83089380
chr7	152241438	152242088	152241744
chrX	154049592	154051115	154050057
chr4	88857596	88858677	88858018
chr4	187169345	187170451	187169986
chr6	131781693	131782670	131782217
chr11	27651212	27651973	27651564
chr1	176919268	176920952	176920363
chr20	17851540	17852602	17851950
chr8	128834711	128835882	128835395
chr18	35069283	35070885	35070174
chr1	5124582	5125705	5125048
chr4	146828101	146829496	146828839
chr7	31023601	31025348	31024449
chr1	50629001	50630005	50629508
chr2	73087974	73089001	73088458
chr8	3101304	3102398	3101805
chr8	72592189	72593404	72592843
chrX	91365054	91366942	91365545
chr19	47753478	47754822	47754122
chr7	108766338	108768045	108767355
chr4	93359101	93360763	93360158
chr6	126066272	126067477	126067071
chr1	200018006	200019012	200018478
chr2	59653697	59655313	59654649
chr2	85684985	85687090	85686257
chr7	23514948	23515608	23515235
chr9	117345449	117346855	117345820
chr12	122109391	122110435	122110023
chr16	30688597	30690305	30689732
chr2	141836560	141837516	141837020
chr4	156347693	156348716	156348254
chr7	24440937	24442055	24441202
chr6	169325593	169327001	169326113
chr10	55288361	55290004	55289235
chr10	106012663	106013579	106013115
chr20	57470100	57470876	57470597
chr1	150607062	150608601	150608067
chr9	103432787	103434843	103433009
chr11	59582320	59584021	59583034
chr13	82561659	82562728	82562153
chr12	59721597	59723184	59722337
chr4	155791239	155792204	155791829
chr13	87534122	87535601	87534566
chr14	73973522	73974516	73974047
chr20	22539390	22540209	22539819
chr2	85521172	85522071	85521667
chr5	31730106	31731706	31731363
chr9	134558347	134559820	134559009
chr18	3455300	3456115	3455495
chr6	26700045	26702892	26701798
chr6	148667517	148669174	148668673
chr10	53798397	53799649	53798925
chr17	67431890	67433101	67432607
chr16	51670476	51671539	51671135
chr3	104265675	104266568	104266102
chr5	141217918	141219397	141218857
chr4	24990080	24991117	24990700
chr9	76704941	76705722	76705377
chr9	102369126	102370297	102369681
chr8	11564814	11566104	11565621
chr12	12238982	12239955	12239538
chr12	19562516	19564562	19563815
chr14	38658901	38660461	38659397
chr3	197608534	197611101	197609663
chr2	131886791	131888010	131887568
chr14	38663949	38665201	38664783
chr1	200016721	200018001	200017486
chr3	62936392	62937320	62936830
chr6	25999594	26000695	26000136
chr12	42852168	42853988	42853478
chr12	108630706	108631712	108631205
chr6	27268205	27269229	27268849
chr11	60052472	60053964	60053330
chr3	55692726	55693603	55693116
chr5	25447488	25448683	25448364
chr4	86996594	86997804	86997096
chr6	15265713	15267323	15266733
chr6	18395194	18396296	18395740
chr11	7929666	7930749	7930062
chr1	213680562	213682511	213681325
chr1	232259096	232259862	232259638
chr10	72383795	72384974	72384208
chr12	130145091	130146505	130145605
chr19	20371251	20372695	20372243
chr4	93176987	93178702	93177343
chr7	73683845	73684683	73684346
chr8	26385882	26387110	26386367
chr8	122830722	122832422	122831717
chr12	53609541	53611493	53610460
chr16	16063441	16064633	16064143
chr11	100589806	100591136	100590250
chr3	27083654	27084840	27084224
chr4	75276560	75278682	75277439
chr7	2920284	2921473	2920836
chr8	11283961	11285390	11284375
chr8	65490460	65491558	65491146
chr1	15090120	15090884	15090569
chr4	153771112	153772274	153771762
chr8	90753661	90754891	90754278
chr15	63607890	63609169	63608281
chr15	65100738	65101962	65101251
chr5	87962362	87963386	87962875
chr5	103787039	103788127	103787629
chr5	106924947	106926112	106925433
chr7	32747471	32748740	32748093
chr1	203276737	203277928	203277168
chr2	169764040	169765436	169765009
chr10	94449897	94452143	94451098
chr13	41256364	41257424	41256776
chr14	65973197	65974801	65973825
chr14	89762228	89763783	89762790
chr5	12667528	12668765	12668045
chr13	36429294	36431013	36430054
chr16	29719685	29720893	29720391
chr4	113680205	113681225	113680700
chr6	165874376	165875401	165874838
chr2	189167598	189168983	189168464
chr7	88293596	88294732	88294079
chr13	43446401	43448407	43446899
chr13	63083736	63085948	63085539
chr12	8971024	8972144	8971757
chr1	53895796	53897112	53896620
chr5	51177298	51179405	51177896
chr4	16279492	16280365	16279928
chr16	70721763	70723402	70722281
chr2	205069104	205071084	205070546
chr5	12323367	12324844	12323963
chr9	90024625	90026671	90025241
chr11	44762125	44763231	44762695
chr13	42269970	42271533	42271036
chr12	13241041	13242645	13241492
chr1	112262796	112263870	112263479
chr5	166721435	166722758	166722088
chr9	21995944	21998044	21996571
chr11	108804363	108805706	108805077
chr14	56062754	56063611	56063191
chr14	70758700	70759972	70759598
chr20	50003045	50004760	50003858
chr3	116567732	116569311	116568158
chr2	22532081	22533321	22532793
chr2	166699095	166700329	166700105
chrX	29314996	29316199	29315709
chr13	25602511	25604807	25603728
chr17	66728258	66729359	66728648
chr16	13703597	13706207	13704208
chr5	7267385	7268852	7268497
chr7	78092477	78093849	78093031
chrX	9756438	9758305	9757144
chr18	56178858	56180138	56179687
chr2	88742011	88744171	88743106
chr4	163850078	163851402	163850869
chr6	121940914	121942208	121941620
chr8	35613477	35614702	35614255
chr11	14360445	14361690	14361130
chr12	3930264	3931605	3930789
chr10	52166095	52168338	52167394
chr20	2490291	2491097	2490660
chr8	7539836	7541028	7540539
chrY	5202613	5204318	5203110
chr14	61704972	61706835	61706171
chr1	59543610	59545070	59544209
chr6	56649790	56650569	56650182
chr17	11571098	11572817	11572127
chr2	101954596	101956367	101955963
chr17	26522362	26523276	26522804
chr1	220418193	220419506	220418973
chr3	146239926	146241411	146240754
chr4	69253978	69254952	69254470
chr7	108871385	108872380	108871897
chr7	147302246	147303504	147303052
chr13	40063350	40066362	40064381
chr19	30476543	30477438	30476913
chr3	160097295	160098103	160097685
chr7	113793589	113794769	113794006
chr9	94076994	94078167	94077677
chr9	99980921	99981605	99981312
chr12	75687794	75688603	75688262
chr5	137430001	137431786	137431196
chr4	39636318	39637756	39636951
chr4	120919148	120920285	120919877
chr7	83096459	83097349	83097057
chr9	130833673	130834935	130834458
chr14	89873117	89874344	89873731
chr19	23350712	23351745	23351343
chr18	53069840	53071534	53070840
chr18	57565257	57566224	57565487
chr20	12740609	12741413	12740994
chr3	61831693	61832851	61832169
chr2	15399063	15400852	15399744
chr5	75878417	75879638	75879100
chr5	103530195	103531612	103530731
chr4	180090507	180092044	180091325
chr7	78421298	78422747	78422174
chr8	113894195	113895177	113894489
chr13	83171501	83172506	83172059
chr18	40615001	40616017	40615339
chr1	144959895	144960783	144960386
chr1	244978535	244979784	244979018
chr2	45172664	45173813	45173149
chr2	112077470	112078405	112077951
chr7	83093307	83094111	83093772
chr11	26164852	26166319	26165686
chr10	52384712	52386392	52385665
chr13	31458195	31459374	31458869
chr21	44377552	44378899	44377908
chr1	57000717	57001859	57001145
chr5	167414579	167415578	167415140
chr7	70931271	70932901	70931600
chr6	114748577	114749969	114749403
chr13	56228833	56229656	56229118
chr1	157109555	157110860	157110253
chr2	156829092	156830550	156829565
chr7	70969085	70970214	70969605
chr9	119689317	119692080	119691311
chr14	70816594	70817570	70817028
chr1	25068441	25069554	25068932
chr1	101602173	101603709	101603059
chr4	48030421	48031597	48030936
chr6	132221084	132221997	132221532
chr12	11760785	11762544	11762165
chr12	80883799	80884887	80884280
chr12	86242819	86243825	86243283
chr21	47622487	47623602	47622922
chr3	143148497	143149549	143148953
chr2	178043544	178044844	178044253
chr5	135900524	135902216	135901429
chr4	175528612	175529724	175529359
chr7	125555234	125556245	125555798
chr7	147804193	147805902	147804913
chr9	97892580	97894276	97893013
chr8	30250991	30252697	30251478
chr14	75258623	75260008	75259510
chr16	13447002	13448138	13447365
chr1	63790985	63792858	63792165
chr3	38560886	38562009	38561374
chr2	140302383	140303206	140302711
chr4	114191271	114192903	114191864
chr6	27258152	27259598	27258491
chr11	134820485	134821778	134821243
chr15	56431893	56432820	56432366
chr18	57501744	57502686	57502246
chr2	11653668	11654901	11654356
chrX	96564933	96565987	96565465
chr10	96990719	96992816	96991344
chr1	156944092	156945774	156944973
chr3	121765891	121766904	121766311
chr5	120033890	120035245	120034215
chr22	27870555	27871860	27871024
chr1	91273887	91275608	91274922
chr4	16784284	16785624	16784911
chr6	131114998	131116732	131115664
chr15	65587699	65589203	65588678
chr18	65248648	65250405	65249791
chr2	229368913	229370232	229369762
chr7	75853835	75854794	75854240
chr7	121578018	121579583	121578742
chr13	28539785	28540698	28540405
chr5	154091795	154092779	154092154
chr6	129064777	129066009	129065230
chr8	9761950	9763376	9762207
chr10	53794119	53794946	53794466
chr14	28786785	28787901	28787257
chr18	24095188	24096776	24096281
chr20	46431888	46433603	46433146
chr20	52502259	52503429	52502953
chr2	55051571	55052513	55051998
chr5	50689995	50690919	50690600
chr4	182870633	182872272	182871538
chr6	52984592	52985626	52985050
chr11	68607169	68608601	68607551
chr15	53096436	53097485	53097157
chr1	224351561	224353103	224352508
chr2	121759562	121761023	121760300
chr5	154070620	154073140	154071996
chr4	69268935	69271322	69270091
chr20	19600595	19601671	19601304
chr22	24162336	24163616	24163066
chr3	101274697	101275830	101275233
chr2	168552700	168554232	168553784
chr2	210168300	210169009	210168723
chr7	12368012	12369490	12369133
chr9	115344622	115346236	115345193
chr15	49620366	49621873	49621319
chr18	74808588	74809940	74809405
chr20	26140947	26142252	26141770
chr17	10208095	10209521	10208732
chr16	77999660	78001315	78001054
chr1	206924788	206925972	206925509
chr3	15031697	15032904	15032220
chr5	125934977	125936973	125935902
chr4	99518681	99519706	99519136
chr9	83024618	83026122	83025186
chr11	76757826	76759302	76758729
chr16	48829236	48830285	48829732
chr1	175887063	175888527	175887654
chr7	20165460	20166842	20165780
chr7	55403797	55405117	55404324
chrX	16204448	16206035	16205258
chr10	1816646	1817557	1817048
chr13	54361498	54363121	54362579
chr15	64909572	64910702	64910095
chr14	38552001	38552911	38552447
chr18	74984128	74984827	74984370
chr5	174994386	174995872	174995157
chr4	113566082	113567721	113566999
chr14	102591168	102592342	102591909
chr2	63562589	63563931	63563127
chr2	177019708	177021309	177020194
chr2	220361459	220362359	220361916
chr15	25068262	25070352	25068979
chr15	63822693	63823658	63823234
chr3	112123562	112124392	112123932
chr6	2865567	2867347	2866405
chr8	93251511	93253041	93252113
chr11	65713466	65714338	65713851
chr1	113359118	113361394	113360570
chr6	158884997	158886632	158885631
chr17	61776112	61777205	61776771
chr22	29129710	29130597	29130107
chr22	30591423	30593400	30592889
chr3	176039943	176040780	176040348
chr5	107856684	107857506	107857089
chr6	15263878	15264862	15264499
chr6	89439764	89441203	89440498
chr8	63185752	63187062	63186381
chr15	89481820	89483103	89482321
chr1	213083574	213084294	213083746
chr2	238522093	238523587	238523118
chr7	22567893	22568919	22568392
chr7	105489315	105490566	105489958
chr10	104963830	104965431	104964909
chr2	121543585	121544835	121544241
chr2	159379096	159380010	159379606
chr6	43323963	43324603	43324169
chr6	126027902	126030286	126028512
chr8	129628860	129630857	129629478
chr14	103911196	103912097	103911736
chr19	20177827	20179728	20178865
chr20	6377334	6378407	6377933
chr22	44286994	44288603	44288011
chr1	192416128	192417443	192416828
chr2	128586376	128588288	128587407
chr5	74112349	74113324	74112969
chr4	128773147	128774628	128774070
chr11	15328942	15329991	15329547
chr15	43182099	43183321	43182498
chr15	75545844	75547410	75546628
chr16	83872995	83874958	83873840
chr19	52986363	52988324	52987393
chr2	25508572	25509423	25509035
chr5	106318417	106319109	106318841
chr4	16845592	16846328	16846023
chr4	61757410	61758422	61757818
chr4	93403758	93405611	93404941
chr6	27585877	27587116	27586220
chr11	44733678	44734506	44733962
chr1	152015564	152017014	152016553
chr3	98043512	98044716	98044039
chr6	161430398	161431554	161431132
chrX	73479334	73481025	73479952
chr10	109222975	109224202	109223781
chr13	84443786	84444719	84444146
chr14	57262547	57263777	57263285
chr21	37469127	37470045	37469554
chr22	25962765	25964110	25963285
chr3	171161612	171162894	171162315
chr4	97520163	97521639	97520948
chr10	7465226	7465975	7465581
chr13	97878912	97880205	97879677
chr12	46796373	46797506	46796830
chr19	52989273	52989993	52989465
chr3	78327925	78329447	78328421
chr4	88842599	88844576	88843034
chr4	188553689	188555510	188554505
chr9	96109504	96110761	96110267
chr8	49441589	49443689	49442942
chr15	52683941	52685648	52684611
chr16	7684668	7685819	7685294
chr2	225902496	225903623	225903092
chr7	111276375	111277531	111276878
chr6	107606559	107607679	107607053
chr15	93285872	93287173	93286692
chr1	72302180	72303202	72302744
chr17	40551653	40553144	40552058
chr3	172254094	172255020	172254514
chr7	140908826	140910019	140909594
chr6	94540033	94541693	94540724
chr9	38727192	38728403	38727806
chr8	70380606	70382767	70381425
chrX	90199367	90200543	90200054
chr11	131122765	131123632	131123256
chr10	973860	974910	974494
chr10	53946895	53948040	53947474
chr1	61762592	61763906	61763407
chr1	160622390	160623072	160622603
chr1	232388011	232389542	232388825
chr3	12715165	12716085	12715792
chr2	172949682	172951084	172950463
chr5	147254668	147255520	147255078
chr7	105336873	105338108	105337880
chr7	131432109	131433391	131432627
chr15	76637497	76638658	76638098
chr3	76092005	76093666	76093204
chr5	120038173	120039407	120038710
chr6	95977506	95979404	95978031
chr11	30565738	30567343	30566569
chr11	39753170	39754314	39753722
chr13	63006793	63007811	63007283
chr12	24461470	24463388	24462168
chr15	94943531	94944904	94944337
chr17	15234887	15236372	15235881
chr1	49133196	49134203	49133678
chr3	193374571	193376395	193375511
chr2	38505376	38506804	38505609
chr5	93698503	93699308	93698820
chr5	153855405	153857312	153856409
chr8	40351199	40352653	40351812
chr8	86308699	86309601	86309163
chr11	3506605	3507582	3507154
chr11	92804812	92806841	92805869
chr18	64320292	64321304	64320821
chr1	223202683	223203604	223203096
chr6	34843397	34844617	34843825
chr11	131854597	131856141	131855038
chr13	83248597	83249942	83249363
chr14	74814746	74815558	74815053
chr19	2581316	2582106	2581520
chr21	29652291	29654113	29653140
chr5	158444288	158445163	158444795
chr6	27694089	27694929	27694515
chr6	90388091	90388812	90388480
chr6	131649684	131650964	131650222
chr14	21050789	21051883	21051480
chr17	1672890	1674223	1673577
chr17	70146937	70148508	70147390
chr1	8520613	8522227	8521062
chr7	109232428	109233609	109232815
chr7	143133400	143134505	143134030
chr6	119347613	119348532	119348125
chr6	125825292	125826231	125825691
chr10	33274554	33275753	33275109
chr10	36160391	36161208	36160843
chr10	53929861	53931731	53930757
chr13	108652685	108653807	108653280
chr12	89544897	89545923	89545473
chr2	78262597	78264482	78263007
chr2	175788368	175789559	175789171
chr2	206222117	206223027	206222669
chr4	17019025	17020407	17019752
chr7	80522201	80523708	80523216
chrX	25911030	25911924	25911458
chrX	113705439	113706326	113706017
chr10	123340485	123341636	123340802
chr10	124775649	124778133	124777525
chr17	73040459	73042563	73041002
chr16	23206055	23207491	23207157
chr1	195305688	195307114	195306416
chr2	122438312	122439292	122438907
chr7	137604145	137605335	137604855
chr6	29525480	29526021	29525703
chr6	114705590	114706347	114706014
chr6	130321795	130323010	130322640
chr8	19960629	19961819	19961041
chr15	24946793	24948537	24947678
chr15	47618317	47619228	47618773
chr15	61303229	61304754	61304153
chr19	34374396	34375787	34375167
chr2	152857882	152859076	152858367
chr5	126411988	126413554	126412977
chr4	109114795	109116451	109115652
chr4	175527493	175528604	175528136
chr7	121894953	121896539	121895651
chr6	111575316	111576260	111575864
chr8	8040179	8040832	8040494
chr10	6839499	6840405	6839993
chr12	14865380	14867269	14866994
chr1	73012297	73013808	73013261
chr2	64474261	64475610	64474651
chr2	172116397	172117927	172117469
chr6	164765598	164766654	164766067
chr10	35038687	35039862	35039484
chr21	47395193	47396935	47396071
chr4	62634788	62635493	62635313
chr4	154163131	154164105	154163667
chr11	14361692	14363102	14362764
chr1	68066891	68068202	68067499
chr3	183240616	183241682	183241123
chr2	36963840	36964995	36964595
chr4	53700572	53702043	53701299
chr7	70921592	70922926	70922632
chrX	35683522	35684947	35683982
chr14	87615290	87617330	87616375
chr22	39447084	39450009	39447970
chr4	120914192	120916105	120915217
chr4	147574084	147575376	147574911
chr4	153635198	153636604	153636066
chr7	70936061	70937405	70936738
chr6	62392099	62393000	62392601
chrX	83257413	83258716	83258130
chr11	16013496	16014591	16014111
chr11	100613407	100614481	100613930
chr10	27850080	27851104	27850598
chr13	108406639	108408011	108407488
chr12	32272486	32274204	32273522
chr17	46625150	46626209	46625720
chr16	14729357	14731439	14730253
chr1	193692195	193693006	193692557
chr4	88816992	88817893	88817533
chr9	16485643	16486753	16486141
chr9	90992093	90994074	90993479
chr8	75347079	75348404	75347648
chr11	134143310	134144181	134143489
chr10	75726502	75727553	75727008
chr17	64545708	64546621	64546110
chr1	213087386	213089159	213087969
chr3	98342418	98343148	98342866
chr7	70322414	70323802	70323373
chr6	168571897	168573904	168572548
chrX	51514502	51515543	51515128
chrX	131545690	131547166	131546580
chr11	96478892	96479905	96479341
chr1	200333935	200335276	200334356
chr7	35054270	35055686	35055252
chr7	65089323	65090827	65089766
chr7	77313107	77314257	77313569
chr7	79811874	79813042	79812359
chr6	4772856	4773907	4773470
chr8	115293471	115294835	115294320
chr12	111871485	111873220	111872653
chr18	3458038	3458905	3458571
chr21	43187912	43189566	43189095
chr1	37679268	37680698	37680005
chr3	70373694	70374739	70374191
chr3	152811340	152812068	152811680
chr3	155139799	155140774	155140342
chr6	94544540	94546406	94545071
chr8	29291597	29292724	29292130
chr12	4254782	4256402	4255885
chr20	47363191	47364241	47363650
chr1	90063398	90065173	90064492
chr2	201174127	201175197	201174593
chr5	111501486	111503040	111502318
chr8	115302624	115303666	115303220
chrX	47419230	47420073	47419724
chr10	96989603	96990718	96990073
chr13	29002679	29006134	29004194
chr14	38057753	38058807	38058036
chr16	72603123	72604021	72603570
chr3	30125649	30128088	30126634
chr3	186897964	186899486	186898654
chr2	171071598	171072059	171071798
chr5	121810490	121811228	121810818
chr7	29162431	29163250	29162975
chr7	111675491	111676845	111676228
chr6	158174264	158174993	158174473
chr9	99976600	99977654	99977191
chr8	73922415	73923577	73922829
chrX	48783787	48784880	48784521
chr11	27742572	27744143	27743666
chr11	104765059	104767032	104766073
chr12	132213760	132214806	132214420
chr18	3553609	3554794	3554261
chr18	59989979	59991652	59991115
chr2	44356694	44357590	44357229
chr2	118036091	118037287	118036726
chr5	118793607	118795650	118795129
chr9	114637945	114638764	114638251
chr9	133866450	133867692	133867020
chrX	35463768	35464910	35464136
chrX	42680120	42681234	42680601
chr17	35294330	35295340	35294759
chr17	71423078	71424101	71423543
chr2	101867491	101868582	101868050
chr5	50687486	50688594	50688262
chr4	110306591	110309124	110308223
chr8	112440648	112441904	112441136
chr11	94382963	94384493	94383346
chr11	111831192	111832730	111831745
chr10	114748258	114749702	114748799
chr13	36088660	36089886	36089061
chr13	56228041	56228831	56228594
chr14	102877412	102878464	102878024
chr1	232253294	232254816	232254296
chr3	54673326	54674588	54673835
chr3	57150017	57151414	57150612
chr3	184473772	184474707	184474295
chr5	133926893	133928808	133928173
chr6	36903298	36904301	36903918
chr9	90031373	90032463	90031567
chr9	128258339	128259756	128258723
chr8	23775469	23777200	23775894
chr19	7600855	7601703	7601214
chr3	16523738	16525309	16524822
chr4	104180171	104181207	104180603
chr6	71962529	71963405	71962901
chr8	115299334	115301150	115299910
chr12	14858993	14859818	14859334
chr12	77301112	77302249	77301502
chr18	40322717	40323516	40323174
chr20	18035181	18037008	18035984
chr20	38896380	38897956	38897677
chr1	18621006	18622543	18621418
chr1	30446739	30447714	30447304
chr2	36689948	36691044	36690592
chr2	37081912	37083430	37082603
chr5	118713493	118714605	118714102
chr4	111027693	111028840	111028309
chr4	180971190	180972301	180971831
chr6	10407353	10408232	10407859
chr6	126022706	126023635	126023047
chr8	73913294	73914826	73914405
chrX	125591477	125593069	125592405
chr10	45540152	45540694	45540330
chr10	69001818	69002647	69002277
chr12	76396614	76397601	76397158
chr16	74220042	74221405	74220731
chr16	79235189	79237223	79236707
chr19	6527794	6528623	6528278
chr1	114577418	114578408	114577802
chr3	124545260	124546221	124545734
chr2	154315699	154316751	154316233
chr5	25118864	25120155	25119392
chr5	118579667	118581252	118580214
chr5	180634364	180635378	180634809
chr10	13446631	13447610	13447080
chr13	115021814	115022501	115022213
chr12	110318395	110319716	110319028
chr15	25016295	25018541	25017196
chr15	26570385	26571443	26570835
chr14	72301095	72302254	72301793
chr19	31899232	31900284	31899756
chr19	56092228	56093602	56092860
chr1	85808268	85810508	85809628
chr2	79503432	79504705	79503955
chr2	229289795	229291003	229290266
chr5	18797869	18798822	18798406
chr4	115415248	115416166	115415685
chr6	100610579	100611680	100611195
chr6	147759832	147760756	147760386
chr8	37682025	37682969	37682561
chr11	77180827	77182238	77181800
chr12	76673190	76674513	76673602
chr12	125115294	125116202	125115792
chr12	129213138	129214313	129213644
chr15	45018233	45020018	45019042
chr15	85321092	85322343	85321552
chr14	81900383	81901450	81900756
chr16	520908	522222	521722
chr1	21665821	21666714	21666261
chr2	210096194	210097216	210096637
chr5	12330912	12332045	12331357
chr5	89772339	89773546	89772960
chr5	120032805	120033886	120033293
chr5	120186761	120187834	120187393
chr8	134629277	134630239	134629758
chrX	91355889	91356635	91356181
chr12	70682926	70683826	70683572
chr12	115110567	115112234	115111149
chr14	38798788	38800701	38799663
chr20	43669990	43671803	43670679
chr1	167830627	167832014	167831417
chr1	183588801	183590079	183589540
chr3	53309010	53310218	53309695
chr2	151643	152893	152144
chr7	74078095	74079464	74078614
chr6	78046799	78047776	78047414
chr9	27664817	27665871	27665403
chr8	11282762	11283960	11283520
chr12	19453977	19455504	19454738
chr12	55076413	55078080	55077516
chr15	64539394	64541324	64540291
chr20	13854189	13855881	13855408
chr22	26949799	26950678	26950346
chr3	27574817	27576612	27575647
chr7	105323202	105325056	105323684
chr9	17394868	17395730	17395315
chr11	93223922	93225919	93224581
chr13	20672961	20674474	20673592
chr15	66917533	66918883	66917965
chr14	42981665	42984176	42983037
chr18	29282995	29284123	29283382
chr1	8226396	8227841	8227200
chr3	30949560	30950712	30950130
chr3	49051199	49052041	49051627
chr3	161391394	161392301	161391884
chr2	4438392	4439803	4438859
chr4	62262751	62263950	62263280
chr4	187574447	187575863	187575360
chr7	67702896	67704324	67703515
chr7	92312493	92314453	92314045
chr6	56639597	56641433	56640473
chr6	107437660	107439168	107438019
chr9	103997006	103997689	103997442
chr11	15106589	15107738	15107131
chr10	51129884	51130797	51130353
chr10	72201664	72202706	72202345
chr13	56233920	56235602	56234545
chr13	100449584	100450670	100450312
chr12	55070694	55072280	55071325
chr15	91832146	91833211	91832723
chr15	100108708	100109802	100109229
chr16	24430334	24431709	24431216
chr16	78355267	78356501	78355769
chr18	49048005	49049474	49048811
chr2	8011806	8013431	8012888
chr7	83773248	83774873	83773997
chr7	112828086	112829108	112828557
chr6	142970147	142971702	142971051
chr9	102825192	102826346	102825695
chr8	55362492	55363431	55363010
chr12	29305745	29306802	29306290
chr16	13446043	13446999	13446441
chr19	55406154	55406973	55406570
chr20	44393339	44394845	44394259
chr1	10919288	10921192	10920211
chr3	141859495	141860301	141859887
chr2	130380700	130382087	130381414
chr2	175210358	175212412	175211223
chr5	127637591	127638613	127638012
chr4	175321898	175323506	175322590
chr7	75792872	75793831	75793310
chr6	97890999	97891972	97891530
chr8	33870098	33870942	33870544
chr8	52430484	52431879	52431535
chr8	142031834	142032858	142032488
chr11	92049880	92051187	92050541
chr10	118751182	118752546	118751806
chr12	8605595	8607542	8606472
chr12	59716145	59717669	59717021
chr18	4239573	4241076	4240064
chr20	24423259	24424772	24424245
chr3	128286066	128288111	128287579
chr2	22237389	22238948	22238138
chr2	220429566	220430678	220430317
chr7	24435715	24436837	24436261
chr7	66083595	66084482	66084234
chr6	116648186	116649615	116649048
chr9	101724528	101725705	101725285
chr8	121060064	121061598	121060866
chr11	74465541	74467014	74466659
chr10	26626392	26627282	26626853
chr10	71088007	71090217	71089912
chr12	29381470	29382721	29381969
chr17	1371904	1373102	1372648
chr20	38902133	38902826	38902454
chr1	213078353	213080803	213079688
chr3	151110582	151111500	151111205
chr2	11075383	11077019	11076547
chr5	103985687	103986909	103986247
chr4	16919783	16921453	16920711
chr4	17004075	17004995	17004598
chr4	73629125	73630179	73629739
chr7	142510679	142511940	142511242
chr6	17938897	17940203	17939859
chr12	99975979	99977008	99976493
chr14	38581553	38583583	38582955
chr14	96422981	96425441	96424353
chr19	7463376	7464509	7463806
chr1	119868489	119869455	119868997
chr1	226087120	226088105	226087255
chr2	119128594	119129435	119128987
chr5	18542151	18543503	18543178
chr5	162929341	162930608	162930047
chr4	65593276	65594422	65593962
chr7	49525996	49527181	49526709
chr8	99022389	99024406	99023557
chr10	21902685	21903928	21903304
chr13	56157231	56158436	56157908
chr12	108835714	108837027	108836274
chr22	39870299	39871407	39870818
chr1	83427692	83429104	83428207
chr2	38320207	38321287	38320886
chr2	55359989	55360713	55360480
chr4	27144779	27145612	27145173
chr4	180086942	180088398	180087681
chr6	136931090	136932210	136931604
chr9	100852963	100853871	100853502
chrX	54780711	54781970	54781387
chrX	91354866	91355887	91355290
chr11	119288230	119290024	119288633
chr10	91847200	91848453	91847852
chr12	124455798	124457004	124456431
chr17	72637712	72639406	72638971
chr3	47520380	47521646	47521007
chr2	238030681	238031623	238031154
chr5	113695632	113696946	113696307
chr6	78164791	78165723	78165265
chr8	67608556	67609507	67609066
chr8	74218159	74219671	74219141
chr13	94795431	94796917	94796384
chr12	74023614	74024998	74024512
chr17	73150371	73152139	73151356
chr19	31663767	31664805	31664243
chr18	53133880	53135356	53134473
chr2	178595885	178596757	178596418
chr5	45694841	45695698	45695220
chr7	7145729	7146394	7145982
chr7	57612451	57613637	57612816
chr7	68543996	68545007	68544469
chr6	57063370	57064401	57063845
chr6	71960682	71962528	71962157
chrX	30237298	30238800	30237813
chr10	55252115	55253008	55252535
chr10	86112577	86113900	86113416
chr18	60500289	60502373	60501068
chr1	66503895	66504767	66504375
chr1	81716247	81717489	81716838
chr1	160640893	160641690	160641349
chr3	60657394	60658939	60657988
chr2	64477807	64479166	64478741
chr5	14060899	14062021	14061329
chr7	31532797	31534145	31533585
chr7	70929915	70931270	70930881
chr7	133799188	133800418	133799909
chr7	137699021	137700090	137699643
chr9	87616496	87617701	87617156
chr12	81240299	81241844	81240845
chr19	29071499	29072945	29072280
chr20	52206263	52207106	52206604
chr1	233502644	233504163	233503302
chr2	188535762	188536626	188536149
chr4	33842193	33843501	33842851
chr6	90377388	90379119	90378113
chr8	12460999	12462022	12461419
chr12	56919785	56921203	56920678
chr14	50584057	50585146	50584447
chr22	24297459	24299405	24298987
chr1	64769291	64770449	64769740
chr1	156157395	156158406	156157861
chr1	226077506	226078703	226078070
chr1	226636325	226637326	226636686
chr3	109582998	109584199	109583723
chr2	223987183	223988721	223987726
chr5	95418578	95419875	95419363
chr6	12955794	12957291	12956431
chr6	80702966	80704016	80703374
chr6	88406695	88408251	88408002
chr8	69314693	69315705	69315246
chrX	41190438	41191368	41190930
chr11	63297243	63298742	63297956
chr10	49822293	49823710	49823108
chr1	196531430	196532408	196531937
chr2	39888665	39889625	39889013
chr5	32275977	32277356	32276714
chr4	62261409	62262295	62261674
chr7	49128978	49129868	49129590
chr6	3457721	3458773	3458214
chr9	85850093	85851226	85850743
chr9	92233501	92235003	92234092
chr10	1423112	1424251	1423501
chr13	33478994	33480703	33479920
chr13	94791475	94793160	94792466
chr12	4829381	4830308	4829954
chr3	46616558	46617784	46617083
chr2	61191699	61192995	61192536
chr5	165523485	165524552	165523962
chr4	146432745	146433725	146433207
chr7	15054889	15055649	15055482
chr6	41522551	41524006	41523534
chr9	25396507	25398671	25397914
chrX	113835930	113836392	113836065
chr10	113596881	113597655	113597256
chr14	77434019	77436030	77435160
chr14	89759472	89760490	89760015
chr16	87907726	87909127	87908495
chr2	115442520	115443808	115442854
chr4	14227720	14229005	14228372
chr4	42408898	42411035	42410098
chr7	66804609	66805402	66804981
chr7	142043296	142044280	142043933
chr6	42209497	42210607	42209900
chr6	114743025	114744217	114743653
chr9	129726694	129727868	129727562
chr8	89377522	89378922	89378584
chrY	6007475	6008911	6008021
chrX	49878297	49879408	49878932
chrX	113835157	113835929	113835785
chr10	13391362	13393002	13391890
chr12	8432062	8433414	8432505
chr15	35546266	35548176	35546546
chr15	101617091	101617874	101617547
chr14	22800397	22802225	22801290
chr14	102554259	102555407	102554904
chr19	46004283	46005232	46004709
chr1	44311697	44313245	44312196
chr1	62941789	62943608	62942640
chr3	46615032	46616557	46615918
chr2	101865899	101866903	101866380
chr2	207676427	207677536	207676953
chr2	238238285	238239956	238239390
chr4	126906399	126907808	126907156
chr4	174013535	174014490	174013845
chr10	97981914	97982865	97982287
chr10	114676856	114677992	114677590
chr14	66279796	66281458	66280878
chr18	10477082	10478708	10477530
chr18	64170988	64172221	64171438
chr1	151900954	151902017	151901620
chr1	220920911	220921939	220921533
chr3	22314199	22315014	22314652
chr3	187171732	187172913	187172417
chr2	145951396	145952870	145952424
chr2	201032298	201034620	201033493
chr5	64001414	64002922	64002124
chr4	26031402	26032978	26031983
chr7	35300334	35302005	35300689
chr9	17120796	17121895	17121505
chr8	74792106	74793114	74792544
chr11	9926302	9928612	9927764
chr10	21816212	21817862	21817331
chr15	47480799	47482103	47481577
chr14	23720957	23722238	23721436
chr14	76449035	76449754	76449397
chr18	8622221	8623366	8623037
chr18	57568838	57569396	57569141
chr22	27010963	27012443	27011424
chr22	29131936	29132873	29132495
chr1	95131174	95132099	95131713
chr3	174013978	174015013	174014347
chr5	75440475	75441565	75441018
chr4	91136286	91137066	91136564
chr7	19150883	19151935	19151334
chr6	11552395	11553414	11552937
chr6	28714594	28716024	28715578
chr9	27749427	27750598	27750027
chr8	79350354	79352226	79351630
chr17	26285782	26287091	26286356
chr17	37786988	37788811	37787903
chr18	46485012	46487854	46486348
chr20	34495607	34496596	34496164
chr1	151965287	151966289	151965626
chr3	39364192	39365036	39364642
chr2	145158402	145159380	145158797
chr2	176962228	176963412	176962434
chr5	101525302	101526109	101525664
chr7	49141461	49143315	49141793
chr7	81808183	81809234	81808875
chr7	140184324	140185249	140184782
chr6	90400212	90401559	90400858
chr6	132258903	132260018	132259416
chrX	34317319	34318393	34317935
chrX	124527548	124529195	124528012
chr11	121243275	121244304	121243718
chr13	111715815	111717800	111716637
chr17	2776773	2778594	2777933
chr19	49341676	49342604	49342154
chr1	171389288	171390460	171390156
chr1	200333519	200333934	200333793
chr3	138667181	138669211	138668145
chr2	168554235	168554847	168554575
chr4	41367273	41368284	41367770
chr6	14286202	14287888	14286554
chr8	9028883	9030503	9029598
chr8	30269819	30270696	30270361
chr8	110132246	110133357	110132651
chr8	112241479	112243007	112242332
chr11	35039364	35040308	35039813
chr12	11306794	11307679	11307274
chr15	89530803	89532273	89531384
chr1	20316228	20317189	20316777
chr1	206819567	206821004	206820165
chr2	147851199	147852402	147851959
chr5	156229005	156230141	156229710
chr4	69237690	69239118	69238465
chr6	109102304	109103413	109102820
chr9	14547004	14548309	14547527
chr9	103289498	103290407	103289983
chr8	7917343	7918193	7917878
chrY	5812339	5813623	5813172
chr12	70698015	70699192	70698624
chr15	59631998	59633201	59632770
chr18	29390259	29391647	29390658
chr3	32885362	32886241	32885774
chr3	95645489	95646567	95646151
chr3	152022301	152024103	152023555
chr2	226329997	226331937	226330737
chr5	6965996	6966608	6966383
chr5	12332063	12333632	12332897
chr5	143884113	143885412	143884786
chr4	88839966	88841108	88840595
chr7	154787998	154789327	154788707
chr6	15269688	15270771	15270114
chr6	88641762	88642883	88642366
chr9	75295011	75297413	75295738
chr8	23774379	23775468	23775119
chr8	133092716	133093859	133093430
chr15	60860096	60861207	60860634
chr15	68862213	68863089	68862655
chr18	29404592	29406394	29405959
chr21	26436699	26437618	26437126
chr21	35551302	35553130	35552054
chr2	51230616	51231949	51231176
chr2	200325177	200325821	200325452
chr5	112128193	112129165	112128686
chr5	166732672	166733874	166733045
chr4	183177866	183179179	183178363
chr7	138866951	138868404	138867410
chr9	90020073	90021101	90020644
chrX	45711051	45712202	45711667
chrX	94338599	94339662	94339042
chr10	77862488	77863635	77863055
chr10	88646132	88647035	88646561
chr10	104562362	104564052	104563137
chr10	115601660	115602932	115602149
chr12	93984387	93986092	93985078
chr14	100931581	100933337	100932518
chr17	57864380	57865206	57864741
chr18	29389465	29390256	29389966
chr20	231812	232830	232126
chr20	56991496	56993305	56992263
chr2	36603207	36604950	36604008
chr2	172948251	172949681	172948650
chr7	24431293	24432186	24431715
chr6	24979787	24982324	24981273
chr6	28564595	28565900	28565153
chr6	119117581	119118532	119117948
chr6	131649033	131649678	131649332
chr9	32305934	32307105	32306601
chr8	26252580	26254026	26253599
chrX	5159745	5160981	5160347
chr11	3603278	3605230	3604898
chr13	35473884	35475213	35474806
chr12	108840838	108841893	108841464
chr12	130188490	130189702	130189265
chr14	21117035	21117768	21117348
chr14	96458895	96460112	96459697
chr17	2758039	2759880	2758701
chr17	36176378	36177169	36176827
chr17	36836787	36838017	36837521
chr16	17034400	17035343	17034638
chr21	33799853	33801507	33801053
chr21	44089011	44089947	44089451
chr1	244109940	244110824	244110417
chr3	54202295	54203217	54202714
chr3	176039199	176039938	176039461
chr7	108390056	108391505	108391066
chr6	137277284	137279062	137278193
chr6	158173726	158174263	158174051
chr11	101394094	101395212	101394776
chr10	65431869	65432864	65432216
chr10	121255399	121256416	121255821
chr13	59982753	59984707	59983993
chr13	89165744	89166502	89166022
chr12	85944261	85945333	85945003
chr12	90749914	90750609	90750167
chr18	40661231	40662920	40661540
chr18	53155301	53156476	53155996
chr20	37407582	37409188	37408340
chr22	24367097	24367914	24367505
chr6	14285195	14286196	14285975
chr6	145829083	145830003	145829475
chr6	159275094	159276362	159275761
chr9	74535845	74536870	74536306
chr8	81523485	81524313	81523695
chr8	98901058	98902321	98901507
chrX	48784884	48786143	48785377
chr11	55825614	55826502	55825805
chr12	103356252	103357832	103356954
chr16	22644453	22645848	22645129
chr16	26761366	26762504	26761857
chr19	8185866	8186775	8186211
chr20	38897957	38898572	38898088
chr20	38902827	38904710	38903348
chr1	54841875	54842848	54842432
chr3	48243797	48244817	48244158
chr2	63561810	63562587	63562187
chr5	87970623	87972180	87971266
chr4	141236884	141237970	141237464
chr6	134481598	134483112	134482705
chr13	101161323	101164067	101162582
chr12	30032351	30033351	30032701
chr14	65243272	65244111	65243688
chr1	119882714	119883785	119883567
chr3	112143087	112144230	112143940
chr2	109449370	109450307	109449896
chr5	106319110	106320429	106319732
chr5	141741883	141743374	141742428
chr4	155661198	155662922	155662477
chr7	7223466	7224569	7224152
chr7	83094112	83095203	83094646
chr6	28710051	28710939	28710647
chr9	125837421	125838468	125837908
chr11	122009692	122010462	122010120
chr13	41254394	41255631	41255044
chr13	101276791	101278338	101277962
chr15	78613962	78615433	78614786
chr16	6196479	6197722	6196934
chr16	78105948	78107191	78106401
chr1	6753736	6755232	6754649
chr1	25844356	25845526	25844602
chr1	76696133	76697354	76696674
chr3	42489666	42490921	42490290
chr5	132385844	132386796	132386308
chr4	15685586	15686750	15686245
chr4	128975493	128977214	128976806
chr7	30608011	30609453	30608694
chr7	94971695	94973173	94972421
chr7	131182549	131184408	131183590
chr6	26705268	26706777	26705700
chr6	27559363	27559897	27559607
chr6	31129973	31131831	31130338
chr6	31140443	31141812	31140763
chr6	88408252	88409538	88408687
chr8	115298583	115299330	115299018
chr11	131547293	131548615	131547814
chr10	94114139	94115054	94114453
chr10	97318681	97319842	97319227
chr15	25121599	25123550	25122472
chr16	6356596	6357504	6357101
chr19	54338764	54339958	54339652
chr18	64169256	64170205	64169731
chr1	153570999	153571821	153571473
chr3	82472087	82473151	82472827
chr3	115407097	115407933	115407483
chr3	175658299	175659808	175659366
chr3	197585039	197586604	197585782
chr4	24507756	24508701	24508318
chr7	109236279	109237822	109237300
chr6	28733494	28735785	28734464
chr8	72662884	72665176	72664487
chr11	126610450	126611678	126610988
chr10	31954604	31955487	31954818
chr12	42957987	42959150	42958777
chr20	31342861	31343894	31343478
chr1	64039646	64040939	64040468
chr1	214251709	214253156	214252426
chr1	247987080	247988253	247987626
chr3	39445901	39447553	39446611
chr2	37538549	37539522	37539149
chr5	33472026	33474308	33473033
chr5	58298898	58300802	58299608
chr5	90333877	90334615	90334257
chr4	93200141	93201053	93200549
chr4	148788075	148788801	148788373
chr6	27302221	27303407	27302810
chr9	5268199	5269209	5268914
chr8	20676079	20676854	20676434
chr11	8037704	8038637	8038041
chr11	46872022	46873391	46872692
chr10	19782695	19783538	19783093
chr10	36262397	36263916	36262954
chr10	91783044	91784302	91783547
chr13	56143986	56146428	56145551
chr17	65970661	65971961	65970930
chr16	13450891	13451664	13451483
chr19	16476989	16478007	16477457
chr19	35701493	35702474	35701873
chr18	33429673	33430920	33430338
chr20	56831156	56832508	56832008
chr22	30581392	30582703	30582209
chr1	53900163	53900867	53900511
chr1	227035231	227036683	227036227
chr3	23650068	23650708	23650290
chr3	79374350	79375806	79374988
chr3	109057997	109060004	109059017
chr2	175789561	175791646	175790346
chr4	177278347	177279929	177279165
chr6	10391597	10392541	10392179
chr6	30815823	30817009	30816604
chr9	140519282	140520481	140519820
chr8	125732243	125733762	125732818
chrX	135841622	135842899	135842320
chr13	89164676	89165742	89165125
chr12	117305090	117305902	117305459
chr1	17796045	17798006	17796895
chr3	54662492	54664027	54663262
chr2	61341099	61342003	61341553
chr2	63062684	63063501	63063089
chr5	180576371	180577706	180576865
chr6	129426795	129427619	129427143
chr8	5782582	5783401	5782987
chr8	12652188	12653603	12652984
chr11	9288334	9289922	9289399
chr10	130959308	130960238	130959694
chr13	83474408	83475238	83474835
chr12	47616011	47617917	47617171
chr15	66755697	66756919	66756262
chr14	76779228	76780700	76779769
chr14	87550875	87552024	87551428
chr17	30466896	30468167	30467702
chr21	43883746	43884696	43884090
chr1	93590140	93591271	93590639
chr1	97059740	97061004	97060450
chr1	203513299	203514311	203513753
chr3	47523881	47524659	47524185
chr3	112141010	112142503	112141813
chr3	119755591	119756487	119756044
chr2	106459886	106460904	106460449
chr5	32501041	32502005	32501533
chr5	50674921	50675956	50675386
chr4	13532382	13534503	13533558
chr4	88892696	88894084	88893204
chr7	7243445	7244999	7243978
chr7	34979497	34980410	34979907
chr6	18752125	18753291	18752651
chr8	1748971	1749924	1749512
chr8	91939275	91941277	91940233
chrX	49084997	49086174	49085464
chr11	12460996	12462101	12461562
chr10	106467186	106468742	106467888
chr13	115022502	115023219	115022756
chr12	114917255	114918575	114917758
chr3	100168365	100169323	100168852
chr3	116247390	116248401	116247839
chr2	148946421	148947206	148946789
chr5	98088859	98090132	98089397
chr5	167760454	167761541	167761340
chr4	123824217	123825120	123824625
chr4	136330215	136331304	136330572
chr6	94580687	94581504	94580943
chr8	101387149	101388901	101387795
chr8	116228894	116229630	116229257
chrX	116330139	116331074	116330612
chr14	53034871	53035858	53035388
chr14	68436485	68437983	68437431
chr16	65313190	65314165	65313666
chr16	81346930	81347794	81347338
chr20	37922742	37923816	37923203
chr3	58802093	58802903	58802479
chr3	156973199	156974266	156973842
chr5	7310050	7311099	7310498
chr5	7421526	7422655	7422125
chr5	153852368	153853972	153853304
chr4	92006784	92007779	92007192
chr7	23244952	23246104	23245395
chr7	36801519	36803230	36802634
chr7	95605893	95606706	95606328
chr8	72591559	72592187	72591953
chr8	127622892	127624119	127623714
chr10	78781998	78783280	78782685
chr12	54358980	54360048	54359663
chr16	54364779	54365903	54365430
chr19	54083938	54085802	54085258
chr1	26319597	26320704	26320228
chr1	100422788	100423944	100423565
chr1	228944790	228945991	228945368
chr3	153479396	153480230	153479826
chr2	145469472	145470710	145470024
chr5	7396799	7397825	7397209
chr4	48705691	48706899	48706529
chr4	185086337	185087203	185086829
chr7	7249986	7251616	7250400
chr8	23709863	23711582	23711080
chrX	84211129	84212709	84211565
chrX	91360141	91361047	91360488
chr12	31885156	31886609	31886089
chr22	27007884	27010961	27009790
chr22	42807893	42809423	42808854
chr1	45772430	45773627	45772880
chr5	7401733	7403000	7402178
chr5	173329399	173330397	173330032
chr4	2598591	2599846	2599313
chr4	154828391	154829503	154829005
chr4	185088495	185089416	185089064
chr7	122611177	122611994	122611566
chr7	154113692	154114535	154114043
chr6	63225338	63227204	63226395
chr6	167640870	167642413	167641638
chrY	5998173	5999205	5998817
chrX	106804057	106805367	106804910
chrX	116511997	116513756	116512872
chr11	75149495	75150409	75149934
chr12	79938797	79939786	79939351
chr12	104764684	104765782	104765326
chr18	61607587	61608522	61608078
chr21	36785822	36787776	36786561
chr1	238036497	238037561	238037112
chr3	66828278	66829203	66828659
chr2	230598485	230599222	230598830
chr4	4608990	4610011	4609515
chr4	65645897	65647104	65646290
chr7	17352076	17353275	17352490
chr7	70170791	70171964	70171396
chr7	100944084	100944754	100944293
chr7	134158079	134159402	134158986
chr6	140692796	140693926	140693423
chr8	10444695	10445815	10445336
chr11	21126492	21127503	21126941
chr11	122430144	122431103	122430674
chr10	54663094	54664039	54663442
chr18	59333474	59334770	59334168
chr20	32906461	32907289	32906772
chr5	7268853	7270169	7269819
chr5	54779354	54780806	54780519
chr5	141648498	141649816	141648833
chr4	186240554	186241711	186240762
chr7	19147373	19148644	19147819
chr7	111889387	111890740	111890109
chr7	157754045	157755471	157755034
chr6	66158200	66159403	66159052
chrX	113706327	113706738	113706595
chr11	23665694	23666903	23666229
chr12	131267278	131268541	131267855
chr15	40737030	40738369	40737918
chr18	32067718	32069284	32068200
chr1	43548889	43549942	43549395
chr1	225034059	225034922	225034488
chr3	136662149	136663162	136662648
chr3	142581474	142582841	142582070
chr3	146064300	146065996	146064704
chr2	12222742	12223937	12223266
chr2	205976708	205977702	205977267
chr4	103263319	103264435	103263896
chr4	134974095	134974901	134974492
chr4	139033225	139034085	139033774
chr4	152445384	152446624	152445907
chr4	177224799	177225717	177225314
chr7	103497370	103498874	103498232
chr13	82585948	82586946	82586243
chr12	8832990	8834476	8834056
chr12	32114937	32116113	32115607
chr12	46823925	46824948	46824427
chr14	62396308	62397257	62397042
chr16	29167882	29169502	29168584
chr16	83857240	83858715	83857897
chr18	29529699	29531192	29530388
chr18	32337695	32339015	32338663
chr1	206138773	206139732	206139237
chr2	43445888	43446864	43446061
chr2	85927897	85928623	85928311
chr5	85806594	85807305	85806971
chr4	174139452	174140434	174139959
chr6	74959188	74960031	74959603
chr6	108308646	108309522	108308973
chr9	21988746	21989398	21989104
chr8	104011285	104012895	104012387
chr11	58730290	58732230	58731081
chr11	133399360	133400165	133399932
chr10	12524317	12525201	12524641
chr14	21775819	21776733	21776459
chr14	77607826	77608763	77608484
chr16	3088058	3088816	3088424
chr19	46773738	46774661	46774127
chr18	48565864	48566615	48566214
chr22	49519674	49521014	49520523
chr1	84492783	84493711	84493260
chr1	114036293	114037852	114037351
chr1	227038463	227039708	227038958
chr3	46618892	46619863	46619196
chr2	70955091	70956048	70955554
chr2	152002386	152003729	152003403
chr5	32310794	32312763	32311587
chr5	60074687	60075964	60075457
chr5	154572268	154573343	154572931
chr4	4049639	4050778	4049998
chr4	151040292	151041174	151040840
chr7	49546361	49547602	49547107
chr6	26318387	26320597	26319359
chr6	100914436	100915362	100914682
chr11	94968065	94969613	94968534
chr11	96464024	96465079	96464622
chr13	53849640	53851513	53850528
chr15	81114731	81116021	81115473
chr18	56517179	56518008	56517729
chr18	76743195	76744587	76743754
chr1	200049692	200052449	200050784
chr3	131974094	131975007	131974527
chr2	80773607	80775087	80774036
chr2	153039385	153041009	153040380
chr4	82780996	82781814	82781430
chr4	128529793	128531001	128530517
chr4	141176896	141178518	141177721
chr6	130518795	130519801	130519255
chr9	43456606	43457653	43457273
chr9	114907753	114908907	114908296
chr8	104656876	104657597	104657196
chr10	6763842	6764801	6764374
chr10	20132382	20133120	20132605
chr10	34473591	34474636	34474066
chr10	65429719	65430829	65430300
chr13	100635843	100636970	100636226
chr12	14818097	14819604	14819202
chr14	67743280	67744147	67743950
chr16	59016498	59017346	59016958
chr16	81748288	81749670	81749129
chr16	83835265	83836856	83835999
chr19	42535834	42537301	42536727
chr21	31815183	31815982	31815695
chr1	120624879	120626093	120625634
chr1	243277919	243278629	243278145
chr3	2944295	2945104	2944652
chr2	232224893	232225801	232225319
chr5	86558951	86559902	86559419
chr5	147138868	147140808	147139787
chr7	21427790	21429155	21428692
chr7	98794116	98795403	98794677
chr7	106108598	106109399	106109037
chr6	96073798	96074633	96074190
chr9	11374495	11375504	11375027
chr9	37252054	37253175	37252547
chr9	88801270	88802825	88802183
chr8	5664348	5666121	5665017
chrX	151618185	151619385	151619047
chr11	113720377	113721302	113721069
chr10	91899032	91899939	91899586
chr15	92705896	92707991	92707613
chr19	23349100	23350707	23350196
chr18	11539610	11540502	11539968
chr20	55199762	55200714	55200127
chr21	22070495	22071710	22071026
chr22	38908278	38909786	38909314
chr3	55588084	55589151	55588680
chr3	56857251	56858716	56858274
chr3	188107798	188108749	188108214
chr2	127699362	127700967	127700126
chr5	7645396	7646459	7646099
chr5	25445417	25446855	25446126
chr4	42429724	42430597	42430144
chr4	93364711	93366147	93365616
chr4	124299415	124300590	124300225
chr7	117602635	117603524	117603125
chr7	155303461	155304248	155303864
chr6	10595506	10596753	10596381
chr6	15553167	15553901	15553416
chr8	64037325	64038038	64037597
chrX	57361359	57362143	57361873
chr11	99880898	99881659	99881285
chr10	71105163	71106610	71105786
chr12	1350899	1351692	1351323
chr12	32323826	32324787	32324305
chr14	82287987	82289305	82288660
chr17	6144456	6145952	6144892
chr19	48297393	48298298	48297907
chr1	175890847	175892642	175891576
chr1	179027120	179028138	179027658
chr3	98044720	98046254	98045538
chr2	196471447	196472801	196472062
chr5	19880561	19882107	19881028
chr5	115517178	115518797	115517899
chr4	67916089	67917626	67916701
chr4	113669146	113670291	113669750
chr7	53278496	53279906	53279087
chr7	114460633	114461936	114461416
chr7	122850457	122851209	122850761
chr7	130549821	130551108	130550360
chr6	19739390	19740648	19740150
chr6	34098321	34100075	34099731
chr9	20040971	20042004	20041449
chr8	110144280	110145579	110145153
chr10	55149181	55150174	55149825
chr13	55519051	55519970	55519744
chr12	7940061	7941561	7941234
chr12	13879897	13881506	13880817
chr12	79234914	79235821	79235329
chr12	133423883	133424955	133424586
chr15	71494959	71495789	71495283
chr15	79166353	79167244	79166565
chr14	57360861	57362240	57361493
chr17	7033582	7034307	7034059
chr17	67430920	67431881	67431355
chr19	42641507	42642611	42641907
chr18	33428573	33429672	33429454
chr18	39425205	39426117	39425641
chr1	231155994	231157201	231156594
chr3	122742187	122743658	122742668
chr3	186893904	186895141	186894243
chr2	13962271	13963064	13962620
chr2	150306175	150307885	150307015
chr5	116377640	116378564	116378181
chr5	138922677	138924006	138923580
chr4	7980881	7981802	7981293
chr4	16996441	16997903	16997307
chr4	73018708	73020037	73019543
chr4	124873693	124874956	124874318
chr6	112566295	112567403	112566975
chr8	108456869	108457746	108457157
chrX	113836393	113837708	113836683
chr10	21874096	21875019	21874551
chr10	59657511	59659002	59658106
chr10	60967030	60967623	60967247
chr13	31419587	31420433	31420109
chr15	89917579	89918550	89917976
chr18	954775	955703	955298
chr1	161390976	161392402	161391942
chr3	5238823	5239739	5239265
chr3	89785398	89786463	89785826
chr3	155242889	155243702	155243272
chr5	71855384	71856662	71856143
chr5	126174510	126175606	126175081
chr7	140147001	140148435	140147686
chr6	87598469	87599604	87598883
chr6	151449591	151450534	151449971
chr8	97435677	97436915	97436473
chr11	11258531	11259469	11259179
chr10	36936274	36937301	36936860
chr13	30859739	30860717	30860333
chr15	40249291	40250304	40249819
chr14	96448272	96449593	96448701
chr1	157944497	157945573	157945196
chr1	160950998	160952808	160951502
chr1	225071399	225073062	225072300
chr2	53338310	53339080	53338699
chr4	186028741	186029819	186029564
chr4	186030324	186032460	186031057
chr7	20057897	20059227	20058978
chr7	131238153	131239417	131238923
chr9	122131325	122133070	122132532
chr8	30382474	30384100	30382960
chr8	49613370	49614521	49613952
chr8	86463135	86464041	86463621
chrX	22135866	22137115	22136438
chr11	71499730	71500602	71500204
chr11	100662338	100664064	100662741
chr10	69110580	69112247	69111536
chr12	14528435	14529602	14528910
chr12	83242288	83243321	83242855
chr14	37152697	37154569	37153761
chr18	37204276	37205927	37205296
chr18	53177640	53178886	53178261
chr1	120188192	120189727	120188712
chr1	223197162	223198277	223197792
chr3	197581438	197582377	197582110
chr2	220280601	220281991	220281135
chr4	146759098	146760456	146759600
chr4	186765188	186766203	186765602
chr7	49267678	49269416	49268218
chr7	81929079	81930111	81929495
chr6	1400593	1401638	1401274
chr6	21595889	21596693	21596478
chr9	79563984	79565308	79564466
chr8	9237299	9238610	9237698
chrX	16481794	16483316	16482641
chrX	26540197	26541315	26540779
chr10	19799304	19800305	19799507
chr15	29531197	29532312	29531835
chr15	32611292	32612102	32611657
chr17	41923270	41924624	41924112
chr18	11147004	11147970	11147596
chr21	28641553	28642640	28642237
chr21	44347769	44349495	44348184
chr3	31958136	31959445	31959043
chr3	138665486	138666369	138666084
chr2	66641576	66642901	66642149
chr2	73007228	73008282	73007905
chr7	42910723	42911452	42911142
chr6	28784170	28785407	28785051
chr8	38397425	38399205	38398664
chr8	132902337	132903552	132902950
chr11	132939293	132941102	132940119
chr10	34147193	34148311	34147859
chr10	96308006	96310198	96308975
chr13	31459375	31460105	31459708
chr14	98168936	98170003	98169574
chr19	31048211	31050381	31049161
chr18	33430923	33433236	33431374
chr20	15419849	15421715	15421040
chr20	53063193	53064510	53063923
chr1	27333610	27334418	27333803
chr3	30592470	30593508	30593132
chr3	59867396	59868887	59867799
chr3	80312182	80313110	80312654
chr3	97959537	97960774	97960015
chr3	112184491	112185401	112184915
chr3	125581638	125582303	125581873
chr3	184626519	184627547	184626925
chr3	185651464	185652588	185652043
chr2	188088955	188090789	188089958
chr5	18533674	18534886	18534385
chr4	56349173	56350816	56349650
chr6	28660215	28661677	28661038
chr11	118781876	118784417	118783119
chr10	32266719	32267508	32267072
chr10	109301955	109303102	109302612
chr12	104198485	104199407	104198890
chr14	48729439	48730606	48729797
chr17	44184985	44187027	44185514
chr16	17033439	17034397	17034156
chr21	45191717	45193072	45192472
chr22	18404762	18406319	18405309
chr22	18648617	18650001	18649424
chr1	17794945	17795671	17795485
chr1	27329898	27331008	27330441
chr1	116174859	116176511	116175410
chr1	160634996	160636611	160635413
chr1	226456497	226457709	226456995
chr4	146726411	146727410	146726970
chr7	73576844	73577786	73577216
chr7	86251510	86252757	86252293
chr6	110418237	110419201	110418856
chr9	96712732	96713301	96712946
chr9	99814681	99815468	99814952
chr11	109000975	109002403	109001800
chr11	131906384	131908180	131907528
chr10	111762006	111764044	111763024
chr13	35604241	35605501	35605121
chr12	1152789	1153959	1153609
chr12	70289944	70291123	70290763
chr12	124594934	124596106	124595202
chr19	28937201	28938348	28937547
chr19	52410151	52411202	52410690
chr20	21535199	21536101	21535689
chr20	49608385	49609377	49608877
chr1	200332776	200333517	200333295
chr1	229314571	229315338	229314978
chr3	77858499	77859209	77858828
chr2	37457220	37457797	37457603
chr5	31614133	31615410	31614537
chr5	61369748	61371609	61371183
chr5	120043158	120044211	120043593
chr5	124072497	124074276	124073520
chr4	90180296	90181103	90180625
chr4	184026041	184026881	184026482
chr7	34143588	34144505	34143954
chr7	35295395	35297078	35296334
chr7	75544762	75545580	75545217
chr7	138142848	138144135	138143752
chr7	156806066	156806986	156806714
chr6	15493602	15494319	15493982
chr8	1607510	1608872	1607998
chr8	19728621	19729853	19729036
chr8	121808340	121809339	121808901
chrY	15202582	15204494	15203897
chr13	31876192	31877207	31876914
chr13	100127986	100129443	100128687
chr12	6324122	6324790	6324569
chr12	70467998	70469101	70468487
chr15	60959024	60959986	60959556
chr14	41085088	41087219	41086275
chr17	12358391	12359108	12358773
chr17	75968995	75970223	75969974
chr16	84705834	84706612	84706253
chr1	147016584	147017631	147017001
chr1	165495545	165496472	165495993
chr1	235049056	235050098	235049755
chr2	120376193	120377704	120376539
chr5	81247717	81248801	81248295
chr5	119089197	119090316	119089587
chr5	125392234	125393465	125393109
chr4	73920894	73921876	73921363
chr8	82661441	82662404	82661998
chrX	116460783	116462320	116461314
chr11	79256670	79258046	79257484
chr11	79866878	79867768	79867258
chr11	94514504	94516104	94515321
chr10	59546146	59547864	59547233
chr10	131758630	131759926	131759639
chr13	25644402	25645204	25644694
chr17	35300498	35302454	35301454
chr19	41693342	41694210	41693590
chr18	1914289	1915209	1914730
chr20	37910768	37911836	37911403
chr21	47599986	47600916	47600446
chr1	6411998	6412910	6412492
chr1	210284395	210285207	210284771
chr3	9974932	9976102	9975289
chr3	96979717	96980805	96980391
chr3	164107188	164107905	164107558
chr2	33443879	33445701	33444296
chr2	231590840	231591801	231591372
chr5	30606948	30608341	30607430
chr5	54952883	54953986	54953384
chr5	89850019	89851354	89850317
chr5	162067884	162069311	162068517
chr4	132270466	132271406	132270985
chr4	154127337	154128330	154127853
chr7	121600796	121602531	121601559
chr6	10408235	10409052	10408525
chr9	15137511	15139390	15138513
chr9	103103571	103105161	103104443
chr9	121441591	121443107	121441948
chr8	30345185	30347191	30345716
chr10	17421658	17423148	17422553
chr15	27727914	27729344	27728516
chr15	47617195	47618307	47617880
chr16	9615952	9617709	9616598
chr1	209400820	209402105	209401540
chr3	13342597	13343511	13343121
chr3	86224095	86225594	86224826
chr3	195274899	195276206	195275477
chr2	139427906	139428935	139428576
chr5	119838656	119839474	119839183
chr5	139638472	139639709	139639205
chr5	156780385	156781605	156780930
chr4	93444460	93445576	93445308
chr4	141046699	141047952	141047444
chr4	151903392	151904303	151903895
chr6	90461787	90462601	90462231
chr8	30294846	30296544	30296047
chr8	130924320	130925782	130925081
chr11	75768498	75769541	75768964
chr11	125830316	125831418	125830607
chr11	130165223	130166288	130165866
chr13	23582593	23583475	23582972
chr13	54880355	54882017	54881142
chr12	45747899	45748911	45748254
chr12	51260394	51261204	51260764
chr12	73005320	73006710	73006072
chr19	23901454	23902905	23902235
chr21	32517279	32518339	32517712
chr1	185507187	185508267	185507780
chr1	213067465	213068503	213068032
chr2	37431647	37432887	37432722
chr5	15471713	15472803	15472351
chr4	69317388	69318417	69317916
chr7	74075014	74076110	74075611
chr6	122144196	122145473	122144619
chr6	157476398	157477510	157476981
chr8	81872395	81873421	81872776
chr8	95440397	95441819	95441295
chr8	141872166	141873336	141873106
chr11	22364601	22365303	22364994
chr11	80520990	80522151	80521756
chr10	53792825	53794117	53793611
chr13	35525330	35526401	35525908
chr13	43450484	43450991	43450748
chr12	24368480	24369618	24369078
chr12	63307218	63308703	63307821
chr12	68978200	68979406	68978835
chr12	108834258	108835070	108834635
chr15	23093368	23094831	23093693
chr15	99242369	99243584	99243222
chr18	10287757	10288591	10288240
chr21	37471686	37473629	37472434
chr1	237208414	237209583	237208825
[truncated: 2,040 more rows]

## Sheet: ESC&NPC_MESEN
FOXK2 peaks shared by ESC and NPC, but not shared by MESE
chr	start	end	summit
chr6	54126592	54128003	54127435
chr1	82146727	82147995	82147460
chr1	6298386	6300444	6299547
chr16	745364	746615	746004
chr2	160067592	160069353	160068640
chr2	95871689	95873558	95872609
chr3	30299832	30301006	30300433
chr8	113279624	113280807	113280109
chr9	81823707	81824654	81824148
chr1	220007352	220008522	220007822
chr14	64357090	64359570	64358543
chr3	66546699	66547927	66547363
chr11	114189032	114190245	114189349
chr21	24353793	24355290	24354431
chr8	29132640	29134104	29133337
chr2	144648797	144650504	144649440
chr14	42943647	42945166	42944772
chr14	75352052	75353628	75353033
chr7	70164523	70166479	70165311
chr7	146572097	146573611	146572651
chr9	122202130	122204630	122203717
chr21	21988976	21990225	21989539
chr1	244532264	244533970	244533175
chr11	58694295	58695678	58694827
chr22	41877363	41878825	41877967
chr1	94579021	94580145	94579721
chr11	121671622	121673168	121672732
chr6	25464219	25465207	25464647
chr7	129482893	129484469	129483567
chr16	52298623	52299930	52299460
chr16	77890322	77891408	77890841
chr4	97263879	97264916	97264445
chr6	158615195	158616430	158615805
chr8	127250096	127251401	127250763
chr3	61857092	61858519	61857886
chrX	119947377	119948790	119947980
chr5	15918793	15919915	15919368
chr5	16740476	16741594	16741161
chr11	72128485	72130100	72129217
chr10	2518872	2520609	2519618
chr3	179427424	179429221	179428035
chr15	101610534	101611667	101611175
chr17	58462605	58465221	58463616
chr2	102149821	102151312	102150545
chr5	92247546	92248703	92248072
chr22	25803327	25804785	25803786
chr8	10193730	10194892	10194116
chr16	89990644	89991418	89991055
chr17	56136188	56137266	56136753
chr3	184628866	184629897	184629483
chr9	13491833	13492719	13492048
chr1	88433298	88435202	88434515
chr7	31806797	31809013	31807836
chr3	6166799	6168003	6167320
chr7	92392624	92394100	92393300
chr18	57356559	57358384	57357567
chr4	38089478	38090710	38090161
chr7	122318791	122320439	122319606
chr14	49274253	49275553	49274830
chr6	73263150	73264374	73263614
chr2	70846726	70848193	70847265
chr12	121676177	121677424	121676516
chr9	37251051	37252038	37251601
chr12	20416997	20418402	20417725
chr14	91107299	91109813	91108148
chr1	242249162	242250656	242249728
chr16	9404437	9405786	9405384
chr6	29747317	29748612	29748022
chr8	90367887	90369688	90369100
chr10	11978074	11979749	11978665
chr9	92292023	92294992	92293427
chr18	61939919	61941593	61941163
chr19	2986590	2987917	2987382
chr11	125406361	125407502	125406978
chr7	47192492	47193895	47193252
chrX	46507353	46510374	46509326
chrX	126703572	126705053	126704415
chr7	91225198	91226311	91225711
chr1	230412179	230414406	230413226
chr10	94547070	94549019	94547759
chr20	52379586	52381505	52380614
chr14	62075931	62077183	62076420
chr21	38432169	38433802	38432825
chr14	68661655	68662623	68662090
chr18	66156094	66157813	66156892
chr3	113324766	113326904	113325483
chr20	41592090	41593153	41592612
chr11	125958601	125959719	125959199
chr1	151265823	151268306	151267425
chr19	10181265	10182507	10182005
chr13	104346098	104346998	104346587
chr6	15894588	15895879	15895332
chr17	36596953	36598383	36597430
chr3	25196492	25198008	25197247
chr7	52949845	52951302	52950560
chr7	116346671	116347518	116347084
chr11	85236223	85238263	85237855
chr6	39636598	39638057	39637019
chr9	131940908	131941921	131941397
chr5	102130130	102130900	102130515
chr1	43428062	43429170	43428747
chr13	40891205	40892896	40891870
chr12	120850752	120852731	120852089
chr16	47399693	47400686	47400341
chr22	39412884	39414440	39413663
chr14	47309888	47311226	47310692
chr2	58433863	58435029	58434554
chr15	50389299	50390412	50389815
chr17	74128167	74129494	74128860
chr1	166496590	166497725	166497171
chr12	59064098	59065202	59064640
chr15	93822780	93824093	93823576
chr16	11729923	11731516	11730477
chr1	6303375	6304536	6304233
chr8	29742354	29744109	29743354
chr8	92743190	92744191	92743636
chr15	69382209	69383143	69382721
chr4	186226868	186228936	186227468
chr1	155139211	155140041	155139468
chr10	26502026	26504399	26503271
chr2	25892078	25894005	25892569
chr9	99835220	99835941	99835657
chr10	117576075	117577107	117576620
chr12	72340781	72341969	72341759
chr18	34797457	34799110	34798439
chr4	40650443	40651405	40650831
chr13	80630398	80631543	80631010
chr7	41577894	41579213	41578675
chr13	100625183	100627812	100626837
chr19	49935166	49936120	49935796
chr9	19129419	19130516	19129776
chr11	305349	306533	305653
chr15	74078673	74079912	74079038
chr2	210298192	210299215	210298696
chr11	30770450	30772107	30771026
chr18	4134069	4135531	4134867
chr18	28635615	28637257	28636476
chr11	92272055	92273216	92272754
chr10	118706797	118708313	118707467
chr2	63842147	63843089	63842680
chr5	98102512	98104743	98103573
chr7	129014900	129016021	129015357
chr7	95772473	95774458	95773041
chr1	77446287	77447608	77447161
chr3	64733368	64734901	64734309
chr13	100543953	100545251	100544649
chr2	210525581	210527412	210526095
chr3	55103591	55104741	55104217
chr2	151266576	151268133	151267508
chr9	31030184	31031695	31030797
chr14	79504393	79505603	79505080
chr21	34400465	34402454	34401267
chr3	43920399	43921404	43920975
chr14	31713500	31714578	31713988
chr20	36969876	36971353	36970835
chr1	63906883	63908080	63907363
chr4	103537484	103538589	103538051
chr19	39614487	39615734	39615011
chr2	221369205	221370543	221370082
chr1	80646628	80648171	80647200
chr1	8325783	8327670	8326936
chr1	242610400	242611658	242610977
chr20	15617862	15619089	15618714
chr10	127569111	127570726	127569935
chr6	64673790	64674994	64674445
chr1	85359687	85360907	85360465
chr3	62664120	62665301	62664782
chr3	66549150	66550301	66549619
chr3	129405485	129406277	129405928
chr9	129436847	129438098	129437524
chr8	73233282	73234304	73233740
chr1	158391696	158393057	158392235
chr3	61684956	61686204	61685313
chr2	173292821	173293954	173293355
chr2	196960659	196962727	196961850
chr4	8535185	8537015	8536227
chr3	182833320	182834705	182833917
chr21	19361493	19363097	19362194
chr1	233425113	233425975	233425581
chr3	1811094	1812401	1811842
chr3	187706698	187709101	187707730
chr4	76629999	76631246	76630524
chr6	21598502	21599324	21599081
chr6	73262191	73263147	73262827
chr2	40370264	40372068	40370922
chr2	44278795	44280287	44279309
chr7	29285498	29286717	29286199
chr6	23620672	23622002	23621165
chr11	11384796	11386222	11385474
chr3	149347991	149348910	149348430
chr3	155080580	155081165	155080841
chr4	7009299	7010309	7009809
chr4	48180674	48181386	48181139
chr14	73702689	73703622	73703054
chr6	683688	684729	684312
chr20	32155742	32156896	32156249
chr9	94439905	94440682	94440249
chr3	130557998	130560025	130559006
chr10	99765671	99767371	99766339
chr12	45471635	45472603	45471958
chr12	97628491	97629635	97629067
chr3	8540470	8541987	8541108
chr4	40484098	40484991	40484578
chr8	22734068	22735768	22735301
chr17	46895061	46896839	46895961
chr7	99839113	99840424	99839835
chr9	140194097	140194992	140194582
chr11	30474798	30476200	30475731
chr21	29441343	29442521	29441870
chr4	85568049	85569223	85568568
chr7	29619582	29620414	29620026
chr10	124902071	124903689	124902716
chr1	30294095	30295501	30294725
chr1	171219274	171220717	171220230
chr3	27253873	27255489	27254875
chr5	126545397	126546805	126545832
chr4	6974271	6975565	6974870
chr10	9952669	9954033	9953572
chr10	29052455	29053505	29052982
chr14	90979189	90980614	90980050
chr2	1027897	1029392	1028980
chr2	186990311	186991117	186990648
chr17	69076745	69077882	69077192
chr18	14024885	14025943	14025583
chr1	199647498	199648723	199648136
chr4	57291504	57292389	57291784
chrX	102438705	102439801	102439194
chr10	118632094	118633761	118632950
chr12	73546495	73547503	73546947
chr17	10458289	10459155	10458689
chr3	144187892	144188769	144188383
chr13	40139403	40140871	40139928
chr18	34028014	34029384	34028542
chr3	99646398	99647573	99647069
chr16	81912400	81913087	81912809
chr1	65615434	65617436	65616368
chr11	95092641	95094004	95093512
chr19	46312486	46313461	46312952
chr21	39861428	39862233	39861819
chr1	48029070	48030954	48030434
chr13	60835168	60836602	60835914
chr12	114624174	114625289	114624693
chr2	61152798	61154119	61153332
chr4	165797415	165798797	165797890
chr6	14381110	14383012	14381664
chr11	115389597	115390680	115390243
chr18	18747176	18748301	18747761
chr3	42107799	42108685	42108272
chr10	29955692	29957071	29956293
chr15	81155777	81156725	81156235
chr17	43864061	43865406	43864733
chr19	28486480	28487888	28487005
chr2	120013927	120014955	120014317
chr4	111408641	111410167	111409232
chr7	122899885	122900992	122900430
chr6	48884643	48885523	48885085
chr9	97400918	97401956	97401554
chr10	25008575	25009702	25009412
chr12	130621097	130622404	130621934
chr16	7829185	7830161	7829641
chr3	19308093	19309302	19308865
chr2	48812282	48814151	48813072
chr2	119069623	119072760	119071066
chr4	124570417	124571872	124571043
chr6	8383622	8384609	8383932
chr14	38126866	38128150	38127512
chr5	145011348	145012202	145011756
chr4	159416797	159417708	159417303
chr6	156215724	156217406	156216121
chr20	31464997	31466214	31465444
chr8	40729281	40730353	40729987
chr10	118918660	118919789	118919264
chr15	68863094	68864340	68863599
chr20	57089716	57090723	57089936
chr22	22522579	22523710	22523187
chr1	159090828	159091807	159091293
chr3	109549891	109550803	109550314
chr2	8039104	8039914	8039583
chr7	127794422	127796009	127794920
chr10	112895989	112897506	112896991
chr1	241208305	241209803	241209054
chr11	19094797	19096402	19095633
chr11	72363596	72364824	72364146
chr10	134964242	134966014	134965437
chr12	121410430	121411503	121410917
chr21	45286292	45287795	45287076
chr2	179075853	179077896	179076852
chr2	225798692	225800338	225799352
chr5	125685159	125686002	125685552
chr9	119598979	119600913	119600043
chr1	178029560	178031472	178030646
chr5	88017593	88018316	88018099
chr11	124611087	124612322	124611669
chr10	33327214	33328713	33328253
chr1	189733137	189734104	189733615
chr2	144365027	144366117	144365545
chr5	167666092	167667055	167666556
chr13	100800666	100801495	100800895
chr15	89541820	89543092	89542331
chr7	117314357	117315810	117314857
chr9	92048698	92051161	92050351
chr19	17525532	17526458	17526010
chr4	155757027	155758088	155757439
chr4	160118230	160119302	160118832
chr7	85968121	85969110	85968611
chr7	137892688	137894715	137893321
chr6	44629783	44631867	44630389
chr19	51176398	51177228	51176849
chr3	30013977	30014903	30014432
chr3	77128499	77130017	77129364
chr9	120311153	120312476	120311907
chr14	26225543	26226755	26226259
chr22	18784698	18785804	18785212
chr22	46163953	46165580	46164638
chr4	100565851	100568380	100566535
chr4	185729082	185730203	185729725
chr9	131152563	131153827	131153004
chr10	35883065	35884220	35883724
chr16	85116552	85117606	85117003
chr1	165319936	165321332	165320370
chr3	41371108	41372602	41372110
chr5	79788214	79790402	79789592
chr7	83857567	83858889	83858128
chr10	63795693	63796626	63796173
chr22	32721081	32722556	32722141
chr1	97579991	97581311	97580643
chr3	77843781	77844910	77844488
chr5	25344344	25346251	25345619
chr5	169704442	169705505	169705161
chr7	28929480	28930545	28930057
chr6	24110398	24111308	24110871
chr11	34702302	34703143	34702664
chr18	77719370	77721308	77720273
chr5	130243695	130245001	130244357
chr6	158387796	158388602	158388226
chr17	14416384	14417642	14417319
chr20	32156897	32158191	32157412
chr2	236923240	236924213	236923649
chr11	27466040	27467835	27466558
chr11	90469891	90470722	90470417
chr12	2525622	2526833	2526616
chr3	140059196	140060701	140060381
chr12	50353294	50354414	50353738
chr5	173390447	173391643	173390869
chr19	47949570	47951272	47950769
chr18	47137992	47138829	47138396
chr21	46187994	46189203	46188516
chr1	75540225	75541639	75540701
chr9	140573420	140574892	140573936
chr13	95360379	95361071	95360636
chr12	70326683	70327956	70327161
chr1	67195963	67196901	67196391
chr1	225695570	225697426	225696320
chrX	23252560	23254121	23253328
chr3	49572396	49573307	49572839
chr3	183334206	183335310	183334664
chr6	20523997	20524907	20524519
chr8	68868415	68870238	68869868
chr11	80038500	80039949	80039194
chr11	130272908	130273968	130273558
chr14	71034097	71035440	71034717
chr19	6501970	6503125	6502631
chr3	16728194	16729688	16729074
chr2	79807	81229	80651
chr7	9895416	9896595	9895949
chr11	61690708	61691658	61691175
chr20	47941528	47942934	47942348
chr2	133897129	133898321	133897571
chr16	54684594	54686810	54685663
chr20	57696799	57697705	57697283
chr2	131992795	131994341	131993709
chr2	223611953	223613110	223612338
chr6	24977545	24978816	24978190
chr10	106784383	106785508	106785032
chr1	98384899	98385979	98385765
chr3	58551186	58552113	58551792
chr4	174166128	174166976	174166679
chr7	129381244	129382122	129381767
chr8	69796092	69796968	69796567
chr11	124626236	124627604	124626921
chr13	21098381	21099934	21098955
chr3	117118269	117119238	117118724
chr5	171233769	171235038	171234367
chr16	65556322	65558266	65557336
chr2	217556603	217557449	217556917
chr5	13843832	13844701	13844205
chr7	87718584	87719717	87719173
chr7	123739281	123740273	123739788
chrX	598826	600709	599787
chrX	72730652	72731905	72731358
chr13	60161751	60163248	60162630
chr18	3526403	3527706	3527146
chr3	66848199	66849609	66848759
chr7	147304021	147305420	147304737
chr9	126653690	126654607	126654166
chrX	103610498	103611675	103610997
chr12	98646888	98648301	98647692
chr6	50729693	50731103	50730188
chrX	69880547	69881724	69881218
chr19	41538930	41540013	41539445
chr20	9552698	9554577	9553445
chr1	24440992	24441924	24441445
chr4	81453691	81454912	81454469
chr7	122108350	122109579	122109236
chr11	36130500	36132329	36131663
chr15	88616011	88617109	88616687
chr16	24056524	24057630	24057092
chr16	47345413	47346711	47345814
chr16	54086734	54088545	54087767
chr22	43136391	43137403	43136996
chr3	64571760	64573180	64572704
chr3	181429548	181430090	181429726
chr3	181472698	181474244	181473958
chr3	182217290	182218822	182218312
chr6	139947892	139949207	139948589
chr11	64529767	64530893	64530296
chr13	95477424	95478442	95478045
chr12	105135985	105137015	105136460
chr3	53064350	53066006	53065265
chr3	66542980	66543837	66543354
chr3	188654292	188655100	188654777
chr5	152835676	152836557	152836166
chr6	100893799	100894704	100894244
chr11	100156496	100157412	100156951
chr12	13406860	13407990	13407521
chr15	61295368	61296674	61296355
chr19	49654758	49655735	49655081
chr18	53710319	53711717	53711177
chr3	181428970	181429547	181429430
chr7	12808802	12809848	12809327
chr11	85035874	85036712	85036293
chr14	73262893	73264427	73263934
chr16	8924929	8926449	8926007
chr20	61663985	61665240	61664733
chr1	46913942	46915014	46914125
chr1	243909291	243910665	243910173
chr2	44317386	44319424	44317898
chr2	108722354	108724216	108723451
chr5	123773584	123774183	123774001
chr10	111693413	111694504	111694216
chr18	20749525	20750070	20749757
chr18	74679391	74680433	74680147
chr3	64035132	64036105	64035515
chr4	27123916	27125905	27125334
chr7	137891734	137892684	137892232
chr9	114291945	114292906	114292246
chr12	14004199	14005934	14005026
chr15	41240610	41242327	41241307
chr3	31432396	31433518	31433009
chr3	153358913	153359736	153359346
chr2	42755087	42756606	42756144
chr7	36314074	36315134	36314801
chr13	74862642	74863369	74863036
chr12	108039055	108041226	108039851
chr17	40480727	40482730	40481393
chr2	20873234	20874559	20873784
chr2	103398992	103400482	103399536
chr5	140381434	140383061	140381990
chr5	170037562	170040004	170039498
chr8	118713542	118715246	118714591
chr13	28318495	28319633	28319252
chr16	13688306	13689741	13688887
chr19	19282332	19283524	19283016
chr19	35693254	35695083	35694359
chr20	24443010	24443737	24443349
chr2	159037414	159038417	159037937
chr4	190106743	190107825	190107378
chr6	2020670	2021865	2021461
chr9	112077705	112079142	112078473
chr8	141978344	141980471	141979219
chr3	62423486	62424319	62423937
chr5	176099064	176099845	176099423
chr6	84226911	84228021	84227448
chr8	6584103	6585210	6584768
chr8	65282842	65283625	65283135
chr11	106594332	106595723	106595221
chr12	67472410	67474426	67473879
chr1	11415613	11417002	11416364
chr2	166490656	166491905	166490971
chr11	68077075	68077964	68077561
chr12	97524768	97525996	97525371
chr17	21385196	21386503	21386073
chr16	89236693	89237840	89237168
chr1	204803295	204804301	204803774
chr1	207589995	207590903	207590417
chr16	67626973	67628004	67627355
chr20	35856685	35858803	35857620
chr3	115581500	115582423	115581902
chr5	124661097	124662332	124661873
chrY	6076333	6077425	6077043
chr10	57159799	57160814	57160435
chr13	36716711	36717473	36717094
chr17	36769910	36770844	36770393
chr3	10402949	10403916	10403476
chr5	94416896	94418383	94417860
chr4	129597473	129598505	129597987
chr6	114660596	114662133	114661190
chr8	89855256	89856452	89855891
chr3	145436285	145437511	145437171
chr3	159277381	159279512	159278266
chr4	160871298	160872638	160872046
chr7	2564185	2564798	2564499
chr7	26413556	26414788	26414482
chr6	3721884	3723017	3722512
chr10	119307618	119308595	119307978
chr15	51524974	51526205	51525341
chr15	60290883	60291957	60291237
chr1	83673995	83675023	83674459
chr3	68715297	68716260	68715773
chr9	77113910	77115020	77114430
chr10	125780452	125781725	125780798
chr12	27310994	27312604	27311448
chr14	57366193	57367262	57366840
chr21	22033289	22034913	22034342
chr1	65037497	65039093	65038098
chr2	101027798	101028891	101028457
chr2	188243766	188245509	188244835
chr4	202073	202719	202320
chr10	26507204	26508070	26507638
chr12	45164909	45166810	45165529
chr12	63350181	63352066	63351290
chr19	49523354	49524838	49524272
chr2	60678655	60679903	60679348
chr4	57740246	57741105	57740662
chr7	82388999	82390284	82389649
chr7	100783547	100784810	100783799
chr9	136995835	136996765	136996319
chr13	45238087	45239110	45238715
chr1	82128892	82131313	82130138
chr3	182831682	182833311	182832605
chr7	143824420	143825615	143825123
chr6	109042199	109043013	109042595
chr9	129435366	129436845	129436173
chr11	122099863	122101423	122100499
chr10	54667391	54669309	54668571
chr10	108672624	108673883	108673210
chr13	99772360	99774049	99773008
chr15	86742591	86743842	86743168
chr22	41404967	41406337	41405631
chr3	62430096	62431973	62431158
chr5	121689342	121690658	121690243
chr7	36444290	36446511	36446001
chr6	135346396	135347521	135347142
chr13	100957961	100958644	100958410
chr3	168334185	168335477	168334993
chr2	188273144	188274351	188273904
chr7	148637490	148638060	148637918
chr6	115777794	115779401	115778175
chr11	61659039	61660522	61659325
chr11	84384191	84385889	84384945
chr12	92432498	92433701	92433169
chr3	26665763	26666615	26665996
chr2	77748447	77749007	77748779
chr2	167228893	167230222	167229464
chr2	208369578	208370700	208370146
chr4	128495572	128496548	128496069
chr4	187608920	187610596	187609679
chr7	116715696	116717009	116716534
chr6	3054501	3055879	3055264
chr6	92050282	92051198	92050765
chr8	27699288	27700303	27699723
chr8	64197618	64199801	64199224
chr11	30587040	30587924	30587357
chr10	15000483	15002605	15002127
chr12	71248869	71250511	71249640
chr1	63221175	63222848	63221697
chr1	233046498	233047413	233046913
chr3	3842699	3843824	3843419
chr2	940748	941481	941137
chr2	56235808	56236818	56236446
chr4	152852492	152853403	152852906
chr10	123302946	123303920	123303334
chr12	31632076	31633389	31632571
chr19	14869489	14870303	14869963
chr4	3320199	3321105	3320666
chr9	16707892	16709663	16708666
chr8	130527734	130528917	130528269
chrX	98867315	98868223	98867834
chr11	131851364	131853008	131852200
chr10	116097344	116098501	116097808
chr12	40806466	40807202	40806800
chr3	65387044	65387582	65387204
chr3	144852299	144853203	144852732
chr2	78759498	78760613	78759806
chr5	170172341	170173281	170172974
chr6	167853837	167855086	167854829
chr11	84136327	84137509	84137004
chr12	130256812	130257688	130257139
chr15	64943533	64944533	64944008
chr14	97491194	97492661	97491925
chr14	97492668	97493646	97492994
chr18	10608888	10609710	10609320
chr20	19238152	19239218	19238793
chr20	43311803	43313104	43312410
chr22	28188324	28189409	28188666
chr1	187593944	187594807	187594427
chr4	83618183	83619726	83619238
chr4	165720386	165721464	165720832
chr6	99074369	99076345	99075187
chr6	167852672	167853833	167853505
chr10	93979986	93981103	93980458
chr12	218123	219538	219189
chr12	102218347	102219795	102218927
chr17	66745127	66746703	66746105
chr19	10196588	10198004	10196960
chr22	24098729	24099798	24099128
chr3	169603289	169604117	169603717
chr3	185504680	185505292	185505019
chr5	174347450	174349003	174348416
chr7	135603786	135604910	135604477
chr8	26369868	26371677	26370549
chr8	30398052	30399968	30398868
chr13	58312695	58313787	58313386
chr12	107259118	107260008	107259471
chr15	26479451	26482009	26480627
chr17	6359493	6360319	6359916
chr21	31455231	31457078	31455687
chr22	21585674	21586678	21586403
chr22	26367130	26368099	26367695
chr3	84650319	84651101	84650633
chr3	117162684	117163405	117163121
chr4	186253424	186254808	186254361
chr7	95132799	95133925	95133345
chr7	155302323	155303458	155302813
chr6	134637878	134639713	134638583
chr11	126312002	126313106	126312729
chr10	75385103	75385626	75385410
chr21	38886194	38888526	38886866
chr1	61608236	61609415	61608700
chr2	128213107	128214426	128213343
chr2	236995014	236996107	236995711
chr11	16202114	16203020	16202556
chr15	37375334	37376445	37375877
chr15	89535572	89536925	89536252
chr16	5345741	5346768	5346405
chr20	52473893	52475438	52474414
chr1	213154004	213155267	213154596
chr5	126925198	126925796	126925657
chr6	679917	681508	680428
chr8	67333380	67334740	67333875
chr15	99229599	99230988	99230359
chr18	74843827	74845032	74844820
chr20	20347840	20348539	20348145
chr3	168986371	168987523	168986914
chr3	172571332	172572790	172571836
chr5	179509968	179511710	179510293
chr7	119903298	119904233	119903675
chr8	17689294	17690304	17689817
chrX	147979662	147980646	147980137
chr11	2025095	2026536	2025854
chr13	56146843	56147603	56147213
chr15	84824399	84825166	84824821
chr17	6340507	6341683	6340949
chr18	49716798	49718011	49717207
chr1	11346195	11347455	11346898
chr4	92661882	92662838	92662358
chr6	6007802	6008621	6008000
chr8	1604693	1605560	1605187
chrY	21292348	21293354	21292742
chr12	119639597	119640990	119640370
chr17	8262936	8264905	8263815
chr2	64075476	64076428	64076056
chr7	150670409	150671706	150671124
chr8	13543797	13545412	13544832
chrX	36967748	36970160	36968597
chrX	51674029	51675258	51674772
chr1	15532776	15534151	15533251
chr1	204423704	204424762	204424149
chr4	110997797	110998603	110998233
chr8	99926301	99927316	99926822
chr8	106603800	106604840	106604343
chr11	77168031	77169241	77168586
chr10	10517468	10518701	10517883
chr12	122869677	122870814	122870178
chr16	5978061	5979379	5978916
chr1	75804188	75805504	75804929
chr1	181552384	181553413	181552912
chr2	3698995	3700327	3699848
chr5	88998896	89000471	88999727
chr4	124310699	124311884	124311394
chr4	137724267	137725499	137724824
chr12	131913491	131915012	131913976
chr14	25706586	25708394	25707392
chr17	6065352	6066188	6065704
chr17	20104449	20106670	20105523
chr16	17247465	17248768	17248422
chr19	54164165	54166009	54164555
chr19	55689106	55691103	55690776
chr1	82012908	82014273	82013496
chr3	44061142	44062024	44061567
chr2	226980275	226981157	226980729
chr5	51338978	51340368	51339605
chr4	119506547	119507371	119506942
chr7	123437784	123439011	123438233
chr7	153867994	153869212	153868748
chr8	89864197	89865504	89864758
chr13	72674798	72675705	72675185
chr14	37499796	37500826	37500333
chr14	62215766	62216523	62216191
chr1	40157569	40158436	40157948
chr5	45552594	45553603	45553173
chr4	21266495	21267305	21266875
chr6	18336609	18337401	18337006
chrX	10627689	10628729	10628351
chrX	116080179	116081097	116080790
chr11	70759390	70760742	70760034
chr10	37434697	37436104	37435733
chr10	83606988	83608138	83607538
chr14	84172583	84173424	84173020
chr16	26996398	26997560	26996929
chr19	17442899	17444473	17443703
chr18	53727598	53729117	53728526
chr1	237401880	237403642	237402882
chr3	66771184	66772315	66771814
chr3	173583098	173585004	173584126
chr5	146953284	146955011	146953917
chr7	130879304	130880407	130879759
chrX	139330985	139331938	139331480
chr11	80124487	80125605	80124998
chr13	100399481	100400317	100399706
chr12	65257799	65258802	65258199
chr12	81077580	81078705	81078187
chr12	125672407	125673086	125672887
chr15	57490745	57491997	57491428
chr14	36982474	36983859	36983159
chr14	104706566	104707503	104706962
chr3	75303098	75304329	75303985
chr3	181008296	181009164	181008503
chr2	14541571	14542801	14542307
chr6	72503193	72504179	72503706
chr9	5031787	5032703	5032241
chr9	22483384	22484718	22483906
chr8	17768856	17769754	17769268
chr1	88151003	88152262	88151619
chr2	70311734	70313083	70312538
chr7	69124701	69125654	69125230
chr6	125033197	125034103	125033514
chr9	114169678	114170943	114170286
chr8	48334253	48335242	48334839
chrX	8114874	8115921	8115363
chr11	44221448	44223377	44222166
chr11	61722996	61724014	61723430
chr12	23738427	23739507	23738762
chr12	71151454	71152518	71152260
chr12	103350575	103351374	103351168
chr15	26617396	26618620	26617919
chr17	43441515	43442549	43441981
chr1	32417194	32418304	32417660
chr1	32704791	32706611	32705830
chr1	189756193	189757044	189756591
chr3	63422699	63423616	63423197
chr5	94620228	94621092	94620789
chr8	145241091	145242172	145241683
chr11	16424140	16425391	16424809
chr15	70923969	70925326	70924218
chr1	154581312	154582530	154582053
chr2	111616534	111617798	111617166
chr10	50898689	50899201	50898912
chr12	132933095	132934013	132933552
chr14	90376788	90378864	90377994
chr1	213141602	213142521	213141957
chr1	242233177	242234495	242233970
chr2	14372025	14373395	14372839
chr2	28604115	28604847	28604498
chr5	171050324	171052084	171050758
chr4	8533499	8534606	8534056
chr7	151762793	151763582	151763192
chr6	1348278	1349853	1349042
chr11	67709775	67712005	67710713
chr10	68684286	68686012	68685797
chr18	32735029	32736252	32735621
chr2	237460284	237461307	237460748
chr7	126340697	126341803	126341297
chr8	59918585	59919386	59919046
chr11	130240567	130241825	130241062
chr18	37906498	37907606	37907198
chr22	19274719	19276047	19275097
chr1	24789568	24790829	24790322
chr3	68859386	68860201	68859816
chr3	193949288	193950503	193949891
chr4	170325896	170327015	170326361
chr10	55238842	55239821	55239454
chr13	109832873	109834005	109833531
chr12	113922605	113923727	113923262
chr17	30872600	30873888	30873306
chr21	34340012	34341063	34340656
chr1	35121570	35122306	35121953
chr1	204282489	204284005	204283472
chr3	147097265	147099312	147098391
chr3	158679083	158680427	158679547
chr5	16742926	16744149	16743267
chr6	15242861	15244114	15243591
chr9	123982412	123984609	123983760
chr8	113267996	113269808	113268715
chr11	61344966	61345913	61345405
chr13	28396255	28398006	28396719
chr17	76365557	76366900	76366244
chr22	49191663	49193101	49192410
chr1	214462688	214464678	214463469
chr2	62691186	62692218	62691578
chr5	67101492	67102908	67102109
chr5	75719140	75720192	75719756
chr4	77928733	77929873	77929311
chr4	178775477	178777599	178776845
chr6	109811993	109813606	109812984
chr13	39598954	39600426	39599766
chr12	17971283	17972502	17971893
chr12	132344294	132346101	132345200
chr15	59784472	59785701	59784791
chr14	72542298	72543206	72542819
chr1	197744325	197746121	197745115
chr1	226632037	226633783	226632844
chr2	121105767	121107608	121106179
chr5	9221959	9223619	9222691
chr5	171166101	171166917	171166488
chr4	54881277	54881922	54881613
chr6	144965799	144966921	144966196
chr15	92661116	92663004	92661926
chr17	14983992	14984903	14984471
chr17	26271490	26272755	26272101
chr16	67693957	67694906	67694704
chr16	85539396	85540355	85539928
chr20	11746931	11748464	11748098
chr2	49901624	49902803	49902049
chr7	29921839	29923233	29922736
chr6	117198796	117199620	117199146
chr6	151633993	151634801	151634315
chr9	100069069	100070378	100069589
chr9	116263001	116263960	116263451
chrX	28643024	28644100	28643653
chr14	57486377	57487403	57486794
chr16	47525500	47526651	47526085
chr3	17278885	17280308	17279711
chr2	43631593	43632818	43632274
chr4	105413027	105413396	105413273
chr6	107139728	107140904	107140279
chr8	125136299	125137307	125136760
chr13	58654758	58656201	58655369
chr19	53925687	53926770	53926514
chr20	21214994	21216121	21215601
chr20	33860795	33861801	33861373
chr22	22274644	22275884	22275419
chr1	168888085	168889060	168888589
chr3	165784773	165785653	165785135
chr2	47492664	47494412	47493251
chr2	97585312	97586154	97585655
chr2	151767409	151768181	151767916
chr2	158102538	158103202	158103009
chr2	209409899	209410762	209410301
chr2	224800800	224801706	224801383
chr7	49283680	49284523	49284389
chrY	17496567	17498294	17497202
chr11	22362974	22363677	22363289
chr12	18609112	18610285	18609460
chr14	90186291	90188168	90187522
chr18	4124908	4125936	4125444
chr18	32785616	32786602	32786220
chr1	84737875	84738765	84738224
chr5	76103732	76104761	76104034
chr6	41537739	41538724	41538221
chr6	155440587	155442107	155441294
chr8	126266278	126267413	126266653
chr11	8408089	8409221	8408694
chr15	27315669	27317210	27316298
chr15	66359580	66360812	66360221
chr14	97746997	97748390	97747555
chr1	65775891	65776463	65776075
chr1	67923715	67925377	67924437
chr2	190549876	190551197	190550319
chr5	152769995	152771106	152770730
chr5	165858064	165859705	165858256
chr4	68800098	68801016	68800517
chr6	36897187	36897908	36897500
chr10	33396376	33397966	33397068
chr13	95356553	95357144	95356910
chr13	113559860	113561434	113560795
chr14	103129207	103130828	103129661
chr17	68290496	68291938	68291161
chr18	6239496	6240403	6239960
chr18	6878358	6880525	6879741
chr1	178407313	178408202	178407779
chr2	44883246	44884453	44883708
chr2	133896078	133897127	133896703
chr5	102833498	102834569	102834156
chr7	37264509	37265449	37265129
chr8	32504345	32505204	32504724
chr8	87425988	87427114	87426833
chrX	124335748	124337265	124336885
chr11	67572926	67573882	67573343
chr13	85439894	85441126	85440297
chr12	78923598	78924977	78924332
chr18	74966198	74967349	74966791
chr3	16549840	16550969	16550248
chr3	89214484	89215405	89215042
chr3	135956496	135957508	135957041
chr4	37592284	37593041	37592736
chr7	76087692	76088421	76088064
chr6	62595381	62596511	62595837
chr6	157111692	157113227	157112649
chr9	26636579	26638211	26637231
chr9	109383619	109384553	109384078
chr8	145986884	145988195	145987634
chr11	27761283	27762879	27762364
chr12	67127347	67128711	67127746
chr14	97832097	97833297	97832592
chr17	70472172	70474101	70472574
chr16	6910734	6911857	6911300
chr19	34056018	34057212	34057042
chr20	62820043	62821748	62820631
chr1	57636444	57637619	57637125
chr3	75304330	75305502	75304590
chr2	12008946	12010011	12009704
chr6	157973141	157974341	157973620
chr9	90928384	90929401	90928827
chr8	68424423	68425198	68424822
chrX	93194825	93195709	93195218
chr15	40195662	40196639	40196218
chr15	53917098	53918506	53917749
chr19	18496110	18497334	18496871
chr18	73439092	73440101	73439662
chr1	10793786	10795727	10794770
chr1	64255886	64257177	64256406
chr1	199716597	199717905	199717181
chr2	210322702	210323905	210323380
chr9	87283149	87285013	87284090
chr8	73674021	73674909	73674387
chr11	114190250	114191803	114190821
chr10	134110799	134111703	134111170
chr13	113644787	113645703	113645310
chr15	57411599	57412834	57412040
chr15	92703393	92704434	92703771
chr1	12688946	12690514	12689976
chr1	34485191	34486696	34485655
chr3	10413326	10414279	10413819
chr3	147114114	147115491	147115002
chr5	158384394	158386001	158385148
chr6	5138988	5139815	5139415
chr8	19008794	19010025	19009565
chr11	41477496	41479128	41478032
chr10	53468486	53469711	53469290
chr14	48006657	48007246	48006910
chr14	61932395	61934088	61933277
chr1	19001697	19002993	19002178
chr1	29281920	29283306	29282917
chr1	40167121	40168110	40167364
chr3	69509496	69510301	69509961
chr8	50825884	50826718	50826417
chr8	70376476	70377245	70376801
chr8	88025123	88026498	88025574
chrX	69948140	69948887	69948490
chr11	36739595	36740764	36740125
chr10	120356032	120356930	120356496
chr13	28394543	28396249	28395939
chr17	64799442	64800926	64799948
chr17	76936594	76937626	76937154
chr18	13809332	13810372	13810005
chr20	3022444	3023898	3023445
chr20	21471592	21472602	21472264
chr1	110679190	110680608	110679780
chr3	120217214	120218320	120217835
chr2	121497681	121498278	121498008
chr4	88601401	88602386	88601797
chr4	181462235	181463472	181463114
chr7	35543839	35545506	35544960
chr7	66434999	66435828	66435416
chr6	54724592	54725426	54725050
chr8	65182259	65182795	65182586
chr11	1649566	1650581	1649907
chr11	8631692	8633003	8632449
chr10	91274659	91275763	91275250
chr10	98209834	98211375	98210652
chr13	61547862	61549336	61548469
chr15	94014872	94016033	94015473
chr16	62698184	62700101	62699677
chr3	69735795	69736911	69736561
chr3	134660280	134661202	134660684
chr2	4293060	4294601	4294157
chr2	123418173	123419635	123419187
chr4	20574297	20575317	20574782
chr4	40397587	40398819	40398055
chr4	54881925	54882502	54882111
chr4	62237881	62238751	62238494
chr4	84970795	84971868	84971388
chr4	128240294	128241101	128240736
chr4	187998497	187999541	187999074
chr11	102851977	102853249	102852462
chr13	24023086	24024417	24023682
chr17	68166400	68168011	68167488
chr19	1687743	1688736	1688125
chr22	44658181	44659247	44658833
chr1	236443484	236444525	236444149
chr1	242348096	242348961	242348604
chr3	9541518	9542708	9542283
chr5	141191542	141192624	141191941
chr4	41342263	41343106	41342690
chr4	77917294	77918170	77917777
chr7	2563615	2564178	2563957
chr7	24517136	24518120	24517631
chr7	26144849	26145817	26145363
chr7	26697884	26698683	26698197
chr7	93105443	93106527	93106091
chr7	119829723	119831202	119830330
chr6	42145149	42146396	42145698
chr10	53607218	53608302	53607851
chr10	81864697	81865734	81865191
chr10	117346354	117347207	117346817
chr15	89658658	89659612	89659095
chr17	35087060	35088808	35088301
chr16	9772861	9774746	9773953
chr20	3779524	3780898	3780257
chr1	207841903	207843059	207842621
chr5	146257284	146258008	146257599
chr6	167855087	167856084	167855313
chr11	943886	945406	944968
chr10	62333711	62335295	62334438
chr10	118847797	118848567	118848219
chr13	82619409	82620403	82619964
chr12	109031660	109032991	109032155
chr15	93648546	93650303	93648905
chr14	58409426	58410343	58410019
chr17	4543788	4544649	4544208
chr20	61201866	61202541	61202212
chr22	29877373	29878280	29877719
chr3	60225174	60226197	60225803
chr5	19927597	19928511	19928092
chr7	15727673	15729205	15728688
chr7	21167995	21169268	21168561
chr7	65617295	65618704	65617919
chr7	116338798	116339918	116339180
chr7	146236739	146237501	146237084
chr9	89469696	89470898	89470332
chr8	3924069	3924907	3924534
chrX	73185320	73186262	73185741
chr10	21761198	21763100	21762329
chr3	156090598	156091711	156091042
chr2	152017672	152019584	152018466
chr5	565676	566518	566055
chr5	31453328	31454614	31453829
chr5	72989099	72990213	72989519
chr8	49777184	49778508	49777626
chr8	141023316	141024351	141023756
chrX	13182276	13183501	13182964
chrX	114782314	114783191	114782800
chr10	10176879	10178101	10177659
chr12	9244593	9246037	9245127
chr15	70923321	70923966	70923753
chr15	77919599	77920848	77920072
chr15	90703235	90704984	90704464
chr15	101798760	101799608	101799233
chr17	35525445	35526658	35526068
chr19	39314600	39315707	39315061
chr19	46001574	46002242	46001860
chr19	49240197	49241483	49241091
chr20	21194796	21195702	21195288
chr1	12122884	12123914	12123401
chr1	64511297	64512776	64512091
chr3	188655102	188656093	188655410
chr3	195106116	195107099	195106420
chr2	130859884	130861106	130860370
chr2	239004539	239005763	239005171
chr5	2749488	2750905	2750314
chr5	44951169	44952110	44951692
chr5	176124728	176126505	176125422
chr7	26459861	26460889	26460344
chr7	65816898	65817881	65817287
chr6	41423997	41425014	41424658
chr6	114491578	114492510	114492166
chr8	65182796	65183344	65182991
chr11	11773945	11774907	11774377
chr10	44792964	44793954	44793620
chr12	76205483	76207150	76206081
chr12	79279084	79279852	79279415
chr19	22039281	22040715	22039811
chr20	5156241	5157306	5156528
chr22	32287075	32288110	32287571
chr2	224508376	224509631	224509025
chr7	8521188	8522105	8521624
chr7	130944797	130945896	130945489
chr6	93795867	93796808	93796353
chr8	72627715	72629655	72628673
chr10	36476028	36477869	36477173
chr13	25711475	25712433	25711811
chr13	113005524	113006708	113006231
chr12	119211825	119212802	119212331
chr14	60762042	60763010	60762556
chr14	82247798	82248805	82248383
chr14	102989644	102990633	102990051
chr16	3085932	3086784	3086321
chr1	54589694	54590769	54590289
chr1	181454108	181455868	181454959
chr3	33244195	33245405	33244639
chr2	206335895	206337106	206336655
chr4	55275061	55276408	55275638
chr4	186707692	186708705	186708262
chr4	189980565	189982382	189981241
chr6	5850921	5851546	5851236
chr6	105720287	105721177	105720694
chr8	37659461	37660370	37659926
chr10	65332546	65333811	65333148
chr13	36052185	36054586	36053373
chr13	69544130	69545214	69544849
chr12	125813467	125814689	125814336
chr15	73247252	73248001	73247636
chr17	72208814	72209652	72209527
chr17	78734285	78735008	78734633
chr16	57798578	57799516	57798994
chr19	5192178	5193063	5192650
chr19	50708164	50708980	50708595
chr20	4167783	4168919	4168539
chr22	19596897	19599208	19598639
chr1	155165080	155167109	155166187
chr3	147656176	147657337	147657004
chr2	78544772	78546508	78545664
chr4	165734271	165735304	165734856
chr7	64846453	64847304	64846825
chr9	16805999	16808065	16807571
chr9	89518175	89519515	89518594
chr9	96576167	96576911	96576579
chr8	126237362	126238188	126237697
chr12	87168477	87169401	87168999
chr15	96630240	96631762	96630600
chr16	68822985	68825186	68824654
chr19	19778096	19780061	19779182
chr18	2826388	2827607	2827023
chr20	24616806	24617543	24617231
chr1	183163030	183164227	183163819
chr3	11732197	11733287	11732632
chr2	27197702	27198507	27198121
chr2	175360099	175361111	175360612
chr6	103189596	103190614	103190179
chr6	115296797	115297414	115297094
chr12	39786707	39788918	39787779
chr17	71898671	71899680	71899224
chr20	51835366	51836411	51835721
chr22	51079703	51081303	51080477
chr1	79658301	79659739	79659262
chr1	97443986	97445303	97444605
chr1	109656478	109657267	109656730
chr1	116772993	116773911	116773498
chr1	158178293	158179316	158178672
chr1	220006432	220007351	220007066
chr3	27721598	27723316	27722667
chr3	123350793	123351734	123351171
chr5	60920697	60921429	60921060
chr7	83906299	83907645	83907083
chr11	5710556	5711330	5710954
chr11	123296587	123298621	123297659
chr14	54207927	54209544	54209026
chr14	57636285	57637485	57636715
chr17	68893433	68894206	68893737
chr1	51886289	51887096	51886739
chr1	92098212	92099602	92099170
chr3	82017569	82018515	82017906
chr2	111505557	111506801	111506319
chr2	211456925	211458616	211458111
chr4	89884489	89885690	89885227
chr4	115800390	115801602	115801187
chr4	152931775	152932501	152932133
chr6	37502983	37503919	37503675
chr9	129677608	129678504	129678024
chr9	131983909	131985070	131984439
chr8	28441113	28442666	28441689
chr8	70439086	70440313	70439927
chr11	124627614	124629062	124628332
chr11	128797359	128798543	128797909
chr10	62097998	62098976	62098326
chr17	10985776	10986912	10986115
chr16	23397594	23398531	23397989
chr19	6828563	6829584	6828928
chr18	3820171	3821289	3820583
chr20	46214970	46216312	46215667
chr22	19754970	19756080	19755672
chr1	194144237	194145237	194144634
chr3	57198343	57199344	57198965
chr2	3886899	3888354	3887773
chr2	153504367	153505771	153505242
chr2	170934114	170936043	170934583
chr2	174986188	174987222	174986519
chr5	175621999	175622816	175622459
chr7	21164453	21165662	21165200
chr6	42134564	42135206	42134731
chr6	147824397	147825255	147824965
chr8	27465730	27466947	27466273
chr8	94042497	94043311	94042895
chr8	143689968	143691391	143690378
chr10	22625590	22627034	22626000
chr12	3602525	3603807	3602921
chr14	82546109	82547503	82546796
chr17	55473723	55474508	55473994
chr17	63490960	63492291	63491183
chr1	233866031	233867142	233866829
chr2	44973120	44974094	44973449
chr4	20811187	20812108	20811611
chr4	157997631	157998401	157997999
chr7	105626648	105628091	105627617
chr6	155465325	155466008	155465605
chr9	19795647	19797693	19796493
chr9	92847606	92849430	92848446
chrX	139902623	139905302	139903698
chr11	71162246	71164090	71163036
chr12	128320589	128321496	128321024
chr15	57426858	57427827	57427240
chr15	97740082	97741009	97740597
chr14	64744854	64745849	64745338
chr14	66477064	66478179	66477619
chr17	2673046	2673903	2673526
chr16	30021150	30022417	30021505
chr20	52885173	52886069	52885540
chr1	21845129	21846268	21845535
chr1	107792092	107793585	107792972
chr1	181374298	181375217	181374768
chr3	62055999	62057133	62056726
chr5	17145625	17146804	17145946
chr4	119962554	119963594	119963194
chr8	106601098	106601932	106601579
chr8	129606297	129607506	129606790
chrX	117106196	117107763	117106788
chr11	63802299	63803066	63802736
chr10	100593098	100594230	100593528
chr13	59251894	59252703	59252307
chr13	101091602	101092423	101091988
chr17	48044992	48045987	48045586
chr17	75785902	75787397	75786681
chr2	151716732	151717513	151717012
chr5	1412287	1414090	1413129
chr4	66808588	66809431	66809081
chr4	136105482	136107007	136106662
chr4	186508479	186509763	186508715
chr7	7859819	7862173	7860866
chr7	70358952	70360084	70359394
chr6	163817490	163818322	163817984
chr8	53254852	53256206	53255687
chr8	94257464	94259010	94258028
chr13	99486271	99487334	99486750
chr12	107161267	107162814	107162549
chr12	131272455	131273694	131272799
chr17	8957792	8959011	8958191
chr16	74067440	74068409	74067855
chr19	47249876	47250907	47250476
chr3	80844293	80845112	80844684
chr2	8045702	8046645	8046286
chr2	66140798	66142005	66141218
chr2	112462697	112464402	112463466
chr5	35370082	35371413	35370745
chr5	105352495	105353535	105352988
chr5	140629936	140630841	140630463
chr7	29596598	29598071	29597710
chr7	36693497	36694710	36693774
chr7	44103266	44104368	44103692
chr7	55624872	55626148	55625462
chr9	130114972	130117276	130116290
chr8	6961626	6963145	6962242
chr10	123923268	123925313	123924717
chr13	96188792	96189713	96189236
chr12	89016996	89018503	89018179
chr12	89741927	89743431	89742979
chr15	63207775	63209205	63208466
chr15	77574299	77575276	77574834
chr15	83974706	83975403	83974920
chr17	26971927	26972949	26972365
chr18	36747785	36749806	36749332
chr18	71689761	71691007	71690575
chr20	44746293	44747154	44746785
chr1	233658381	233659435	233658817
chr3	60541120	60542752	60541689
chr3	179832596	179833393	179833115
chr2	105373706	105374576	105374181
chr7	89749540	89751246	89750774
chr6	3755881	3757284	3756366
chr9	24029179	24030011	24029577
chr8	16290298	16291127	16290782
chr8	98540388	98541409	98540938
chr10	115472272	115473355	115472798
chr10	125250793	125252223	125251247
chr13	36728579	36729825	36729282
chr15	77925999	77927091	77926460
chr20	52719691	52721023	52720203
chr22	38636530	38637618	38637125
chr1	235263070	235264253	235263692
chr3	114779781	114780510	114780154
chr3	193107493	193108208	193107813
chr5	138057554	138058767	138058415
chr4	113440893	113441823	113441586
chr7	117603533	117604407	117603909
chr6	62393001	62393609	62393320
chr8	16859376	16860159	16859854
chr8	89337143	89337949	89337707
chrX	40025158	40028169	40027116
chr11	85057890	85059096	85058402
chr11	124622076	124623697	124622918
chr13	84412153	84413852	84413460
chr15	49717387	49718191	49717794
chr17	39382513	39383301	39382775
chr19	7851570	7852666	7852305
chr22	24095997	24097105	24096666
chr1	107495872	107496581	107496319
chr1	107652480	107653386	107652927
chr1	121207779	121208513	121208119
chr2	85088360	85089323	85088893
chr2	151715595	151716731	151716328
chr4	62636565	62637173	62636809
chr6	5471613	5472790	5472186
chr6	138503821	138505215	138504216
chr9	133541688	133542502	133542170
chr9	134529771	134531067	134530726
chrX	96282259	96283685	96282854
chr11	30606935	30607639	30607109
chr11	118026833	118027633	118027246
chr10	104213565	104215341	104214870
chr14	38340425	38341142	38340853
chr16	56329489	56331003	56330308
chr19	41694898	41696901	41695372
chr18	36939491	36940895	36940291
chr20	4241967	4243022	4242657
chr1	157132889	157134018	157133314
chr1	246382392	246383617	246383268
chr7	29598072	29599003	29598343
chr6	38771893	38772607	38772249
chr6	75061167	75061805	75061307
chr9	130496453	130497455	130497019
chr8	54626309	54627505	54626833
chr8	116506844	116507752	116507550
chr11	45121597	45122606	45122225
chr10	43136078	43137001	43136515
chr13	51876424	51878323	51877559
chr13	106795394	106796249	106795901
chr12	46875988	46877087	46876494
chr12	65449358	65450175	65449938
chr12	77272453	77273076	77272849
chr16	19849146	19850001	19849484
chr20	20349988	20351260	20350377
chr1	220397479	220399007	220397924
chr2	21794289	21795204	21794792
chr4	176184497	176185314	176184851
chr7	151731091	151732088	151731668
chr6	110011283	110011918	110011712
chr11	40932098	40933009	40932588
chr11	70680047	70681112	70680685
chr11	134899999	134900862	134900375
chr10	129099284	129100175	129099742
chr20	49308003	49309536	49308297
chr21	41014794	41015708	41015431
chr1	9010969	9011913	9011448
chr1	26438502	26439219	26438755
chr1	178550767	178551578	178550927
chr1	219606789	219607801	219607245
chr3	63329085	63330210	63329540
chr4	102241850	102243404	102242777
chr8	1920797	1921820	1921553
chr11	45943501	45944327	45943873
chr10	54647049	54648055	54647283
chr10	123940271	123941698	123941369
chr13	113018144	113019021	113018608
chr12	106976397	106977000	106976646
chr14	68937523	68939392	68938507
chr14	101689079	101690402	101689701
chr16	10735722	10737001	10736590
chr1	31839195	31840306	31839858
chr3	29517270	29518305	29517561
chr2	102095724	102096701	102096122
chr2	164586085	164586934	164586555
chr4	24246099	24247203	24246759
chr4	152205419	152207046	152205888
chr6	2233360	2234159	2233734
chr6	44792295	44793071	44792757
chr6	47756708	47758208	47757541
chr9	75857373	75858507	75858149
chr13	105112986	105114129	105113568
chr12	66291066	66292617	66291330
chr17	64445193	64446517	64445577
chr17	77720362	77721433	77720888
chr18	55921688	55923104	55922448
chr1	149967689	149968949	149968116
chr2	217849670	217851211	217850476
chr5	3709088	3710417	3709600
chr5	123597425	123598942	123598561
chr4	81375299	81376314	81375955
chr4	151288309	151289077	151288659
chr6	39511878	39512816	39512270
chr6	101530547	101532505	101531778
chr11	129322996	129323893	129323488
chr13	105931359	105931915	105931647
chr12	112306244	112307319	112306783
chr15	37195983	37196812	37196429
chr14	84173425	84174101	84173687
chr19	34174380	34175651	34175247
chr1	43815586	43816707	43815741
chr1	110324799	110325924	110325501
chr1	121299985	121300872	121300538
chr1	217004260	217005204	217004789
chr3	10407997	10408816	10408364
chr3	87686598	87687303	87686930
chr4	8111885	8112436	8112263
chr7	8012289	8013486	8012628
chr7	136626535	136628309	136627763
chr6	101850429	101851015	101850706
chr6	151408671	151409804	151409152
chr9	98511424	98512346	98511918
chr9	125100414	125101743	125100818
chr8	9820882	9822121	9821132
chr8	141206886	141208658	141207734
chr10	71712386	71713243	71712675
chr14	47287827	47288733	47288168
chr17	71926434	71927116	71926682
chr19	2700290	2701599	2700733
chr20	4526383	4527546	4527162
chr20	46340881	46341801	46341331
chr21	43970695	43971697	43971150
chr1	167874406	167875388	167874626
chr2	63285144	63287126	63285874
chr7	96220832	96221614	96221153
chr9	97401959	97403077	97402564
chr9	124015698	124017243	124016606
chr11	1569249	1570194	1569757
chr10	21585567	21586981	21586728
chr15	68003699	68004801	68004160
chr20	21917249	21918064	21917558
chr20	37206394	37207200	37206822
chr1	38835544	38837199	38836560
chr1	88920513	88921157	88920921
chr1	118509984	118510770	118510413
chr2	12910318	12911714	12910617
chr2	118249428	118250624	118250041
chr2	235978283	235979306	235978849
chr5	124672718	124673986	124673358
chr4	156920497	156921606	156920969
chr4	159791296	159792899	159791725
chr9	119101600	119103137	119102138
chr8	63586246	63587310	63586887
chr10	124909202	124910791	124910264
chr15	84748514	84750311	84749174
chr18	1045359	1046181	1045778
chr21	41045283	41046426	41045931
chr1	92082499	92083670	92083281
chr1	213544698	213546533	213545748
chr3	59114848	59115621	59115180
chr3	112463482	112464425	112463865
chr3	138875698	138876501	138876164
chr5	2301863	2302707	2302293
chr4	81179892	81180717	81180256
chr6	5679999	5680971	5680592
chr6	109051797	109052808	109052284
chr8	96694052	96695266	96694358
chr8	141273083	141273830	141273379
chrX	54748633	54749825	54749114
chr10	101417491	101420401	101419190
chr10	102890593	102891566	102891077
chr12	126869143	126870201	126869750
chr16	691385	692175	691834
chr16	17177181	17177957	17177652
chr16	74053196	74055323	74053680
chr19	3593087	3593810	3593418
chr19	38701115	38702499	38701848
chr22	44732920	44733982	44733624
chr1	39607476	39608808	39607903
chr1	79510482	79511210	79510828
chr1	150022298	150023112	150022648
chr1	201345271	201346401	201345545
chr3	77735389	77736298	77735986
chr5	124486303	124488203	124487087
chr5	146939203	146940049	146939588
chr4	174962495	174963762	174963091
chr11	16203481	16204197	16203761
chr10	120054185	120055441	120054698
chr13	95355350	95356544	95356270
chr14	57469999	57471205	57470554
chr16	87276529	87277857	87277097
chr19	31564649	31565590	31565224
chr21	23981924	23982597	23982295
chr1	35675287	35676765	35675933
chr3	74464370	74465401	74464914
chr3	112350093	112351007	112350567
chr3	182226250	182227796	182226972
chr5	66125560	66126180	66125858
chr7	50534917	50536613	50535815
chr7	100087314	100088005	100087604
chr6	24227575	24228372	24227975
chr6	34687691	34688412	34688015
chr6	87221592	87222202	87221899
chr6	116427592	116428703	116428232
chrX	48774166	48775161	48774753
chrX	154533999	154534826	154534442
chr10	50975459	50976615	50975922
chr10	102496683	102498568	102497546
chr12	43944181	43945641	43945192
chr15	31600164	31601037	31600527
chr15	32383494	32384603	32384036
chr15	81207698	81208463	81208023
chr14	60978614	60979415	60978893
chr19	17358574	17360968	17359378
chr19	47177889	47178820	47178316
chr20	657168	658127	657395
chr20	61798885	61799801	61799428
chr3	6780279	6781530	6781016
chr3	62352016	62353077	62352413
chr3	97157997	97158903	97158380
chr5	128450802	128451704	128451327
chr7	9004097	9005109	9004666
chr7	71204184	71206024	71204949
chr7	116545276	116546050	116545493
chrX	48896892	48898154	48897730
chr10	26312113	26313967	26313387
chr10	99564969	99566402	99565503
chr14	62592198	62593008	62592627
chr16	53132185	53132932	53132662
chr19	19050666	19051501	19050979
chr22	50050298	50051018	50050642
chr1	158917237	158918013	158917656
chr1	180236871	180238476	180238085
chr3	14326958	14327706	14327287
chr3	74115093	74116221	74115782
chr4	8359101	8360740	8359546
chr4	82347360	82348481	82348112
chr7	73184423	73185630	73185085
chr6	107856457	107858190	107857610
chr6	142695398	142696087	142695663
chr6	170606649	170607804	170607290
chr8	24512927	24514206	24513646
chrX	5398261	5399414	5398971
chr11	104451669	104452821	104452131
chr12	58147884	58148837	58148636
chr12	114047809	114048376	114048131
chr15	68607499	68609313	68608281
chr15	96725819	96726997	96726529
chr14	63732587	63733436	63733003
chr17	66920046	66921607	66921100
chr16	85365183	85366788	85365805
chr19	7099399	7100508	7099763
chr1	44232369	44233346	44232822
chr3	40629693	40630512	40630172
chr5	9294839	9295901	9295443
chr5	73778272	73779706	73779046
chr4	87872157	87872809	87872422
chr4	98270181	98271205	98270653
chr4	155667228	155668154	155667674
chr6	160240985	160241812	160241345
chr8	29442491	29443503	29442865
chr8	103939393	103940409	103939842
chr12	9065163	9066032	9065740
chr12	89747611	89748964	89747993
chr12	95944788	95945741	95945353
chr16	84568805	84569766	84569275
chr19	31468617	31470481	31469919
chr19	51424687	51425270	51425026
chr20	17108691	17109440	17109044
chr21	16815479	16817389	16817128
chr1	83313646	83314771	83313968
chr1	183775145	183776102	183775550
chr2	63991135	63993230	63992179
chr2	223182496	223183610	223182989
chr4	94747799	94748764	94748533
chr7	87847346	87847995	87847631
chr6	141474748	141475209	141474911
chr9	135095261	135096403	135096039
chr8	41571071	41571956	41571729
chr8	104457497	104458405	104457949
chr11	17741841	17742811	17742116
chr11	73053217	73053918	73053507
chr14	25410581	25412131	25411271
chr14	100912716	100913492	100913149
chr21	34438745	34439808	34439106
chr1	153096007	153097112	153096465
chr3	182201433	182202475	182202126
chr7	141211120	141212859	141212071
chr6	45866192	45867215	45866851
chr9	37433948	37435053	37434249
chr9	112075240	112076606	112075868
chrX	119317783	119318505	119318171
chr11	42862188	42863693	42863140
chr10	77297483	77299306	77297991
chr10	95675194	95675994	95675588
chr10	134596497	134598016	134596991
chr13	40505242	40506530	40505901
chr13	84454804	84455774	84455294
chr13	98552962	98554502	98554164
chr15	78679325	78680611	78680165
chr15	80827841	80829311	80828445
chr18	24536493	24537792	24536939
chr1	95074342	95075411	95074955
chr1	97047080	97047741	97047465
chr1	171221376	171222501	171221753
chr3	126535440	126536260	126535934
chr3	155079885	155080578	155080358
chr3	168231099	168232000	168231800
chr2	16903703	16904808	16904085
chr5	68789453	68791202	68789611
chr5	88743495	88744563	88743891
chr5	177034727	177035415	177034947
chr7	1462370	1463153	1462659
chr6	99084754	99085942	99085066
chrX	374475	375292	374873
chr12	1701420	1703302	1702431
chr12	18306389	18307504	18306885
chr15	74083394	74084217	74083802
chr14	72124738	72125525	72125187
chr14	90905862	90907307	90906310
chr20	33776499	33777609	33777243
chr20	46173532	46175500	46175112
chr21	39287090	39288514	39287749
chr22	27043616	27044629	27044257
chr2	7366827	7367549	7367140
chr2	118248182	118249426	118248540
chr5	34012088	34012805	34012468
chr5	68788022	68788923	68788341
chr5	176046664	176048493	176048005
chr4	184856726	184857773	184857360
chr7	1263397	1264415	1263734
chr7	117450368	117451503	117450817
chr6	42927386	42929006	42928458
chr8	68293092	68294220	68293379
chr12	13197638	13198556	13197850
chr12	31470229	31471316	31471062
chr17	78097079	78098805	78098244
chr16	87425419	87426404	87425814
chr18	25930597	25931565	25931148
chr1	17900618	17901879	17901027
chr1	61972296	61973098	61972644
chr3	16947996	16948720	16948355
chr2	43572733	43573616	43573250
chr2	120515873	120516693	120516368
chr5	60905839	60906702	60906262
chr5	126266208	126267279	126266902
chr7	157800542	157801885	157801065
chr6	94126610	94127109	94126867
chr9	20782022	20783009	20782461
chr8	3673199	3674005	3673658
chr8	68417999	68419363	68418880
chr8	80915827	80916801	80916214
chr8	103104492	103105406	103104866
chr8	127412291	127413214	127412783
chrX	5943509	5945029	5944741
chrX	102839104	102840140	102839724
chrX	153898641	153899932	153899299
chr11	36814286	36815401	36814966
chr11	121673171	121674408	121673444
chr10	88430910	88431876	88431313
chr13	36561328	36562666	36562357
chr12	117796899	117797709	117797235
chr12	118404987	118406396	118405547
chr15	63775600	63777209	63776243
chr19	38502995	38503975	38503520
chr18	56932364	56933446	56933116
chr2	43330198	43331004	43330632
chr2	208797207	208798909	208798242
chr5	87980068	87980846	87980617
chr7	107606878	107607657	107607279
chr7	139297993	139299333	139298758
chr6	107787188	107788107	107787566
chr9	13597003	13598001	13597183
chr8	38287128	38288596	38288134
chr13	37186180	37187177	37186591
chr12	97203090	97204635	97204086
chr12	113214899	113216907	113215701
chr15	81596121	81597008	81596385
chr16	67447696	67448802	67448046
chr19	7570090	7571131	7570824
chr20	50278032	50278710	50278396
chr1	6319491	6320439	6320193
chr1	37467030	37468207	37467654
chr3	54633047	54634798	54633714
chr3	68973998	68974840	68974479
chr2	137522259	137522896	137522594
chr2	146688752	146690381	146689967
chr5	148643797	148644864	148644412
chr6	1497571	1498690	1498146
chr6	36758448	36759204	36758861
chr8	122143033	122143921	122143448
chr10	17712987	17714243	17713601
chr10	104101670	104103554	104102495
chr13	32479876	32480764	32480366
chr12	16760072	16760604	16760257
chr12	89739186	89740996	89739773
chr12	127218296	127219816	127219403
chr12	133022284	133023190	133022764
chr15	53025142	53026111	53025348
chr15	68957726	68959377	68958997
chr17	276556	278085	277286
chr1	2179605	2180312	2179909
chr1	16156083	16157365	16156911
chr3	26420587	26421302	26420911
chr2	206131685	206132525	206132170
chr5	75790108	75791104	75790823
chr4	97657273	97658310	97657875
chr4	156042598	156044096	156043337
chr6	10522858	10524078	10523267
chr6	16456791	16458204	16457679
chr9	76460597	76461877	76461365
chr9	77112091	77112685	77112387
chr9	83728013	83729609	83728667
chr9	100848054	100848848	100848433
chrX	130201505	130202667	130202122
chr11	103992482	103993462	103992884
chr10	45485093	45486671	45485642
chr17	6702885	6703693	6703301
chr18	34059999	34061752	34061124
chr20	50223281	50224405	50223724
chr21	34411594	34412417	34412018
chr21	34436269	34437438	34437111
chr1	186797684	186798927	186798483
chr1	207626983	207627863	207627602
chr1	224474794	224476236	224475715
chr3	81584896	81585601	81585215
chr2	39595817	39596630	39596260
chr2	65164724	65165659	65165025
chr2	119615875	119617908	119616362
chr2	123380736	123381946	123381311
chr2	192769488	192771201	192770401
chr5	66281185	66282317	66281692
chr5	126643055	126644438	126643802
chr5	147135914	147137090	147136305
chr5	154101686	154102541	154101889
chr5	169706553	169707927	169707102
chr4	101972499	101973342	101972857
chr7	99967611	99968497	99967989
chr7	153881171	153883374	153881960
chr9	135118626	135119692	135118957
chrX	123422843	123424005	123423494
chr10	65333826	65334765	65334421
chr12	12161843	12162895	12162457
chr12	52059795	52061402	52060707
chr12	108000382	108001136	108000840
chr15	33471794	33472950	33472292
chr14	47513449	47514592	47514214
chr14	89815375	89816265	89815912
chr17	60901788	60902703	60902254
chr1	19000098	19001688	19001272
chr1	20809947	20810780	20810458
chr1	197237680	197238802	197238391
chr3	36219261	36220180	36219587
chr3	120214386	120215305	120214993
chr2	186995346	186996246	186995712
chr4	46188615	46189420	46189099
chr7	49286906	49289306	49287683
chr9	19405583	19406702	19405989
chr8	41167456	41167957	41167760
chr8	68867210	68868386	68867800
chr11	60929575	60930304	60929868
chr11	95035293	95036419	95036012
chr11	95412295	95413806	95413323
chr11	122474899	122475788	122475228
chr11	124717793	124718649	124718261
chr10	33772198	33773069	33772563
chr10	102240890	102243085	102241604
chr13	76161595	76162602	76162009
chr15	39461164	39462401	39461758
chr15	78218873	78219907	78219321
chr14	97493647	97494871	97494189
chr17	60808851	60810202	60809833
chr17	81009017	81010202	81009640
chr16	19256397	19257205	19256854
chr16	56230141	56231523	56231275
chr18	48095749	48096904	48096407
chr20	52984793	52985739	52985311
chr22	27714276	27715704	27714701
chr1	13909334	13910844	13910198
chr1	56836727	56837415	56836906
chr3	43520094	43521190	43520796
chr3	128131584	128132506	128132023
chr3	144103026	144103611	144103262
chr3	172570597	172571320	172570979
chr2	235584592	235585495	235585053
chr2	236407391	236408974	236408032
chr5	67836040	67837320	67836713
chr5	87082479	87084033	87083519
chr7	12768805	12769695	12768989
chr7	21069438	21071117	21070114
chr7	87068579	87070070	87069172
chr6	6169187	6170014	6169568
chr6	30849176	30850143	30849850
chr6	39199242	39199884	39199584
chr6	133376393	133377446	133376831
chr9	87460887	87462409	87461938
chr9	124763731	124765121	124764180
chr9	135878440	135879701	135879135
chr8	38410518	38411425	38411279
chrX	150916930	150918209	150917910
chr11	45166781	45168388	45167308
chr11	64411333	64411850	64411528
chr10	11378638	11379424	11378981
chr12	32609487	32610173	32609901
chr14	104008287	104010029	104009064
chr16	58365218	58365951	58365426
chr19	13857595	13859060	13858503
chr19	38570398	38571438	38570849
chr20	20251513	20252407	20252093
chr1	157549677	157550816	157550231
chr1	230743612	230745023	230744784
chr1	230887137	230887617	230887469
chr2	56459793	56460669	56460243
chr2	140343169	140344110	140343724
chr5	67037782	67038704	67038282
chr4	94748765	94750158	94749795
chr7	91568493	91569738	91569096
chr7	121941351	121942851	121942340
chr9	19793692	19795272	19794553
chr8	18832312	18833719	18832509
chr8	90478085	90479000	90478650
chr8	129994135	129996665	129995461
chrX	20736488	20737728	20736927
chrX	108114443	108115108	108114626
chr11	74437182	74438101	74437742
chr11	92553790	92554605	92554230
chr12	2858697	2859828	2859032
chr14	61115298	61116711	61116350
chr17	72905676	72907203	72906190
chr18	10731587	10732810	10732277
chr20	45440009	45441001	45440597
chr22	27495774	27496617	27496108
chr1	12656314	12656924	12656541
chr1	247659929	247660802	247660430
chr3	129434551	129435303	129434936
chr2	11713509	11714617	11714225
chr2	144360430	144361518	144360704
chr5	83861010	83862142	83861689
chr5	147160338	147161072	147160680
chr4	62386423	62387406	62386659
chr4	80004398	80005307	80004815
chr4	185304249	185305104	185304775
chr7	14543297	14544406	14543941
chr7	51413911	51414702	51414322
chr7	75863391	75864146	75863505
chr9	100863797	100865302	100864403
chr9	111424997	111425821	111425439
chr8	3922562	3923443	3923235
chrX	84884297	84885397	84884951
chr11	22365306	22366429	22365538
chr11	133467791	133469311	133468889
chr13	52978798	52980298	52979618
chr12	78038246	78039630	78038877
chr15	29098831	29099814	29099413
chr15	84144789	84145930	84145452
chr15	92702653	92703389	92703015
chr17	33055697	33056502	33056091
chr16	52504236	52505301	52504610
chr22	32731876	32732949	32732585
chr1	9004603	9005451	9004941
chr3	185926142	185927064	185926661
chr5	10606987	10607650	10607376
chr5	135673214	135674207	135673665
chr5	141185428	141186797	141186268
chr7	146890476	146891212	146890779
chr6	15573043	15574162	15573824
chr6	52824599	52825686	52825154
chrX	605381	606497	605945
chr10	12808258	12808768	12808535
chr13	100827398	100828358	100827875
chr12	31713188	31714039	31713740
chr12	33141696	33142401	33142038
chr12	103836391	103837215	103836753
chr12	113021694	113022823	113022253
chr17	66382375	66383101	66382745
chr19	43751388	43752204	43751779
chr21	44882587	44883607	44883185
chr1	7177394	7178499	7177854
chr1	25028498	25029693	25029160
chr1	43429172	43430213	43429567
chr3	23109099	23110502	23109917
chr3	41478498	41479504	41478970
chr3	59114197	59114847	59114586
chr3	169757755	169758916	169758271
chr2	80728791	80729602	80729234
chr2	111595350	111596076	111595653
chr2	142367490	142368466	142367972
chr2	233369050	233369939	233369359
chr2	237163819	237164845	237164372
chr5	134843577	134845196	134844329
chr7	23719095	23719960	23719684
chr9	11457656	11458921	11458490
chr11	35676838	35678215	35677195
chr13	84512841	84513704	84513227
chr15	45393191	45394027	45393628
chr15	87778249	87779004	87778649
chr16	8620444	8621593	8621322
chr16	65612391	65614407	65613400
chr19	38478948	38480150	38479714
chr20	37750422	37751744	37751231
chr20	47111197	47112373	47111795
chr1	8455196	8456004	8455746
chr3	58571000	58572346	58571670
chr3	171964392	171966457	171966045
chr2	12492795	12493504	12493104
chr2	39456050	39456602	39456248
chr2	104961231	104962169	104961620
chr5	9456228	9457403	9456926
chr5	71664859	71666602	71665703
chr5	86883881	86884703	86884340
chr5	149698329	149699334	149698885
chr4	16451116	16452204	16451835
chr4	21597592	21598903	21598277
chr4	31113874	31114702	31114238
chr6	25424990	25426346	25425869
chr6	139298193	139298728	139298476
chr10	49380679	49381309	49380960
chr10	93443143	93444535	93443990
chr12	12854052	12855176	12854682
chr12	16761860	16762708	16762229
chr12	109019373	109019917	109019573
chr12	133344894	133345791	133345278
chr15	43807776	43808729	43808426
chr14	63513931	63514832	63514293
chr16	83384296	83385406	83384685
chr22	39674920	39676105	39675676
chr22	50063055	50064132	50063649
chr1	10853787	10854941	10854142
chr1	22109362	22109931	22109754
chr1	36620501	36621644	36621184
chr3	179889187	179889803	179889516
chr5	106900878	106902110	106901661
chr6	21186327	21187136	21186536
chr6	81041184	81042422	81041938
chr11	88254382	88255850	88255083
chr10	52833867	52834980	52834671
chr14	62911530	62913203	62912440
chr17	34121559	34122676	34122261
chr16	51647018	51647841	51647380
chr20	37738909	37739795	37739261
chr21	36776097	36777528	36776874
chr1	11558983	11560502	11559760
chr1	154538984	154541102	154540404
chr3	25198011	25199605	25198297
chr3	32874126	32875137	32874975
chr2	146349558	146350704	146350051
chr6	134672999	134674408	134673389
chr6	144966922	144967718	144967140
chr9	16460865	16462703	16461715
chr9	139090239	139090902	139090580
chrX	53100486	53101474	53101079
chrX	68351074	68352618	68351801
chr11	112466885	112467972	112467265
chr10	80673072	80674288	80673715
chr12	81477455	81478349	81477859
chr12	109747909	109748909	109748166
chr16	1992836	1993958	1993342
chr19	13906522	13907022	13906784
chr19	36288498	36289389	36288859
chr21	34418196	34419368	34418767
chr22	17712706	17713311	17713126
chr1	6093765	6095408	6094686
chr1	20820095	20821795	20820992
chr1	56835089	56836725	56836458
chr1	180200695	180201707	180200840
chr3	126851498	126852301	126851995
chr3	193106861	193107492	193107284
chr2	13068542	13069537	13069109
chr5	3694952	3697013	3696229
chr5	68179093	68179769	68179440
chr5	82099539	82100712	82100299
chr4	37541898	37542602	37542248
chr4	77922648	77924702	77924216
chr7	26698684	26699601	26699167
chr9	139636865	139637806	139637467
chr8	61875796	61877311	61876223
chr10	15125999	15127111	15126584
chr10	64004559	64005775	64004983
chr12	95134598	95135428	95134952
chr15	41784691	41785911	41785076
chr17	70161015	70162051	70161686
chr16	9912885	9913940	9913703
chr16	71123428	71124473	71123827
chr16	78309099	78310131	78309505
chr22	39161688	39162622	39162215
chr1	11039856	11041301	11040523
chr1	90364171	90365835	90364501
chr1	205014685	205015733	205015326
chr3	24540708	24541401	24541004
chr3	172857083	172857809	172857432
chr2	173138494	173139923	173138799
chr5	80703892	80704608	80704266
chr4	95461497	95462638	95461905
chr4	126718284	126719676	126719289
chr4	155194997	155195808	155195489
chr4	165051881	165052606	165052311
chr4	186988982	186989710	186989378
chr6	40513390	40514230	40513907
chr6	71890786	71891907	71891451
chr9	29324584	29327207	29326345
chr8	25239979	25241004	25240599
chr8	41176192	41177314	41176904
chr11	17374455	17375065	17374707
chr10	6797782	6798611	6798211
chr10	45419992	45421316	45420744
chr10	88094073	88095009	88094610
chr12	31471806	31473131	31472831
chr12	122667916	122668513	122668134
chr15	91478030	91479068	91478467
chr14	60977977	60978610	60978436
chr17	5013991	5016468	5015231
chr16	63338773	63340101	63339721
chr16	81898758	81899401	81899061
chr19	7735036	7735546	7735202
chr19	46032013	46033227	46032515
chr18	22406113	22407336	22406687
chr1	90097207	90098587	90097880
chr1	155954078	155954885	155954327
chr1	162792273	162793862	162792814
chr3	11414498	11415301	11414920
chr3	66547928	66548430	66548232
chr3	90255284	90256026	90255717
[truncated: 233 more rows]

## Sheet: ESCspecific
FOXK2 peaks specific to ESC cells, relative to NPC and MESEN
chr	start	end	summit
chr13	51466776	51469504	51467916
chr2	122548376	122550307	122549020
chr12	125676949	125678244	125677532
chr12	32165890	32166942	32166513
chr6	14379492	14381109	14379975
chr22	49310532	49311890	49311383
chr16	17411594	17412913	17412215
chr12	114722456	114724924	114724107
chr9	115767698	115769234	115768297
chr2	216915454	216917725	216916292
chr7	33533493	33534679	33534198
chr21	36994429	36995634	36995062
chr2	233286828	233289490	233288393
chr3	99929020	99930805	99929769
chr4	7415592	7418005	7416732
chr1	3709176	3711410	3710133
chr21	29321075	29322696	29321705
chr9	117955685	117956840	117956213
chr4	11470270	11471214	11470784
chr7	28332508	28333543	28332996
chr3	50532599	50534821	50533352
chr15	53036766	53040264	53037684
chr8	39791945	39793433	39792788
chr5	118414798	118416415	118415377
chrX	24387676	24389121	24388144
chr2	129248668	129250581	129249556
chr4	183337489	183338702	183338067
chr6	116752587	116753990	116753333
chrX	40015723	40017622	40016822
chr16	75505493	75506990	75506334
chr3	132099786	132101732	132101282
chr4	74850168	74851732	74851260
chr9	74566599	74567732	74567085
chr17	74101795	74102837	74102336
chr12	31539793	31540968	31540168
chr21	44379441	44380510	44380029
chr11	117602090	117603524	117602835
chr7	127938689	127940993	127939508
chr12	50086196	50087524	50086808
chr2	107535305	107536891	107536069
chr2	45639475	45641152	45639892
chr7	148841998	148843235	148842582
chr15	27419571	27422305	27421203
chr15	77829932	77831879	77830449
chr17	40016686	40017808	40017254
chr6	106145322	106146545	106145941
chr4	129270341	129271638	129271188
chr4	38088627	38089471	38089104
chr6	158888631	158889805	158889295
chr15	71678776	71680911	71679297
chr12	54469588	54470546	54469894
chr15	85146652	85147557	85147058
chr17	10474760	10476308	10475382
chr8	41463562	41465446	41464443
chr3	132069792	132071098	132070328
chr4	171943363	171944771	171944117
chr13	89525879	89527944	89526737
chr10	123048561	123049922	123049073
chr20	48815989	48816996	48816582
chr1	202452291	202453610	202452709
chr1	213843193	213844429	213843987
chr2	9428766	9429842	9429201
chr4	189967128	189968816	189968057
chr1	231347674	231348815	231348255
chr3	71008882	71010004	71009472
chr18	33406938	33408906	33407685
chr2	132177609	132178766	132177866
chr6	12430760	12432036	12431367
chr8	70371669	70373166	70372202
chr12	91665750	91666943	91666513
chr14	71175019	71176719	71175540
chr17	1157996	1159060	1158576
chr1	197779027	197781804	197780018
chr2	173396653	173398119	173397694
chr6	13943798	13944807	13944330
chr9	38482784	38485903	38484118
chr15	27009987	27013070	27011583
chr14	57369861	57371389	57370443
chr6	87889264	87890404	87889907
chr17	55003243	55004444	55003801
chr3	181860018	181862308	181860965
chr7	28994083	28995230	28994728
chr1	58634327	58635651	58635102
chr1	229366117	229367999	229366531
chr3	78362973	78364952	78364129
chr10	123299375	123301749	123301154
chr6	143232787	143234021	143233442
chr3	32001397	32003102	32002064
chr5	15550275	15551792	15550748
chr10	30810970	30812327	30811871
chr4	187186305	187188395	187187021
chr5	68218084	68219213	68218628
chr17	38619909	38622222	38621175
chr3	946578	947585	947146
chr3	94722675	94723721	94723244
chr12	12710215	12711824	12711096
chr15	68145716	68147327	68146132
chr1	232260671	232262613	232261010
chr14	22023597	22025104	22024692
chr14	22712187	22713503	22712887
chr15	90524709	90527057	90525845
chr22	46023779	46025007	46024556
chr5	90391501	90393282	90392019
chr12	26661957	26664038	26663397
chr17	7580541	7581933	7580991
chr17	49450464	49452395	49450863
chr1	102170209	102171142	102170636
chrY	21306616	21309058	21308449
chr7	23505657	23507218	23506414
chr9	6170283	6172291	6171745
chr8	30060649	30062466	30062064
chr5	179769608	179771675	179770729
chr11	46022485	46023788	46023088
chr13	51818617	51820778	51819499
chr19	36423063	36424107	36423454
chr3	66622652	66623761	66623386
chr20	31445385	31446628	31446135
chrX	16604289	16605808	16605003
chr6	27855993	27857159	27856674
chr7	129519184	129520301	129519826
chrX	88245463	88247460	88246185
chr7	4079914	4081005	4080421
chr8	89471932	89473701	89472266
chr11	123616420	123617802	123617086
chr22	36058802	36060178	36059282
chr3	44009598	44011004	44010371
chr5	173096626	173097883	173097265
chr4	137202383	137204101	137203349
chr17	72554494	72555628	72555167
chr7	87844194	87845224	87844789
chr6	27737912	27739133	27738795
chr13	100504945	100506110	100505679
chr3	72981583	72982903	72982415
chr5	81275497	81276976	81276222
chr4	4464292	4465716	4464915
chr4	38674485	38677032	38675378
chr6	134002299	134004241	134003241
chrX	15416892	15417986	15417326
chr19	31086876	31088521	31087870
chr2	201224713	201225778	201225305
chr10	32520587	32522506	32521527
chrX	70142151	70143669	70142755
chr17	65747864	65749114	65748480
chr19	48904269	48905313	48904632
chr14	34952085	34953313	34952548
chr3	112073085	112074624	112074012
chr4	26423163	26424637	26424113
chr8	113265553	113267005	113266408
chr15	26374286	26376121	26375713
chr18	14025946	14027349	14026328
chr8	89603844	89605229	89604585
chr13	96946291	96948435	96947606
chr1	64248338	64249844	64248851
chr20	57243862	57245695	57244815
chr1	110011307	110012303	110011755
chr2	37432888	37433686	37433274
chr7	90673182	90674172	90673805
chr8	119803195	119804478	119803696
chr8	13624992	13626309	13625912
chr10	108294562	108296009	108295365
chr13	46402183	46403591	46403020
chr2	189162829	189165011	189164011
chr7	7472966	7473836	7473415
chr8	103547499	103549671	103548634
chr6	88800881	88801923	88801506
chr1	15834912	15835996	15835406
chr1	63770534	63772430	63770816
chr4	42295679	42297033	42296500
chr4	99858447	99859541	99859101
chr9	71483545	71484830	71484461
chr10	111928638	111929564	111929089
chr2	919575	921899	920639
chr6	15038147	15039601	15038540
chr16	13195495	13196327	13195917
chr2	199725496	199727010	199726041
chr7	48338925	48340770	48340023
chr7	51394035	51394895	51394438
chr3	174771525	174772591	174772070
chr8	132963844	132965890	132965170
chr10	123937766	123938905	123938579
chr15	99099302	99100501	99099893
chr3	83051894	83052988	83052543
chr3	156992341	156993301	156992779
chr6	163543391	163545035	163544153
chr11	40224502	40225547	40225014
chr2	207326560	207328044	207327321
chr9	6691699	6694020	6692778
chr10	65609862	65611608	65610462
chr14	36477791	36479530	36478943
chr18	57733463	57734596	57733936
chr9	133978641	133980281	133979589
chr3	121311399	121313606	121312602
chr6	161750791	161751933	161751623
chr1	154157999	154161042	154160005
chr3	193776377	193777303	193776789
chr4	74808896	74810201	74809431
chr11	6343953	6345705	6344846
chr11	44926552	44927822	44927112
chrX	149674533	149675242	149675003
chr10	23744954	23745964	23745493
chr13	104905060	104906540	104905606
chr5	45566687	45568222	45567420
chr7	31685834	31687095	31686660
chr7	151168388	151169927	151168855
chr12	119054886	119056497	119055646
chr3	39372096	39373265	39372627
chr3	142382697	142384302	142383798
chr6	155336870	155338529	155337664
chrX	112379774	112380974	112380210
chrX	149675244	149676305	149675612
chr10	89384547	89386120	89385587
chr9	24497236	24498210	24497806
chr13	100355876	100358070	100356370
chr4	92543483	92545448	92544571
chr7	36608278	36609429	36609025
chr6	125340748	125342504	125341771
chr12	39805710	39806745	39806177
chr3	85757194	85758361	85757641
chr4	102203284	102204241	102203777
chr7	52181301	52183437	52182355
chr5	142080992	142082326	142081853
chr8	20364603	20365584	20365380
chr17	35129882	35131691	35130388
chr3	45725502	45726680	45726361
chr2	63347883	63349011	63348479
chr2	101729002	101731759	101730171
chr11	92044187	92046337	92045156
chr18	24703898	24705388	24704274
chr4	166354395	166355305	166354834
chr6	14055392	14056401	14055904
chr8	20365585	20366726	20365919
chr10	131755013	131756274	131755862
chr10	43506997	43508914	43508225
chr10	114437378	114440168	114439225
chr13	96651899	96653294	96652580
chr12	42112789	42114503	42113938
chr20	25622791	25624020	25623454
chr2	49631110	49632548	49631548
chr5	168429293	168430646	168430076
chr7	72155954	72157250	72156656
chr14	92936499	92937476	92936962
chr19	21881485	21882587	21882140
chr19	21886378	21887865	21887320
chr18	52057048	52059112	52058048
chr20	42080295	42081506	42080986
chr7	12462184	12464701	12463990
chrX	73771438	73772543	73772032
chr2	8079050	8080325	8079609
chr5	20046785	20047704	20047213
chr7	8401513	8403657	8402820
chr9	77109167	77110071	77109679
chr13	83790298	83791427	83790897
chr1	119889621	119891453	119890879
chr1	205160512	205162186	205161051
chr4	62639055	62640236	62639761
chr12	4312646	4314015	4313253
chr17	75782668	75783924	75783257
chr16	48352309	48353308	48352644
chr2	101029765	101031104	101030324
chr8	141061397	141063055	141062346
chr13	55610097	55610942	55610555
chr3	168332353	168334178	168333177
chr6	144067213	144068371	144068038
chr9	78072051	78073499	78072608
chr10	61750557	61751839	61751013
chr12	127391275	127392613	127391602
chr2	6904442	6906250	6905329
chr5	22186610	22188607	22187952
chr5	64559895	64561035	64560431
chr8	98768332	98769802	98768755
chr11	9527890	9529764	9529031
chr13	45884127	45885482	45884663
chr12	77265797	77267724	77266352
chr18	45344440	45345923	45345212
chr2	158171795	158173115	158172678
chr2	184272654	184273746	184273335
chr17	69015764	69017347	69016093
chr1	109490188	109491608	109490739
chrY	15158813	15160606	15159884
chrX	102310898	102312046	102311429
chr13	26496385	26497871	26497198
chr1	97009484	97011031	97010097
chr6	68600188	68601516	68601057
chr9	103432006	103432786	103432608
chr15	41122640	41124252	41123162
chr16	7814715	7816134	7815381
chr1	171267044	171269086	171268104
chr3	157816309	157817108	157816481
chr6	29492183	29493487	29492980
chr20	19187607	19189007	19188370
chr1	19807404	19809056	19808514
chr5	34521896	34525504	34523263
chr7	110022339	110023909	110023081
chr7	143107067	143108159	143107839
chr7	155032164	155033175	155032634
chr8	141340874	141342886	141341963
chr11	94543933	94544723	94544337
chr15	59645836	59647286	59646373
chr17	73246806	73247820	73247325
chr21	22394809	22395817	22395261
chr7	26987415	26989816	26988482
chr8	70473265	70475130	70473714
chr13	43166246	43168240	43167680
chr7	52196098	52197929	52197151
chr7	71116432	71118607	71117685
chr6	107060909	107062826	107061628
chr11	743352	744905	743806
chr14	32402784	32403872	32403231
chr17	51530908	51532407	51531927
chr21	16094499	16096031	16095400
chr12	85912199	85913389	85912688
chr15	95672983	95674097	95673610
chr17	20077111	20078333	20077510
chr3	152328134	152329149	152328560
chr3	195784363	195785497	195784940
chr16	23211792	23213309	23212742
chr3	122624067	122624899	122624405
chr16	19776996	19778322	19777604
chr22	33449055	33450895	33450230
chr1	56646691	56647805	56647217
chr3	190270435	190271704	190271180
chr8	1605567	1607110	1606412
chr1	107737932	107738802	107738414
chr3	179964131	179965288	179964655
chr4	85257690	85258904	85258221
chr4	159766207	159767806	159766837
chr11	70492965	70493929	70493423
chr15	30276394	30278197	30277299
chr19	21887875	21889310	21888450
chr1	112945698	112947754	112946499
chr5	52966898	52968029	52967444
chr4	92824994	92826497	92825904
chr7	49428756	49430383	49429648
chr7	136945174	136946138	136945517
chr10	21705882	21707378	21706475
chr13	41247305	41248623	41247725
chr3	89380994	89382706	89382054
chr4	42486388	42487634	42486941
chr7	76302390	76303588	76302950
chr6	14639804	14640638	14640468
chr12	30483179	30484158	30483740
chr12	127390648	127391267	127391023
chr20	6984784	6986203	6985746
chr4	2778798	2781539	2780520
chr4	160303297	160305516	160304747
chr7	157803219	157804635	157803707
chr9	125834053	125835253	125834822
chr13	66033785	66034898	66034508
chr15	77421974	77423674	77423136
chr18	58470895	58472763	58471812
chr1	77223042	77224310	77223566
chr3	168556999	168558707	168557718
chrX	111409633	111411309	111410733
chr6	61967193	61968214	61967570
chr11	102150852	102151897	102151441
chr12	33802662	33803613	33803152
chr20	23042643	23043765	23043152
chr3	50854870	50856467	50855770
chr2	181768981	181770350	181769838
chr11	90170810	90171984	90171385
chr13	51878337	51879524	51879013
chr12	18449999	18451594	18450959
chr16	83635375	83637410	83636707
chr1	238540312	238541810	238540845
chr2	105482116	105483409	105482774
chr9	13490590	13491832	13491583
chr9	94105887	94106803	94106380
chr17	55004445	55005313	55004697
chr18	1089998	1091850	1091053
chr3	149291792	149292878	149292325
chr3	179752887	179754892	179754066
chr6	49309064	49310919	49310188
chr9	17397031	17397977	17397394
chr9	23740085	23742170	23741022
chr9	26787321	26788814	26788120
chr8	69702017	69703099	69702369
chrY	16744912	16746178	16745786
chr12	67928539	67929803	67929230
chr17	33759880	33761455	33760682
chr2	127515386	127516801	127515973
chr4	108811668	108812479	108812213
chr6	49306082	49307547	49306904
chr11	129984690	129986004	129985274
chr12	86727092	86728728	86728051
chr14	57385265	57386872	57386063
chr2	52261262	52262545	52262088
chr5	129913676	129914875	129914323
chr4	145568841	145569802	145569218
chr9	20301951	20302921	20302398
chr9	25204285	25206011	25205577
chr9	77107714	77109154	77108606
chr8	48677638	48679694	48678387
chr12	8966322	8967433	8966679
chr4	109081536	109082912	109082113
chr8	111847534	111848258	111847934
chr11	55740796	55741910	55741287
chr9	90011638	90013122	90012362
chr13	100030543	100032065	100031438
chr3	55732639	55733527	55732971
chr4	42272436	42273804	42273402
chr4	92483187	92484121	92483669
chr6	101105988	101107007	101106566
chr8	129099243	129100748	129099678
chr12	131337796	131339056	131338349
chr4	62260603	62261408	62261129
chr6	21599325	21600399	21599653
chr6	98039694	98040704	98040152
chrX	86505797	86507469	86506814
chr3	86457322	86458257	86457855
chr1	69542103	69544101	69543044
chr2	233914581	233916738	233916311
chr4	73919695	73920889	73920408
chr6	127803987	127806007	127804649
chr10	44249792	44250752	44250249
chr10	106082584	106083571	106082971
chr3	111675292	111677391	111676484
chr4	36816596	36817901	36817452
chr15	39316246	39317767	39317270
chr3	156072777	156073706	156073282
chr6	155463433	155464572	155464214
chr9	125936774	125937909	125937218
chrY	18247963	18249751	18249093
chr1	200360820	200361581	200361097
chr11	92052586	92053980	92053530
chr13	51816761	51818615	51818062
chr12	32552900	32553743	32553435
chr15	76062622	76064701	76063613
chr21	40350827	40352587	40351402
chr3	114930699	114932012	114931186
chr3	156035190	156036503	156035798
chr2	102183099	102184006	102183557
chr5	112129168	112130357	112129661
chr6	114640259	114641806	114641029
chr8	465995	466957	466498
chr13	69471142	69472128	69471703
chr13	81456143	81456946	81456613
chr15	40178955	40180785	40179576
chr3	75863197	75864665	75864032
chr2	192843198	192844771	192844390
chr6	68749362	68750095	68749700
chr6	102213999	102215486	102214977
chrX	132493488	132494157	132493758
chr18	72714396	72715702	72714815
chr5	176369999	176371315	176371035
chr7	24473764	24475529	24474682
chr9	16709667	16710736	16710227
chr10	102060388	102061814	102061001
chr19	52411206	52412642	52411777
chr5	162751375	162752399	162751914
chr6	136774695	136775627	136775173
chr11	9697079	9698220	9697501
chr12	124629979	124631193	124630615
chr1	119502396	119503734	119502986
chr4	175372641	175374401	175373274
chr6	36825797	36827007	36826318
chr9	104088080	104089630	104088891
chr3	13388554	13389670	13389153
chr3	72861040	72862204	72861590
chr2	189275187	189276163	189275687
chr5	169728019	169728741	169728314
chr7	21907623	21909234	21908236
chr10	23475098	23476403	23475723
chr18	67424182	67424970	67424677
chr20	50927305	50928703	50928082
chr1	202946199	202947438	202946901
chr11	131086902	131088413	131088090
chr12	117164347	117165483	117164709
chr19	41488423	41490043	41488861
chr21	40908826	40910285	40909548
chr4	129648595	129650016	129649036
chr6	86912578	86913620	86913118
chr9	78085907	78087121	78086567
chr19	34057227	34058409	34057898
chr20	10444880	10445597	10445337
chr7	704097	706302	705058
chrX	119273710	119275110	119274387
chr12	46713322	46714522	46714057
chr14	63512340	63513908	63513422
chr14	98574967	98576215	98575751
chr16	28261994	28262986	28262489
chr1	53342540	53343764	53343409
chr1	160277893	160279006	160278383
chr2	177628031	177630412	177628996
chr5	59164299	59165862	59165413
chr4	190098610	190100017	190099632
chr6	47196782	47197862	47197383
chrX	113281192	113282546	113281925
chr13	56775585	56777005	56776068
chr6	33019577	33021401	33020228
chr16	66462211	66463355	66462735
chr18	20748570	20749524	20749172
chr18	27291499	27292605	27292071
chr3	45740960	45742134	45741621
chr2	42780885	42782556	42781758
chr7	25592396	25593704	25593215
chr7	36606988	36608263	36607787
chr11	30581031	30583585	30582506
chr12	125830553	125831645	125831038
chr18	49586321	49588132	49587529
chr4	73037090	73038402	73037683
chr7	64396459	64397717	64397199
chr14	38671472	38672538	38671676
chr19	50003999	50004784	50004463
chr20	1702228	1704279	1703035
chr3	18385531	18387319	18386562
chr3	148514192	148515439	148514846
chr4	85486095	85488016	85487397
chr4	159491987	159493781	159493041
chr7	101795628	101796487	101796213
chr14	58195178	58197719	58195568
chr16	74062335	74063652	74062789
chr3	5254091	5255951	5255355
chr2	36688259	36689946	36689177
chr5	33447094	33449867	33448517
chr12	58034993	58036515	58035639
chr12	85082706	85084343	85083627
chr14	42976658	42978605	42977583
chr5	88192887	88194813	88194030
chr4	78986497	78987680	78987141
chr7	141129389	141131488	141130937
chr6	158759865	158760904	158760356
chr8	141854605	141856102	141855655
chrX	111547170	111548610	111547761
chr12	40146106	40147802	40146496
chr19	34714808	34716529	34716052
chr18	23615872	23616636	23616209
chr22	37192438	37193469	37192798
chr3	76087495	76089331	76088634
chr3	177327799	177328881	177328265
chr7	19767198	19768313	19767867
chr7	32719102	32721401	32720541
chrX	19880324	19881462	19881021
chr1	64961723	64964268	64963353
chr6	74058101	74059728	74059170
chr9	71177097	71178124	71177579
chr8	72843899	72845456	72844572
chr8	93723393	93724644	93723828
chr10	6406976	6408527	6407861
chr16	78001321	78002482	78001611
chr3	77523171	77525733	77524802
chr3	114620894	114622134	114621697
chr7	136563818	136565001	136564179
chr2	11874288	11875313	11874792
chr2	60186588	60188015	60187393
chr5	122894818	122895633	122895225
chr7	39372396	39373339	39372894
chr6	136912394	136913438	136912895
chr11	19840070	19841146	19840639
chr11	77159902	77160843	77160413
chr10	11186595	11187565	11186951
chr1	178544107	178545913	178545330
chr4	77527892	77530095	77528888
chr6	158161983	158162763	158162430
chr9	138912491	138913930	138913163
chr8	70918877	70920610	70919924
chr12	71056991	71058902	71057931
chr12	95588424	95589478	95589032
chr20	20086779	20088080	20087388
chr1	47658526	47659345	47658900
chr3	148717467	148718308	148717799
chr2	55360715	55362351	55361133
chr8	89777299	89778316	89777890
chr10	76069698	76071306	76070569
chr14	31590942	31593018	31592404
chr14	57186479	57187312	57186883
chr22	38720937	38722252	38721670
chr7	54747560	54748745	54748143
chr9	19188272	19189818	19188898
chr9	28006468	28007623	28007213
chr9	130416136	130418005	130417026
chrX	7269808	7271320	7270681
chrX	46169199	46170422	46169693
chr13	61158173	61159183	61158807
chr12	114713285	114714317	114713983
chr15	26486871	26488376	26487919
chr1	9111186	9112188	9111694
chr1	77048523	77049873	77049050
chr3	46586987	46588221	46587463
chr3	165199690	165200604	165200125
chr4	105836398	105837619	105837145
chr7	82840473	82841728	82841081
chr7	111491692	111492993	111492527
chr10	23350434	23351507	23350921
chr13	103445597	103447907	103446167
chr15	38999564	39001282	39000872
chr14	38682976	38684361	38683481
chr16	9059224	9060517	9060113
chr3	179833875	179836312	179834718
chr3	183208334	183209711	183208832
chr5	12622397	12624568	12623694
chr5	123774184	123776191	123774520
chr4	124422484	124423893	124423018
chr4	159165695	159167002	159166265
chr7	20081875	20082810	20082417
chr6	166778395	166779296	166778838
chr10	61152388	61153449	61153050
chr12	70900991	70901899	70901523
chr15	81259341	81260434	81259836
chr14	57371410	57372810	57372206
chr2	22366274	22367622	22366864
chr2	111590777	111592395	111592046
chr10	88220833	88222469	88221875
chr16	65805916	65806793	65806336
chr20	56252088	56253619	56252497
chr2	206627871	206629827	206628848
chr5	67337469	67338644	67338031
chr4	108812480	108813503	108812981
chr7	47583397	47584386	47583885
chr9	103859464	103861238	103860865
chr8	20314876	20317017	20315880
chr13	74207595	74208749	74208310
chr12	78625062	78627401	78626935
chr1	105905429	105906719	105906132
chr1	185217892	185219865	185218928
chr2	187120147	187121151	187120816
chr5	25500293	25501901	25501442
chr4	183621644	183622536	183622066
chr6	107062831	107063738	107063017
chr11	58863185	58864281	58863664
chr11	70236559	70237801	70237169
chr13	36562673	36563968	36563106
chr15	61096296	61098123	61097457
chr14	61766628	61768505	61767668
chr2	44361845	44363979	44362787
chr4	72693377	72694082	72693788
chr4	127966299	127967693	127967191
chr8	54571349	54573254	54572414
chr13	110468126	110469716	110468994
chr14	61567390	61569423	61568917
chr14	82259640	82261613	82260912
chr1	187438899	187440002	187439409
chr2	173246433	173247666	173246867
chr6	167657197	167660014	167658625
chr9	93545319	93546806	93545985
chr9	112529326	112530506	112529810
chr8	90498443	90499535	90498964
chr13	61757837	61759627	61758849
chr12	130254676	130256811	130256521
chr1	241277251	241278770	241278336
chr4	74449036	74450126	74449483
chr4	107206592	107207441	107206931
chr6	132273385	132275090	132274206
chr8	34894797	34896406	34895707
chr15	36382393	36384019	36382997
chr19	23756972	23758026	23757530
chr1	147038898	147040323	147039924
chr3	190363238	190364403	190363920
chr5	154402834	154404438	154403731
chr4	187617096	187618320	187617568
chr7	26774820	26776741	26775660
chr6	139634274	139635802	139635142
chr8	80079447	80081698	80080856
chr8	94229468	94230677	94230217
chr10	107434812	107436558	107435270
chr12	114828779	114830351	114829186
chr17	40583493	40584459	40584001
chr16	26145407	26146583	26146043
chr18	54789807	54791316	54790335
chr1	28133112	28134601	28133893
chr3	189707485	189708593	189708150
chr2	39591553	39592644	39592362
chr2	67557036	67558079	67557351
chr2	200719196	200721216	200720690
chr4	174445385	174446735	174446331
chr9	109733173	109734123	109733563
chr9	128462775	128463511	128463212
chr8	20677482	20678421	20677884
chr8	56578507	56580118	56579604
chrX	112713907	112715459	112714876
chr11	60134218	60135734	60134792
chr10	92564591	92565912	92565235
chr14	64417116	64418372	64417916
chr4	74881214	74882619	74881863
chr6	23396683	23398007	23397396
chr8	69113295	69115085	69114015
chr13	114033998	114035205	114034493
chr12	32175011	32176312	32175526
chr16	6246533	6247765	6246815
chr18	13338943	13339960	13339568
chr3	45781330	45782206	45781731
chr11	20667785	20668864	20668557
chr10	82653629	82654699	82654280
chr13	49837547	49838713	49838106
chr20	61559455	61560715	61560208
chr1	23589112	23591151	23590350
chr2	111593480	111594998	111594500
chr2	208538830	208540308	208539326
chr6	107426690	107428177	107427687
chr8	24800299	24801368	24800780
chr13	53310440	53312123	53311685
chr15	90829790	90831157	90830511
chr14	68805991	68807678	68807072
chr1	52919822	52921196	52920643
chr1	153437810	153439129	153438816
chr3	63399682	63400705	63400165
chr2	83181387	83183107	83182194
chr4	189042375	189043499	189042844
chr7	26061489	26063238	26062342
chr7	152665803	152667586	152666537
chr6	40331598	40332806	40332388
chr8	126445835	126447946	126447132
chrX	123057603	123058737	123058286
chrX	153106588	153108104	153107483
chr11	79867772	79869241	79868559
chr16	87143269	87144366	87143936
chr22	31201987	31203101	31202492
chr2	23830907	23831762	23831110
chr6	21691459	21692995	21692209
chr10	126158952	126159810	126159251
chr12	113027785	113028733	113028260
chr19	17270197	17271501	17270934
chr1	32525983	32526997	32526691
chr1	91569949	91571047	91570556
chr3	44019696	44020805	44020415
chr6	50791105	50793010	50792465
chr6	117148380	117149840	117149252
chr8	50946498	50947318	50946940
chr11	93609330	93610221	93609850
chr20	11517287	11519224	11517844
chr20	23371696	23373184	23372747
chr1	229326293	229328172	229326955
chr5	98344891	98347310	98346584
chr4	41329493	41330509	41330041
chr4	138968082	138969385	138968728
chr7	20092744	20093988	20093547
chr8	37965267	37966145	37965687
chr11	99071036	99072092	99071683
chr13	87118070	87118904	87118476
chr5	12661334	12662231	12661862
chr6	137492221	137493411	137493103
chr14	21174617	21176196	21175116
chr17	3859397	3860805	3859867
chr2	125084574	125085768	125085105
chr5	83560945	83562649	83561552
chr7	7957895	7959584	7958702
chr7	28569698	28570955	28570162
chr7	152698879	152700108	152699464
chr6	2930759	2932180	2931426
chr6	29811929	29813003	29812517
chr6	47396376	47397537	47397160
chr6	169406784	169407904	169407220
chrX	67260670	67262205	67261100
chr10	16284199	16285367	16285018
chr12	98797624	98798901	98798336
chr12	111253804	111255304	111254808
chr17	52996292	52997369	52997051
chr3	109032971	109033834	109033446
chr3	187097373	187098814	187097922
chr2	33621222	33622680	33621719
chr4	138706394	138707467	138706979
chr6	56730985	56732569	56731512
chr14	77890787	77891752	77891269
chr1	193563060	193564308	193563817
chr3	119594290	119595701	119594820
chr3	186614398	186615709	186614921
chr2	116583304	116584074	116583687
chr4	186790277	186791210	186790802
chr7	13024191	13026210	13025620
chr7	24916053	24918736	24917575
chr6	75999999	76001202	76000485
chr6	76978093	76979427	76978552
chr6	140957814	140959220	140958496
chr9	74072192	74074034	74073761
chr11	58565221	58565959	58565579
chr13	112183743	112185143	112184565
chr1	44126002	44127009	44126218
chr3	59947898	59948701	59948344
chr6	89241999	89242820	89242398
chr9	33585876	33586831	33586282
chr8	62573370	62574507	62573929
chr10	72382113	72383794	72383356
chr15	57654876	57656381	57655955
chr16	69045033	69046487	69046002
chr20	12232676	12234122	12233678
chr4	147924899	147926268	147925255
chr7	34396335	34397204	34396769
chr9	26742489	26743774	26743080
chr9	37184113	37185917	37184691
chr8	14345592	14346483	14346102
chr13	113387358	113388103	113387799
chr16	26065770	26067987	26067297
chr19	8270852	8272208	8271674
chr19	31013168	31014011	31013447
chr19	52412646	52413999	52413525
chr18	48943429	48945786	48944598
chr3	140432296	140433207	140432745
chr5	112131428	112132671	112131907
chr7	14024213	14025535	14025132
chr7	43330490	43332752	43331744
chr6	112175280	112176459	112175995
chr9	71720769	71721668	71721191
chr9	76907798	76909710	76908653
chr11	25001962	25002909	25002450
chr14	65443074	65444505	65443953
chr1	232274805	232275580	232275266
chr2	157486196	157488176	157487355
chr5	154919162	154920541	154920017
chr5	170187769	170188899	170188633
chr4	65602035	65604214	65603129
chr6	160367581	160368602	160368133
chr17	3400801	3402981	3402368
chr16	20661614	20662963	20662037
chr1	180207706	180209478	180208322
chr3	139922951	139924617	139923357
chr6	15264864	15265707	15265265
chr6	38804106	38805006	38804592
chr8	93063653	93064570	93063931
chr15	97604153	97605308	97604738
chr1	44124996	44126001	44125748
chr4	16909494	16910849	16910458
chr7	90148075	90150508	90149283
chr6	104460797	104462070	104461631
chr9	80332151	80333325	80332717
chr8	132404371	132405502	132404985
chr12	56205299	56206469	56206024
chr1	167881082	167882536	167881645
chr3	178798998	178800461	178799761
chr3	190286775	190287812	190287333
chr9	132651366	132652602	132652069
chrX	82781282	82782390	82781852
chr11	40864000	40865109	40864496
chr10	21678461	21679923	21679426
chr12	105689586	105690903	105690351
chr12	126428318	126429704	126428761
chr14	96024014	96024751	96024346
chr18	67545696	67547057	67546447
chr1	63786931	63787786	63787586
chr1	212926642	212927622	212927199
chr1	212986579	212988824	212988146
chr2	168131458	168132571	168131878
chr5	143390494	143391927	143391168
chr6	111975017	111975529	111975329
chr8	108506843	108508471	108507713
chr16	3128555	3129460	3129017
chr1	170460182	170461012	170460605
chr3	137530434	137531645	137531059
chr2	77313839	77314905	77314357
chr2	209458691	209460258	209459569
chr5	97548642	97549504	97549059
chr5	107311032	107311934	107311544
chr5	154100579	154101684	154101290
chr4	189429416	189431011	189430171
chr7	115165376	115166866	115166470
chr7	131093651	131094570	131094162
chr13	53528165	53529594	53529290
chr12	41797654	41798605	41798061
chr12	66982689	66983578	66983212
chr14	54448390	54450531	54449358
chr16	64614073	64615357	64614601
chr5	41284936	41286201	41285336
chr6	137744395	137746019	137744860
chr8	71863009	71864713	71863748
chrX	16790932	16791974	16791285
chr13	28868143	28869513	28868792
chr12	45023694	45024715	45024280
chr12	51640505	51642008	51641465
chr15	81158995	81159842	81159526
chr14	73270378	73271730	73271148
chr17	59479832	59481448	59480820
chr16	50144199	50145300	50144847
chr19	40180520	40182957	40181293
chr18	24507706	24508715	24508092
chr1	17847134	17848607	17848117
chr1	166830504	166831915	166830883
chr2	36843643	36845176	36844205
chr6	4480844	4482234	4481762
chr9	81860693	81861775	81861195
chrX	16715056	16716032	16715535
chr11	28736790	28737994	28737309
chr11	100058614	100059994	100059313
chr10	69735188	69736115	69735686
chr20	33849535	33850620	33850255
chr3	148515444	148516309	148515838
chr2	41602882	41604001	41603527
chr2	60016676	60018607	60017574
chr2	100171742	100172706	100172187
chr5	34416161	34418031	34416837
chr7	51394896	51395648	51395298
chr6	40256591	40257804	40257007
chr10	45539058	45540150	45539935
chr12	100544790	100546203	100545562
chr19	34093388	34094246	34093893
chr1	53502598	53503505	53502974
chr1	205862542	205864117	205863086
chr3	9996774	9997538	9997095
chr2	63550497	63551723	63551125
chr4	48013561	48015701	48014498
chr4	73752677	73753510	73753020
chr4	74317995	74319386	74318879
chr4	182087522	182088602	182088200
chr8	128878643	128879984	128879674
chr11	93852515	93853712	93853105
chr10	99407974	99409396	99408521
chr18	44771456	44773310	44772920
chr20	61514980	61515909	61515447
chr3	10267607	10268801	10268205
chr2	214991568	214992623	214992144
chr5	110759493	110760411	110759980
chr7	40872265	40873652	40872987
chr6	29204231	29205089	29204538
chr6	120617999	120618805	120618307
chr8	32077057	32079082	32077867
chr8	39583876	39585795	39584665
chr15	90120920	90122103	90121602
chr14	102411094	102412208	102411757
chr17	51716428	51717566	51716932
chr17	75704950	75706378	75705937
chr1	99980284	99981691	99980869
chr1	119883786	119884766	119883993
chr4	39890591	39891713	39891079
chr8	59977308	59978105	59977633
chr11	19811418	19813761	19813084
chr10	33384592	33386321	33385162
chr13	56741429	56742090	56741635
chr15	60301762	60302655	60301998
chr15	61076725	61078525	61077577
chr15	91126287	91127862	91127259
chr16	20186484	20187393	20186943
chr19	34128597	34131003	34129452
chr3	104627598	104628697	104628163
chr3	153359740	153362001	153360530
chr2	729033	730386	729549
chr2	19660655	19663008	19661555
chr2	33807743	33809733	33808800
chr2	200732360	200733463	200733200
chr5	72617598	72618907	72618046
chr5	112405287	112406461	112406162
chr5	124224873	124225614	124225149
chr4	26301196	26302657	26302283
chr4	176198594	176199716	176199239
chr9	71124228	71125468	71124860
chrX	16059795	16062382	16061406
chrX	62577281	62578833	62578169
chr15	31213445	31215185	31214382
chr22	28387604	28389114	28388402
chr1	9773719	9775392	9774763
chr1	29490052	29491973	29491305
chr1	81069673	81071106	81070336
chr1	240702770	240703514	240703195
chr3	52191097	52191959	52191532
chr2	23107770	23109007	23108522
chr4	171942708	171943360	171943104
chr7	3233557	3235113	3234464
chr7	41847030	41848790	41848307
chr11	341015	342279	341354
chr10	94064388	94065949	94065423
chr12	100552981	100554114	100553429
chr16	87609197	87610588	87609708
chr20	36600213	36601410	36600619
chr20	43645492	43646500	43646182
chr1	169293128	169294328	169293622
chr3	48739697	48740904	48740217
chr5	116151443	116152732	116152200
chr4	148549093	148550312	148549689
chr7	81178405	81179779	81178865
chr9	76706454	76707636	76706727
chr14	63355692	63356801	63356199
chr17	52249603	52250605	52250082
chr22	17715552	17717239	17716223
chr1	160276781	160277879	160277499
chr2	44697014	44698435	44697608
chr5	23169099	23170564	23170082
chr5	31991535	31993501	31992698
chr6	14378333	14379485	14378681
chr9	24498211	24499415	24498847
chr10	81829813	81831004	81830508
chr12	120378296	120379236	120378853
chr16	5920495	5922074	5921574
chr19	21624502	21626416	21625162
chr19	58767439	58768653	58768217
chr18	4164938	4166024	4165361
chr1	182926688	182927809	182927135
chr5	124388299	124389425	124389069
chr5	145457312	145458758	145458323
chr4	39899385	39900253	39899856
chr4	185546297	185548183	185547117
chr7	22371364	22373166	22372053
chr7	43435570	43437318	43436052
chr7	132325480	132326843	132326171
chr6	98218424	98220201	98219484
chr9	35843889	35845284	35844828
chr9	99264726	99266275	99265772
chr8	26609452	26611201	26609931
chrX	127254207	127255001	127254556
chr13	39903037	39905003	39903551
chr3	189701234	189702517	189701639
chr5	100786208	100787612	100786754
chr5	109871444	109872817	109872278
chr7	78597864	78598923	78598418
chr7	157587866	157588932	157588301
chr6	29524589	29525478	29525312
chr6	42906885	42907801	42907308
chr6	84621597	84622832	84622456
chr11	73857189	73858135	73857715
chr12	26273932	26275549	26274552
chr15	78222948	78224171	78223486
chr19	20370030	20371247	20370471
chr21	47829698	47830727	47830159
chr2	66809355	66811302	66810431
chr2	185870885	185871913	185871394
chr4	3243481	3244579	3243868
chr4	41874098	41875074	41874579
chr4	62635495	62636564	62635752
chr7	118076499	118077537	118076956
chr6	20466365	20468403	20467422
chr9	20302924	20303643	20303251
chr3	166958774	166959903	166959483
chr2	55400191	55401457	55401016
chr2	67556187	67557035	67556573
chr5	55965983	55966774	55966303
chr6	112420534	112422612	112421935
chr9	7401882	7403309	7402743
chr18	76941472	76943308	76942432
chr1	215941872	215944004	215942963
chr4	144012285	144013707	144013207
chr7	21300266	21301778	21301401
chr7	100936784	100938514	100938052
chr7	131656799	131657680	131657264
chr6	90388814	90390113	90389122
chr13	33831997	33834140	33833764
chr19	29371500	29373255	29371963
chr22	37357489	37358525	37358200
chr1	88712389	88714225	88713122
chr1	204542277	204545167	204543611
chr3	196374197	196376110	196374941
chr2	1040911	1042509	1042034
chr2	75063991	75064987	75064252
chr2	202563914	202565236	202564396
chr4	9940095	9941511	9940773
chr4	45604012	45605670	45605048
chr6	33194192	33195697	33194620
chr8	74941489	74943120	74942437
chrX	132586800	132589180	132588635
chr10	66465421	66466308	66465890
chr12	65218684	65219980	65219777
chr14	36977644	36979328	36978417
chr3	108254288	108255210	108254764
chr2	12236237	12237654	12236854
chr2	79677148	79677900	79677496
chr2	120549698	120551265	120550619
chr2	161781064	161782262	161781811
chr4	160153289	160154606	160154104
chr6	108601199	108602220	108601726
chr9	38709053	38710302	38709430
chr8	38388920	38389866	38389179
chr11	43975492	43977005	43976123
chr11	131091881	131093630	131093265
chr10	119105633	119107256	119106248
chr13	41860471	41861701	41861291
chr21	20492424	20493643	20493099
chr21	42151617	42152515	42152086
chr1	27384526	27385348	27384862
chr1	90395068	90395832	90395244
chr1	157509822	157511211	157510308
chr7	29085970	29087230	29086818
chr7	83765177	83766209	83765820
chr9	79764528	79765587	79765009
chr8	56124088	56125504	56124628
chr8	128874501	128875453	128875035
chr11	104651292	104653667	104652649
chr10	114469464	114470707	114469891
chr13	55573190	55575696	55575117
chr14	56357792	56359045	56358471
chr17	25806028	25807463	25807008
chr17	55389916	55391944	55390981
chr16	56580284	56582558	56581669
chr16	74905105	74906721	74905622
chr18	2573555	2574532	2574108
chr18	21813211	21814407	21813966
chr20	11698696	11699793	11699336
chr3	23430185	23431262	23430793
chr2	55635493	55637534	55636368
chr5	70392960	70394006	70393355
chr5	159593729	159595243	159594054
chr7	101147389	101148458	101147851
chr7	121788518	121789646	121789063
chr6	40386273	40387905	40387345
chr8	26493492	26496407	26494561
chrX	16629862	16631224	16630854
chr11	33690532	33691513	33690772
chr12	95600502	95602024	95601384
chr14	85644898	85645919	85645451
chr14	103298799	103300852	103299772
chr16	59203463	59204822	59204309
chr19	44073453	44074870	44074540
chr1	63663343	63666520	63664917
chr2	150147950	150149249	150148551
chr5	45204663	45206457	45205686
chr4	48128712	48129638	48129404
chr4	79173413	79174601	79174106
chr7	105477337	105479400	105478568
chr7	140938232	140939457	140938869
chr6	21692997	21694210	21693423
chr6	111975530	111976404	111975754
chr8	18626922	18628788	18627535
chr8	70907368	70908492	70907844
chr8	129780299	129781806	129781128
chr10	118083592	118086041	118085035
chr16	46993999	46995248	46994231
chr19	31909587	31910713	31910188
chr1	86133694	86134442	86134174
chr1	196872889	196875113	196874412
chr3	100133779	100134609	100134183
chr2	38806568	38808387	38807219
chr2	116900170	116901104	116900651
chr2	175651899	175653329	175652515
chr5	123513294	123514213	123513730
chr5	152233361	152234407	152233762
chr4	72631102	72632291	72631789
chr7	141283356	141285311	141284840
chr6	111974033	111975016	111974670
chr6	136821035	136823045	136822122
chr11	269260	270302	269603
chr12	107896699	107897537	107897137
chr16	20692475	20694625	20693934
chr19	33407499	33409606	33408815
chr3	84884656	84885862	84885058
chr3	93865317	93866437	93866062
chr2	64007430	64008439	64007838
chr2	151591312	151593436	151592829
chr2	188583989	188584959	188584459
chr5	141461398	141462501	141461938
chr6	3074817	3076528	3075790
chr9	134233758	134234707	134234222
chr8	5027151	5028368	5027758
chr8	112485581	112486892	112486114
chr11	55745797	55747024	55746408
chr11	60130640	60132097	60131537
chr11	133311777	133312748	133312445
chr10	52084797	52086311	52085286
chr13	20985842	20987936	20987258
chr13	69624272	69625612	69625042
chr12	92617782	92619766	92618526
chr14	77608766	77609958	77609560
chr21	22417784	22419103	22418565
chr3	82014518	82015432	82015040
chr3	150566476	150567604	150566935
chr5	78024997	78026100	78025437
chr6	97410830	97411886	97411187
chr10	52793102	52794111	52793569
chr13	101009388	101010704	101010326
chr18	36767776	36768763	36768350
chr1	68288435	68289235	68288811
chr3	45550595	45551707	45551087
chr3	54743591	54744712	54744021
chr3	121451775	121452701	121452256
chr2	19018753	19019847	19019042
chr7	28275037	28277502	28276200
chr7	150098497	150099812	150099197
chr6	154278198	154279216	154278692
chr9	19967682	19968780	19968400
chr8	40936874	40937739	40937316
chr8	73568147	73569625	73568632
chr13	20255464	20256349	20255880
chr13	91625782	91627467	91627001
chr12	19590145	19591470	19591100
chr15	23044837	23046263	23045831
chr15	60300225	60301761	60301574
chr14	80757178	80758002	80757587
chr16	86310184	86311620	86310899
chr1	23683595	23684907	23684097
chr1	96468525	96469688	96469000
chr1	107527351	107528536	107527678
chr1	170471687	170473831	170472956
chr3	83666176	83667405	83666713
chr2	84160505	84161424	84161042
chr5	141477297	141479542	141478284
chr6	116592258	116593002	116592681
chr11	14369348	14370757	14369785
chr11	33689695	33690528	33690331
chr13	21900695	21901837	21900989
chr15	35311617	35313228	35312826
chr14	86011293	86013607	86012854
chr16	50493140	50493851	50493535
chr1	40175898	40177101	40176536
chr1	54829057	54831369	54830800
chr3	174741669	174742811	174742141
chr4	10390688	10392103	10391145
chr4	72458419	72460169	72459323
chr4	72500469	72501601	72501005
chr7	82771288	82772356	82771768
chr6	20881395	20883183	20882629
chr6	34989552	34991671	34991166
chr9	128033736	128034580	128034164
chr13	54768194	54769212	54768643
chr12	42633702	42635501	42634344
chr15	72963671	72965003	72964116
chr2	236120001	236121125	236120550
chr4	42270462	42271466	42270977
chr9	28969836	28971324	28970397
chr11	4883625	4884748	4884382
chr10	116761024	116762289	116761796
chr12	95938437	95940081	95939314
chr12	118971565	118972602	118971972
chr17	36560245	36561452	36560570
chr20	25333333	25335020	25334123
chr20	61641293	61642516	61641888
chr21	35057786	35058659	35057990
chr1	98968090	98969728	98968727
chr2	67553392	67555231	67554467
chr2	143998693	143999715	143999232
chr2	180936042	180937133	180936626
chr2	191752898	191754767	191754086
chr2	233454694	233455635	233455136
chr4	24553376	24554195	24553733
chr4	44793698	44794405	44794043
chr7	45534824	45536291	45535902
chr7	71114501	71116428	71115947
chr7	76513290	76514509	76513701
chr7	92397654	92398661	92398089
chr7	150801105	150802405	150801625
chr11	105483715	105484746	105484044
chr10	65025760	65027156	65026283
chr10	124910792	124911726	124911332
chr13	95413334	95414450	95413782
chr12	7999566	8001220	8000059
chr14	21027225	21028373	21028002
chr17	10687645	10688924	10688090
chr20	33753749	33754905	33754160
chr21	18491734	18492587	18492225
chr1	81777302	81779406	81778392
chr3	8755197	8756734	8756319
chr5	6490997	6492451	6491878
chr4	122670063	122670929	122670486
chr7	140154031	140156395	140155753
chr6	163046124	163047703	163047043
chr8	57084714	57085601	57085133
chr10	91194099	91195332	91194731
chr10	125599295	125600548	125599763
chr13	38168596	38170343	38169685
chr13	80109532	80111205	80110132
chr12	73557464	73559245	73558748
chr16	52343789	52344701	52344202
chr19	34126796	34127665	34127293
chr22	43360530	43361887	43361203
chr2	74873121	74874321	74873495
chr2	173045780	173047387	173046736
chr5	26907779	26908671	26908303
chr4	160031478	160032910	160032242
chr11	90171987	90173309	90172477
chr10	26313979	26315213	26314682
chr10	73103636	73105549	73104430
chr19	9699860	9700880	9700417
chr1	39466521	39468217	39467521
chr3	47882998	47884317	47883641
chr3	73717197	73718499	73717739
chr3	101956996	101958319	101957437
chr2	222109484	222110507	222110011
chr4	18962827	18964086	18963625
chr4	174012122	174013534	174013212
chr4	186758207	186759609	186758692
chr9	21751374	21752904	21752298
chr9	81586878	81588312	81587692
chrX	37335486	37336726	37336196
chrX	148965464	148966463	148966219
chr11	105670496	105671415	105670968
chr13	29029215	29030433	29029819
chr13	100847098	100848994	100848075
chr13	113898445	113899601	113898882
chr17	49675856	49676748	49676273
chr3	32875138	32876145	32875292
chr3	75855393	75856348	75855954
chr3	97381005	97382406	97381808
chr2	102650979	102652505	102651477
chr2	233239519	233240847	233240066
chr5	27083772	27085462	27084416
chr5	92758972	92760041	92759193
chr6	6636598	6637368	6637034
chr9	2018717	2019504	2019119
chr15	66318050	66319267	66318616
chr15	83725488	83726904	83725957
chr14	83695552	83696656	83696099
chr17	46034577	46036089	46035237
chr16	19958974	19959994	19959716
chr1	63769478	63770531	63770349
chr3	29386857	29388034	29387672
chr3	69441778	69442819	69442379
chr3	134649599	134650812	134650091
chr3	182117474	182119299	182118834
chr5	27387335	27388524	27387948
chr5	84157394	84158601	84158100
chr4	94868257	94869271	94868745
chr4	98478397	98480141	98479506
chr7	1615629	1617306	1616644
chr7	133814293	133816034	133815177
chr6	34494990	34496207	34495634
chr6	70511247	70512745	70511702
chr6	75060578	75061165	75060958
chr8	48733975	48735750	48734979
chr8	133152351	133153953	133153064
chr11	102555677	102557282	102556920
chr11	124663187	124664515	124663373
chr11	130199819	130200903	130200416
chr12	44693095	44694214	44693607
chr12	75213799	75214703	75214221
chr15	26445143	26446096	26445677
chr15	81123661	81126165	81124139
chr3	122306094	122307116	122306724
chr5	78469059	78470301	78469692
chr5	93697805	93698495	93698175
chr4	76844589	76845473	76845012
chr4	174424164	174425126	174424664
chr7	14754975	14757075	14755780
chr7	24475533	24476645	24476269
chr9	104501293	104502272	104501868
chr8	9126999	9128050	9127415
chr8	23099221	23100553	23100138
chr11	123406871	123409203	123407866
chr10	61704841	61706469	61705910
chr13	93932041	93932965	93932554
chr12	43665448	43667266	43666173
chr12	109046620	109047538	109047099
chr14	97852696	97854177	97853684
chr19	33307398	33308705	33307866
chr1	22418737	22419684	22419141
chr1	215824565	215826512	215825390
chr3	10436397	10437831	10437108
chr3	66114186	66115209	66114551
chr3	170071489	170073042	170072376
chr2	927993	929053	928427
chr5	170041482	170042401	170041860
chr4	3239196	3240104	3239624
chr4	24545469	24546658	24546086
chr7	52984038	52984975	52984531
chr7	113005795	113006817	113006265
chr6	35004843	35005726	35005335
chr6	57917794	57919003	57918291
chr9	99835945	99837579	99836219
chr8	85664381	85665301	85664829
chr11	85059344	85060959	85060232
chr12	97955748	97957061	97956498
chr17	67446963	67448414	67447693
chr19	41487640	41488422	41488186
chr18	2915588	2917169	2916723
chr1	23553196	23554007	23553642
chr3	25365007	25366004	25365479
chr3	34905999	34907776	34907026
chr2	194984382	194985609	194984843
chr5	161139682	161140704	161140207
chr4	165801472	165802661	165801834
chr7	11998298	12000168	11998979
chr7	13872799	13873690	13873316
chr7	157387298	157388817	157388185
chr8	72835883	72836942	72836401
chr10	90846173	90846941	90846580
chr13	56740684	56741427	56741256
chr16	31256578	31258061	31256913
chr19	42873659	42875018	42874387
chr1	179497867	179499395	179498760
chr3	124711466	124712470	124711964
chr4	778699	779872	779198
chr7	7386408	7387905	7387226
chr7	153889678	153890819	153890240
chr6	158039495	158040302	158039916
chr9	75335963	75336910	75336278
chr8	102253756	102254713	102254146
chr11	93088919	93090007	93089604
chr10	114716321	114717225	114716774
chr10	123338111	123339366	123338852
chr15	35353170	35355604	35354336
chr19	8033804	8035207	8034668
chr20	3700699	3701719	3701185
chr20	11699794	11700509	11700087
chr1	58496469	58498553	58497369
chr3	126203497	126204523	126204127
chr3	164568691	164569803	164569256
chr2	78055761	78057549	78056993
chr2	120012480	120013924	120013517
chr2	155513006	155513910	155513482
chr7	10969365	10971479	10970946
chr9	90008177	90009510	90008908
chr8	32314681	32315719	32315298
chr8	40094774	40096175	40095854
chr8	42356297	42358191	42357478
chrX	22331491	22332304	22332131
chrX	88244333	88245453	88244671
chr11	1922189	1923410	1922984
chr11	90737993	90739407	90738944
chr11	97029678	97030611	97030138
chr11	112278596	112280384	112279445
chr13	70033209	70034294	70033779
chr13	100353800	100355867	100355377
chr12	55822085	55823203	55822821
chr15	40844861	40846243	40845455
chr14	94306002	94306902	94306527
chr20	45946534	45947845	45946959
chr20	62807393	62809125	62808372
chr21	23222932	23224043	23223678
chr1	171266408	171267043	171266712
chr3	125740326	125741349	125740713
chr3	143374996	143375916	143375505
chr2	40437167	40438476	40437979
chr5	173342999	173344608	173343384
chr7	51147767	51149540	51148705
chr7	52152868	52154625	52153341
chr7	148105780	148106805	148106266
chr6	164056798	164057541	164057189
chrY	6084393	6085771	6085231
chr11	128740571	128741689	128741009
chr12	811764	812630	812263
chr15	80879096	80879961	80879564
chr19	24257954	24259205	24258482
chr20	31339243	31340892	31339742
chr1	157610800	157611805	157611243
chr2	85474747	85475689	85474956
chr5	79552947	79554259	79553967
chr7	25733899	25735009	25734546
chr8	23642570	23643982	23643131
chr11	78579979	78581512	78580306
chr11	125033021	125034524	125033896
chr13	31436295	31438639	31437396
chr13	64115192	64116114	64115608
chr15	57028497	57029626	57029226
chr19	9758792	9760889	9760055
chr21	16373053	16375087	16374353
chr21	22162081	22163857	22162642
chr1	193561113	193563043	193562494
chr3	41836068	41837363	41836591
chr2	135076796	135078011	135077390
chr5	89185796	89186809	89186286
chr7	20855587	20856853	20856184
chr6	33973589	33974606	33974199
chr9	37162286	37163183	37162762
chr9	139968998	139970408	139969894
chrX	18882382	18883311	18882874
chr11	38173324	38175043	38174323
chr11	96066200	96067202	96066808
chr13	47521167	47522338	47521682
chr13	100369690	100371545	100370734
chr12	68269671	68271517	68270398
chr15	39522281	39523675	39522865
chr15	94380004	94381056	94380434
chr3	50961724	50962805	50962377
chr2	138019373	138021008	138020235
chr6	73261091	73262148	73261435
chr9	91032574	91033862	91033352
chr9	134535413	134536776	134536426
chr11	107472492	107473328	107472914
chr13	38784501	38786418	38785337
chr13	62464191	62465099	62464650
chr13	84619967	84620777	84620458
chr13	112289104	112290104	112289514
chr12	63413109	63414616	63414222
chr12	65416986	65417858	65417423
chr12	118558106	118558822	118558545
chr14	38670007	38671469	38671311
chr14	73824499	73825805	73825085
chr18	61006859	61007714	61007404
chr22	33458258	33460218	33458559
chr3	110765397	110766550	110766063
chr3	153065492	153066809	153066378
chr3	168249457	168250735	168250179
chr2	210621594	210623202	210622193
chr4	135439597	135440607	135440142
chr7	404883	405861	405368
chr7	78191549	78193133	78192382
chr6	134958793	134960013	134959300
chr6	144967721	144968403	144968012
chrX	22356564	22357380	22357076
chr11	108576872	108577773	108577382
chr12	78581395	78582157	78581812
chr15	68082756	68084601	68083793
chr17	75097499	75098808	75098039
chr16	57109871	57110675	57110210
chr19	7813165	7814907	7813891
chr20	35539497	35540632	35540110
chr22	27035377	27037534	27036894
chr2	53661196	53662199	53661842
chr2	75999684	76001614	76000326
chr2	182531549	182532605	182532041
chr5	75784670	75786639	75785943
chr4	60954288	60955137	60954683
chr7	36399764	36400673	36400068
chr7	150262982	150264110	150263412
chr9	131971667	131972704	131972048
chr11	30567345	30569448	30567928
chr11	120641950	120642905	120642341
chr11	130166295	130167197	130166796
chr10	55263697	55264874	55264504
chr14	38216799	38218005	38217231
chr19	42826871	42828103	42827764
chr18	60505243	60506639	60505914
chr3	27084849	27085818	27085363
chr3	110403688	110405502	110404636
chr2	116937204	116938702	116937927
chr5	75819565	75820487	75820225
chr5	87211998	87213211	87212508
chr5	123803885	123805504	123804529
chr5	159904113	159905132	159904688
chr5	179483592	179484838	179484041
chr4	2781995	2782925	2782582
chr7	48587227	48588104	48587571
chr7	73553194	73554503	73553554
chr7	150025774	150027509	150026845
chr9	109218656	109219615	109219232
chr8	840556	842519	841684
chr8	24686147	24687226	24686689
chr12	89257092	89258070	89257592
chr14	50348988	50351094	50350241
chr14	65038866	65040603	65040075
chr19	41632394	41633429	41632881
chr18	36513139	36514004	36513544
chr1	197781817	197784327	197783582
chr3	134949385	134951723	134950683
chr3	144101886	144103024	144102657
chr2	21269660	21270507	21270138
chr2	139511580	139513110	139512139
chr5	138902586	138904150	138903753
chr5	142082334	142083471	142082884
chr4	173469085	173469745	173469533
chr7	154818864	154820303	154819257
chr9	2613446	2615019	2614099
chr9	124983221	124984538	124983901
chr11	38277729	38278940	38278175
chr13	29012519	29014082	29013023
chr13	55612278	55613107	55612641
chr13	77956701	77958168	77957531
chr16	49401655	49402867	49402186
chr19	35643037	35643951	35643479
chr3	181514090	181514993	181514566
chr2	177510250	177512151	177510859
chr6	63341572	63342854	63342419
chr6	86378888	86380159	86379719
chr9	29179692	29180621	29180185
chr8	114992780	114993845	114993229
chrX	82768284	82769647	82768939
chr10	31114477	31115450	31115177
chr10	123339370	123340481	123339823
chr12	75688606	75689408	75688916
chr15	89621949	89623416	89622374
chr14	104869996	104870974	104870461
chr17	13307494	13309504	13308820
chr17	38565599	38567148	38566601
chr16	22645850	22647804	22646746
chr16	63748291	63749504	63748981
chr1	212279018	212280303	212279905
chr3	23069498	23070344	23069989
chr2	18637138	18638141	18637561
chr5	141053786	141055020	141054628
chr4	74569421	74571646	74570591
chr7	26982383	26984603	26983272
chr7	71729647	71731187	71730700
chr6	126072455	126073266	126072942
chr8	15939787	15941855	15940875
chr8	107513620	107514343	107513988
chr8	119877155	119878461	119878025
chrX	51470569	51472390	51471555
chr11	64091733	64093114	64092660
chr10	44895681	44896733	44896257
chr10	48893601	48894403	48894039
chr17	46664377	46665503	46665099
chr19	40286366	40287964	40286989
chr20	46944986	46946104	46945514
chr1	66469080	66470129	66469564
chr3	24664816	24665812	24665303
chr3	62868838	62870505	62870044
chr3	149424522	149425540	149424911
chr2	1989680	1991209	1990723
chr2	181011256	181012230	181011875
chr5	45110176	45111717	45110685
chr5	139786155	139786912	139786457
chr4	168743588	168744661	168744182
chr4	171805738	171806695	171806181
chr7	18654284	18655183	18654562
chr7	122393141	122394624	122394179
chr7	130985240	130986303	130985647
chr7	158359453	158360639	158359975
chr7	158631821	158632677	158632053
chr6	25407284	25408934	25408049
chr6	102062596	102063610	102062929
chr6	144978199	144979961	144979166
chr6	169236709	169238513	169237633
chr8	4049173	4050829	4049549
chr8	13924865	13926671	13925609
chrX	34886112	34887828	34887061
chr11	19839058	19840067	19839687
chr11	120371651	120373104	120372236
chr10	1351772	1353271	1352192
chr10	81775396	81776302	81775826
chr15	89543096	89544066	89543643
chr17	14104455	14105716	14105280
chr16	61711287	61713008	61711831
chr19	35867626	35868701	35868144
chr18	38891322	38893102	38891699
chr1	33097689	33099801	33098695
chr1	188289679	188290703	188290202
chr3	31182806	31184606	31184188
chr5	34414458	34416158	34415868
chr7	28329374	28331946	28331254
chr7	127786813	127787740	127787304
chr6	88837728	88839213	88838562
chr9	73429049	73430101	73429628
chr9	124966346	124967217	124966659
chr11	21582364	21583632	21583032
chr11	127821786	127822901	127822243
chr13	56166739	56167490	56167044
chr13	71467591	71469118	71468255
chr16	74899953	74900963	74900136
chr2	9214774	9215971	9215173
chr2	22236499	22237373	22236964
chr5	164659009	164660805	164659739
chr4	15010590	15011703	15011099
chr4	124153564	124154495	124154122
chr7	93043562	93044625	93044142
chr7	102081729	102083412	102082502
chrY	15259931	15260868	15260421
chr11	59144776	59145927	59145150
chr10	29098242	29099877	29099204
chr13	27751681	27753268	27752670
chr12	64259120	64260428	64259491
chr15	77779523	77780925	77779937
chr19	40160814	40162595	40161810
chr18	43841516	43842377	43841943
chr20	16506506	16507500	16506914
chr20	19729712	19731026	19730539
chr3	66989576	66990707	66989867
chr3	151111506	151112315	151111864
chr2	206661143	206662194	206661740
chr2	235504390	235506163	235505505
chr5	101551569	101552967	101552407
chr5	129059386	129061183	129060577
chr4	89881448	89882297	89881953
chr4	165767495	165768425	165767948
chr7	50448400	50449589	50449169
chr7	83095206	83096458	83096319
chr6	5438433	5440017	5439235
chr6	131146597	131148007	131147141
chr9	30761372	30762501	30761855
chr9	137865474	137868128	137867361
chr8	10906727	10908609	10907593
chr8	104664091	104665335	104664891
chr8	128873021	128874497	128874054
chrX	24511616	24512779	24512128
chrX	30708183	30709209	30708726
chr12	29779904	29780877	29780393
chr12	41186314	41187354	41186802
chr12	130480965	130482886	130482086
chr15	68302298	68303802	68302917
chr15	69472464	69473406	69472979
chr17	41880441	41882439	41881633
chr16	10065024	10066817	10065955
chr19	54834964	54835989	54835603
chr18	74983513	74984127	74983929
chr20	23847288	23848521	23848083
chr1	232269979	232271131	232270248
chr3	85072872	85074426	85073365
chr3	105517192	105519026	105518082
chr3	176045488	176046637	176046128
chr2	225422035	225422884	225422485
chr4	90412633	90413812	90413099
chr4	137124093	137125101	137124617
chr7	45963018	45963860	45963365
chr7	85957888	85958888	85958314
chr6	3423058	3424706	3424045
chr6	73785689	73787706	73786259
chr6	124089757	124091202	124090214
chr6	125752744	125753899	125753471
chr6	134632582	134634138	134633540
chr6	151941158	151942024	151941530
chr9	135724632	135725401	135724987
chr12	33794771	33795852	33795303
chr15	39726786	39728092	39727616
chr22	39906297	39907401	39906961
chr1	5837392	5838305	5837828
chr1	78437404	78438601	78437897
chr1	183289569	183290153	183289953
chr1	200003729	200004556	200003901
chr3	24539398	24540706	24540087
chr3	56510369	56511504	56511074
chr3	94931699	94932510	94932076
chr3	169378033	169379059	169378355
chr2	152189393	152190480	152189859
chr4	135066307	135067214	135066717
chr9	24502314	24503806	24502739
chrX	123870741	123872358	123871355
chr11	110043331	110045638	110044689
chr12	19338051	19339206	19338648
chr17	26500272	26501229	26500616
chr16	50491150	50492576	50492321
chr16	82740380	82742403	82740872
chr1	48470936	48472202	48471298
chr2	53765204	53766123	53765601
chr2	71921688	71922819	71922077
chr2	240175597	240176353	240176018
chr5	27034298	27035206	27034726
chr4	57266235	57267556	57266958
chr7	77788465	77789805	77789080
chr8	30262319	30263587	30263025
chr8	100297724	100298651	100298146
chrX	112175575	112176419	112176003
chr11	3731073	3732090	3731368
chr12	117716974	117718201	117717537
chr14	64196173	64197412	64196670
chr16	6245495	6246529	6246221
chr19	21806515	21808640	21807518
chr20	5245595	5247047	5246437
chr1	243654073	243655155	243654649
chr3	24849370	24850305	24849809
chr3	73923651	73924494	73923906
chr3	192639348	192640660	192639829
chr2	35452396	35454835	35453979
chr2	104012261	104014274	104012684
chr5	120039409	120040384	120039812
chr4	60367145	60368104	60367594
chr6	149085391	149086789	149085901
chr8	95456628	95457571	95457005
chr8	109299418	109300391	109299580
chr10	97311176	97312088	97311612
chr13	95572622	95573702	95573109
chr12	92817420	92819044	92818253
chr15	26446097	26447494	26446894
chr16	80499469	80500802	80500034
chr21	40014872	40016706	40015557
chr22	40605221	40607039	40605636
chr1	81730177	81731407	81730830
chr1	203758698	203759913	203759431
chr3	19033925	19034901	19034380
chr3	147094954	147097259	147096014
chr3	167371292	167372103	167371653
chr3	169787687	169788708	169788352
chr3	196244599	196246011	196244931
chr2	8039915	8041256	8040272
chr2	156692881	156693609	156693170
chr7	89853254	89854619	89853722
chr6	3458788	3460601	3459283
chr9	72729013	72731296	72730224
chr9	77975025	77975905	77975385
chr8	9756397	9757433	9757009
chrX	16393197	16394650	16394074
chr10	30666867	30668509	30667772
chr10	83010329	83011679	83011436
chr12	83058842	83059602	83059245
chr16	67456198	67458047	67457916
chr16	68825187	68826150	68825660
chr20	11520886	11522572	11521469
chr1	64504452	64506406	64505333
chr1	90398393	90399499	90398719
chr1	229090373	229091767	229091272
chr3	113396297	113397205	113396727
chr3	143189793	143191515	143190806
chr2	80059445	80061073	80060155
chr2	141919586	141920501	141920005
chr5	45060687	45062295	45061302
chr4	81435393	81436203	81435809
chr4	152752461	152753202	152752878
chr7	17536499	17537801	17537347
chr7	135245967	135246738	135246471
chr8	1570099	1571001	1570564
chrX	92357371	92358726	92358145
chr11	57635784	57638307	57636266
chr10	132198898	132200127	132199517
chr12	19124580	19125781	19125035
chr15	30278203	30279214	30278532
chr17	15947565	15948802	15948102
chr18	52054681	52056635	52055906
chr21	36797031	36797993	36797457
chr1	12776948	12778229	12777517
chr1	63759396	63761488	63760580
chr1	72499646	72501455	72500651
chr1	197098487	197100004	197098991
chr1	231661709	231662821	231662407
chr3	141403192	141404206	141403794
chr3	145033339	145034702	145033813
chr2	209239303	209241500	209240991
chr5	51747142	51748760	51748114
chr4	146808083	146809371	146808560
chr7	72319879	72321163	72320344
chr7	100943192	100944083	100943766
chr6	98483997	98485228	98484341
chr9	135000562	135002801	135001087
chr8	69703104	69703994	69703572
chr8	72626941	72627714	72627468
chr10	107809188	107809973	107809635
chr13	30537977	30538759	30538432
chr13	108470078	108471131	108470492
chr12	46437186	46439003	46437917
chr15	53088721	53089886	53089160
chr14	50019884	50021403	50020742
chr17	12622991	12623905	12623402
chr16	82008474	82010360	82009458
chr18	58115377	58117346	58115999
chr18	59328800	59329653	59329280
chr20	6100730	6101917	6101353
chr22	46427247	46428291	46427653
chr1	52323778	52325213	52324542
chr1	238916092	238917509	238916914
chr1	244980606	244981571	244981081
chr3	62781428	62782547	62782112
chr3	166394898	166395505	166395174
chr4	104349648	104351419	104350783
chr7	48377195	48378008	48377595
chr6	47111399	47113348	47112095
chrX	11583064	11585505	11584585
chr10	60390100	60392033	60391670
chr15	96837758	96838616	96838259
chr14	31762951	31764227	31763522
chr14	54828365	54829457	54829001
chr17	51137897	51139884	51138944
chr18	53245713	53246807	53246257
chr21	36599414	36600172	36599858
chr1	54171622	54172637	54171830
chr1	239288947	239290016	239289387
chr3	126829512	126830908	126829991
chr3	161083503	161084774	161084056
chr2	39710263	39712819	39712072
chr2	104699557	104700402	104699971
chr2	145710581	145711417	145711041
chr2	232954122	232955759	232955035
chr4	34167087	34167928	34167494
chr7	149082810	149083707	149083392
chr6	137811492	137813031	137812423
chr6	151819016	151819810	151819409
chr9	9521850	9523367	9522445
chr8	78619821	78620593	78620280
chrX	42663143	42664861	42664089
chr11	69017182	69018476	69017695
chr11	128451828	128452670	128452524
chr13	63795345	63796733	63795824
chr13	95286317	95288210	95286915
chr12	28567999	28569507	28568787
chr12	64793681	64794803	64794304
chr17	36902291	36903862	36902928
chr17	45190798	45191701	45191246
chr17	46328286	46329263	46328812
chr16	56231524	56232496	56231863
chr20	13551997	13553402	13552470
chr1	19109818	19112482	19111445
chr1	160957101	160958520	160957556
chr3	42488794	42489651	42489195
chr3	123876072	123877888	123877390
chr2	50151305	50152140	50151754
chr5	113813491	113814402	113813945
chr5	141587883	141589303	141588698
chr5	147114043	147115106	147114550
chr5	157308164	157309459	157308784
chr4	180045275	180046952	180046302
chr7	37742369	37743455	37742643
chr7	69175081	69176625	69176161
chr6	14367385	14368122	14367750
chr6	39230676	39232025	39231498
chr9	22911286	22912301	22911816
chr9	36093391	36094612	36094171
chr8	23100554	23101558	23101080
chr8	68281023	68281582	68281337
chr11	13938297	13940114	13939218
chr12	90906231	90907146	90906557
chr15	55645000	55646434	55645666
chr20	10280958	10282193	10281467
chr20	15769327	15770305	15769904
chr20	32597989	32599150	32598525
chr1	19788972	19790505	19789948
chr1	235705784	235706833	235706350
chr3	104875565	104876916	104876072
chr3	110109290	110110602	110109759
chr3	118839081	118840198	118839625
chr2	119526606	119527410	119526968
chr2	219157279	219158603	219157848
chr2	223890780	223892015	223891203
chr2	236715536	236716812	236716116
chr7	115456234	115457266	115456779
chr7	150594036	150595293	150594756
chr9	96684395	96685321	96684954
chr9	109520519	109522052	109521346
chrX	82001166	82002056	82001861
chrX	136657313	136659041	136658180
chr10	6838684	6839485	6839096
chr10	88183033	88184285	88183688
chr12	63051840	63052561	63052220
chr17	65728994	65730644	65729808
chr16	20870285	20871750	20870731
chr20	43213488	43214736	43214348
chr22	29384111	29386483	29385165
chr1	230919296	230920601	230920049
chr3	65463882	65465312	65464723
chr4	48227193	48228201	48227612
chr7	95422593	95423945	95423071
chr6	3904093	3905313	3904696
chr6	157241398	157242303	157241948
chr9	40714979	40715860	40715465
chr9	99169285	99170263	99169724
chr8	39806531	39807705	39807220
chrY	15316604	15318171	15317362
chrX	97222783	97224363	97223469
chr10	48374411	48375310	48374879
chr13	100062821	100063863	100063509
chr12	1528189	1529905	1529239
chr15	70907388	70908626	70907862
chr14	26044796	26045759	26045457
chr21	36963883	36964993	36964380
chr1	18744710	18747404	18745660
chr1	24455045	24456301	24455500
chr3	76610792	76611705	76611089
chr3	115272692	115273640	115273189
chr3	173400994	173402133	173401613
chr2	173243007	173244315	173243416
chr5	67489099	67490912	67489683
chr4	56297968	56299705	56298849
chr4	137717499	137719179	137718213
chr7	42129780	42130888	42130489
chr7	78028940	78029902	78029477
chr6	136823717	136825601	136824191
chr9	24293211	24294391	24293656
chr9	79305296	79306503	79305722
chr9	92788679	92789805	92789396
chr8	8473907	8476061	8474380
chrX	601197	602288	601794
chrX	13637560	13640278	13638569
chr11	46533256	46534905	46533967
chr13	25705684	25707041	25706328
chr12	71201591	71203262	71202087
chr15	99835196	99836705	99835843
chr14	68697085	68698164	68697856
chr14	98919440	98920995	98920380
chr17	67425438	67426503	67425957
chr16	73730148	73732099	73731486
chr18	9242678	9244185	9243150
chr1	74989605	74990430	74989975
chr1	94354179	94355444	94354728
chr1	225687378	225689460	225688672
chr3	14071976	14072702	14072362
chr2	35962384	35963186	35962850
chr2	117010979	117011884	117011521
chr5	59774395	59776051	59775018
chr5	122539383	122540544	122540061
chr5	126424271	126425501	126424910
chr4	186949741	186950454	186950151
chr7	14885250	14886402	14885789
chr7	47520426	47521707	47520749
chr7	139670797	139672826	139672086
chr7	141416629	141417830	141417134
chr7	158260013	158261549	158260836
chr7	158494647	158495503	158495087
chr6	99273274	99274004	99273520
chr6	103495094	103496011	103495600
chr6	107063744	107064662	107064237
chr9	2362758	2363913	2363088
chr9	20948377	20949408	20948975
chr8	103915346	103916802	103915859
chr8	132637336	132638805	132637722
chr11	57341531	57342688	57342184
chr11	65011458	65012102	65011631
chr10	9552619	9553525	9552953
chr10	10206798	10207952	10207633
chr13	28535586	28536228	28535935
chr12	2863218	2864403	2863816
chr12	57094064	57095233	57094698
chr12	76113109	76114214	76113812
chr15	41030615	41031873	41031471
chr20	52499640	52500636	52500137
chr1	67980772	67981929	67981385
chr1	80191767	80193065	80192695
chr1	93875999	93877285	93876747
chr1	171275314	171276616	171275821
chr1	192306411	192306998	192306747
chr3	84907693	84908709	84908340
chr3	112334098	112335218	112334725
chr3	118974275	118976024	118975139
chr3	155086300	155087955	155087190
chr2	144519314	144520412	144519865
chr2	236513948	236515221	236514737
chr5	90634616	90635484	90635045
chr5	111076197	111077875	111076985
chr4	36467936	36469204	36468746
chr4	54461196	54462038	54461605
chr4	139535356	139536159	139535751
chr7	19214578	19215412	19215036
chr7	142270850	142272341	142271805
chr6	47326375	47327802	47326767
chr9	72693892	72695192	72694390
chr9	104345482	104346477	104346021
chr8	23416174	23417064	23416584
chr8	128555591	128556407	128556026
chr11	7641900	7643695	7642940
chr11	84254345	84255471	84254915
chr10	81359195	81360430	81359684
chr10	131235787	131237103	131236306
chr12	54349087	54349979	54349487
chr15	64992930	64994160	64993452
chr15	98692689	98693560	98693166
chr14	68662957	68664229	68663744
chr16	58895663	58897447	58896750
chr18	11868194	11869201	11868618
chr20	17732832	17734044	17733348
chr21	35056959	35057784	35057535
chr22	21364499	21365315	21364893
chr1	15709876	15711422	15711082
chr1	91304063	91304733	91304475
chr3	66529306	66531101	66530102
chr2	60747323	60748605	60747756
chr5	174987682	174988746	174988484
chr4	3859589	3860901	3860007
chr4	3973691	3974992	3974536
chr4	5200288	5202221	5201111
chr6	143541599	143542627	143542138
chr9	112892305	112893528	112892768
chr8	23541919	23543055	23542535
chr8	52281425	52283116	52282491
chr11	119290979	119292904	119292166
[truncated: 2,573 more rows]

## Sheet: MESEspecific
FOXK2 peaks specific to MESE cells, relative to ESC and NPC
chr	start	end	summit
chr10	91145508	91146904	91146233
chr19	48166603	48168236	48167256
chr1	63224951	63226172	63225716
chr2	198187371	198188937	198188146
chr10	29415715	29417554	29416734
chr7	148014978	148016411	148015526
chr5	76208176	76209868	76208978
chr2	9036467	9037723	9037118
chr10	32439187	32440478	32439928
chr4	118521799	118522646	118522223
chr14	71182877	71184558	71183422
chr17	16737989	16739416	16738492
chr9	113875345	113876904	113876343
chr3	34451288	34452614	34451978
chr8	12898497	12899717	12899301
chr19	58321091	58322821	58322374
chr6	26304757	26306306	26305744
chr9	79104699	79106585	79105872
chr7	37431599	37432806	37432308
chr4	134185252	134186268	134185602
chr9	94669885	94672292	94670852
chr6	96007854	96009603	96008787
chr3	57977898	57978911	57978365
chr10	66275883	66277305	66276632
chr12	108600947	108602415	108601708
chr21	28227982	28229606	28228534
chr6	152893597	152895015	152894094
chr12	82369482	82370339	82369885
chr13	23387466	23389185	23388080
chr1	21384303	21385311	21384720
chr11	67525159	67526570	67526028
chr7	30511621	30512928	30512189
chr3	111631818	111633171	111632272
chr7	66056765	66058777	66057732
chr11	81005088	81006245	81005660
chr2	60644117	60645485	60644617
chr6	142335080	142337017	142336122
chr11	9198682	9199915	9199350
chr13	25164392	25166834	25166375
chr8	132326424	132327648	132327246
chr18	5728107	5729209	5728700
chr2	225093847	225095223	225094805
chr2	37145631	37147017	37146397
chr11	25508589	25509354	25508938
chr1	241173417	241174679	241174104
chr12	65123198	65125404	65124547
chr12	85862190	85864035	85863006
chr15	76325933	76327428	76326654
chr2	16208044	16209126	16208475
chr20	13304412	13305550	13304842
chr7	77492770	77493947	77493454
chr6	27262746	27263876	27263275
chr6	27300259	27302235	27300792
chr11	83053515	83054560	83053931
chr16	13415723	13417032	13416333
chr6	83040448	83041708	83041228
chr18	22619052	22620390	22619696
chrX	54820883	54821875	54821408
chrX	103015744	103017368	103016974
chr5	55452487	55454004	55453499
chr16	76518965	76520767	76519907
chr3	5043439	5045025	5044294
chr1	12663883	12665323	12664524
chr6	26575393	26576426	26575845
chr22	48119156	48121301	48120755
chr5	77927158	77928988	77927933
chr4	95304414	95305788	95304996
chr2	69675490	69676882	69676425
chr5	37089619	37091192	37090761
chr7	35157978	35158931	35158332
chr3	44586187	44587129	44586645
chr4	118821675	118823131	118822746
chr9	116688739	116690397	116689625
chr6	130582790	130583903	130583335
chr3	147604151	147605416	147604833
chr13	93692399	93694716	93693211
chr14	32175882	32176918	32176460
chr4	146691996	146693377	146692714
chr9	94292879	94293945	94293364
chr20	6690584	6691724	6691051
chr3	55743442	55744610	55743991
chr3	184985768	184987124	184986412
chr2	188901761	188903345	188902958
chr5	17242061	17243436	17242618
chr4	170922084	170923548	170922648
chr12	59761386	59762813	59762418
chr1	247519984	247521293	247520599
chr18	27966955	27968107	27967553
chr22	45839313	45841068	45840155
chr11	92841668	92843283	92842440
chr4	124627825	124629003	124628396
chr5	73926263	73927426	73927033
chr11	123736517	123737429	123736916
chr11	72244894	72246720	72245689
chr1	164831526	164833369	164832563
chr2	184156414	184157880	184156789
chr8	6459493	6461160	6460194
chr4	11190670	11192215	11191318
chr2	205955785	205956621	205956209
chr5	109869862	109870678	109870333
chr9	105162502	105163408	105162766
chr11	34964785	34965826	34965324
chr12	55341361	55343847	55342101
chr3	152944513	152945314	152944845
chr2	43586866	43588467	43587529
chr12	30213939	30214778	30214479
chr6	26576440	26577707	26577406
chr2	227739170	227740608	227739845
chr21	24310750	24312114	24311206
chr9	19201682	19203207	19202334
chr1	208292932	208294001	208293543
chr5	24398760	24400101	24399520
chr7	115976670	115977695	115977259
chr6	28770088	28771111	28770594
chr1	70838880	70840716	70839322
chr1	91298474	91299816	91299271
chr13	98299099	98299901	98299562
chr21	27600739	27601790	27601088
chr5	173262393	173263708	173263151
chr4	118520355	118521070	118520825
chr6	27182387	27183502	27182991
chr6	27261295	27262152	27261716
chr20	6811378	6813114	6812129
chr16	13326165	13327143	13326830
chr18	24146798	24147818	24147272
chr3	154991640	154992838	154992581
chr3	170390485	170391500	170390873
chr19	35452816	35454769	35453542
chr7	125562732	125563600	125563256
chr16	3229896	3231502	3230587
chr21	38963586	38964980	38964452
chr2	107838682	107839604	107839101
chr7	53306221	53307704	53306974
chr6	143407002	143407806	143407350
chr1	111902138	111903924	111902635
chr2	77429892	77431154	77430576
chr6	2925513	2927054	2926311
chr6	63505699	63506845	63506450
chr5	100654959	100655698	100655397
chr9	72020027	72021472	72020389
chr1	184350187	184351403	184350805
chr7	27299349	27301168	27299972
chr6	106399737	106401692	106400787
chr12	66616489	66617505	66617029
chr20	6257265	6259278	6258555
chr5	38672129	38673191	38672615
chr9	83628838	83629671	83629287
chr8	69957779	69958621	69958260
chr20	6780102	6781608	6781064
chr22	21559785	21561021	21560458
chr5	149679090	149680329	149679575
chr21	44221574	44222371	44221905
chr1	94132752	94134270	94133215
chr3	8222365	8223768	8223497
chr9	134547556	134549113	134548415
chr10	65234934	65236079	65235602
chr17	55929023	55929714	55929255
chr4	30621988	30622991	30622440
chr6	114332378	114333525	114332993
chr14	46791774	46792665	46792254
chr11	67609917	67611350	67610244
chr1	211871389	211872419	211871809
chr16	72019453	72020706	72020110
chr5	157004193	157005170	157004648
chr6	28775335	28776174	28775649
chr1	182283398	182284173	182283779
chr5	63981101	63982305	63981805
chr7	30848157	30849406	30848800
chr8	117460617	117462303	117461795
chr15	87891638	87892807	87892221
chr13	31240025	31240779	31240410
chr7	22742476	22743911	22743330
chr3	175542596	175544044	175543418
chr5	153161740	153162768	153162432
chr7	9497889	9498909	9498280
chr10	8449049	8450367	8449525
chrX	30467657	30468674	30467954
chr10	112260194	112261834	112260663
chr13	25530295	25531218	25530975
chr4	37318381	37319901	37318858
chr17	836134	838108	836962
chr1	44452522	44453818	44453046
chr1	47496229	47497596	47496868
chr2	20407223	20408899	20408104
chr15	54123591	54124889	54124350
chr5	82789822	82790485	82790192
chr5	86061322	86062626	86062171
chr10	109712055	109713328	109712778
chr14	87701595	87702404	87701938
chr16	3225110	3226319	3225747
chr20	2566822	2567804	2567274
chr1	151520672	151521928	151521416
chr4	95302869	95304413	95304127
chr4	111544857	111545918	111545157
chr8	14461109	14462635	14462063
chr8	111004087	111005321	111004666
chr10	71559705	71561149	71560595
chr16	59645969	59648002	59647067
chr18	66609206	66610178	66609795
chr5	135067259	135068002	135067589
chr6	3172782	3173494	3173189
chr6	117526559	117528043	117527102
chr10	27753397	27754393	27754069
chr22	35530185	35531453	35530729
chr10	68298636	68299688	68299307
chr19	47090364	47092241	47091264
chr1	43342480	43344294	43343439
chr1	198008692	198009628	198009218
chr1	224007123	224009283	224007598
chr3	152779668	152780501	152780176
chr3	191575531	191577028	191576385
chr2	158325986	158327804	158326861
chr11	75042699	75043815	75043409
chr2	38063973	38065534	38064951
chr4	131932764	131934360	131933125
chr11	78303495	78304468	78303970
chr12	63087256	63088969	63088184
chr14	87700611	87701579	87701087
chr2	99219055	99220007	99219548
chr2	209081185	209082272	209081558
chr5	133680776	133681674	133681208
chr7	77683788	77685332	77684619
chr9	118128875	118129651	118129278
chr13	54702123	54702825	54702443
chr7	93968588	93969519	93969006
chr7	123647989	123648967	123648366
chr8	58789552	58790805	58790051
chr1	231173386	231174584	231173960
chr3	149336015	149337712	149336869
chr3	160393917	160395148	160394593
chr2	116941906	116942729	116942236
chr5	76544651	76546216	76545567
chr9	20402893	20404440	20403592
chr1	29624483	29625511	29624948
chr1	175489899	175491215	175490522
chr2	224957666	224958850	224958187
chr19	20192550	20195105	20193939
chr2	84016618	84017617	84016978
chr5	135072192	135073401	135072830
chr5	174152645	174153836	174153331
chr7	124372990	124374234	124373880
chr6	90108457	90109482	90108969
chr1	18418091	18419037	18418521
chr3	132002836	132004986	132003248
chr2	133350442	133351620	133351055
chr6	138561594	138563302	138562300
chr8	70973148	70974610	70973701
chr11	67531379	67532309	67531928
chr1	160509255	160510609	160510201
chr3	156825198	156826326	156825767
chr14	87719532	87721443	87720824
chr18	32216690	32217869	32217231
chr1	112847374	112849361	112848632
chr3	90084587	90085995	90085049
chr5	110883469	110884703	110884340
chr14	53319768	53321360	53320215
chr3	184987130	184988255	184987917
chr13	30451418	30453168	30452287
chr12	47689796	47691040	47690384
chr12	68503390	68504304	68503819
chr17	73037418	73039319	73038192
chr5	160680570	160681424	160681112
chr4	104145986	104147112	104146463
chr8	17111094	17112370	17111905
chr8	119129726	119131201	119130491
chr14	95241433	95242626	95241916
chr5	37093456	37094954	37094043
chr4	42634979	42636503	42635728
chr6	16259862	16260528	16260155
chr11	14691137	14691848	14691356
chr10	32421991	32423362	32422682
chr13	105787879	105788864	105788413
chr14	99607968	99609088	99608483
chr3	22876812	22877693	22877188
chr2	30740285	30741244	30740785
chr2	68347527	68348728	68348337
chr5	58858146	58859429	58858712
chr10	95157447	95159619	95158126
chr20	37221617	37223062	37221957
chr20	48379083	48380746	48379502
chr3	170534091	170536113	170535448
chr5	168930422	168931912	168931174
chr9	94677959	94678961	94678407
chr8	42426297	42427221	42426762
chr11	93547659	93549279	93548389
chr13	27851823	27853102	27852569
chr17	867602	869901	868754
chr1	48675229	48676334	48675581
chr1	81978751	81980062	81979591
chr1	99266884	99268004	99267554
chr1	166378491	166379422	166378930
chr3	191645435	191646640	191646150
chr8	109054327	109056051	109055527
chr14	61600481	61601911	61600858
chr1	160536781	160537887	160537375
chr2	53362005	53363723	53362402
chr8	125596051	125597306	125596781
chr2	16747639	16748830	16748352
chr2	147186686	147187885	147187141
chr7	7034422	7036212	7035461
chr21	18498649	18499655	18499165
chr3	55822864	55824130	55823394
chr3	184624107	184625563	184625174
chr2	64107305	64109023	64107816
chr12	70948710	70949655	70949152
chr14	21112348	21113418	21112781
chr1	58019043	58020931	58019447
chr3	167153590	167154404	167154018
chr13	54840601	54842066	54841219
chr16	80080541	80081574	80081025
chr18	18879891	18881630	18881089
chr1	185648081	185648951	185648536
chr7	23895168	23896746	23895915
chr6	72458717	72459380	72459008
chr11	94511197	94512421	94512017
chr12	1829090	1830412	1829853
chr12	9137359	9138316	9137863
chr19	11767784	11768907	11768249
chr1	175803477	175804356	175803929
chr2	204584122	204585391	204584913
chr12	50141740	50143112	50142535
chr20	14392627	14393909	14393210
chr4	3927212	3928986	3928105
chr8	9041370	9042268	9041767
chr8	126616638	126618522	126617327
chrX	77468573	77469543	77469059
chr11	49290367	49291612	49290968
chr18	59536902	59538456	59537564
chr2	84015713	84016615	84016122
chr14	87706224	87707703	87706777
chr17	32232197	32233045	32232688
chr20	53466086	53467024	53466412
chr20	62891864	62893210	62892622
chr1	146577554	146578273	146577963
chr4	3931555	3933049	3932017
chr4	119096383	119097318	119097040
chr6	108562981	108564154	108563709
chr11	78760225	78761292	78760848
chr5	95016564	95017829	95017344
chr5	136538524	136539943	136539284
chr11	21254677	21255860	21255337
chr14	74908744	74909684	74909240
chr2	139914109	139915675	139914691
chr7	100139597	100141651	100140444
chr8	133212570	133213950	133213112
chr10	102118502	102119950	102118952
chr17	28889374	28891280	28890499
chr22	40874559	40875914	40875330
chr1	115499933	115501004	115500437
chr2	169992639	169993764	169992951
chr7	29038450	29039967	29039066
chr12	10341880	10342893	10342337
chr12	118031848	118033158	118032558
chr1	23955209	23956172	23955941
chr2	30522531	30523726	30522964
chr6	165073743	165074521	165074081
chr8	101508567	101509339	101508930
chr12	115699542	115700708	115699976
chr4	126912193	126913214	126912754
chr7	43524155	43525018	43524565
chr12	43200382	43201994	43201654
chr16	50630081	50631050	50630663
chr2	187194196	187195415	187194828
chr5	160795197	160796601	160796044
chr6	122328973	122330615	122329346
chr6	138687363	138688688	138688250
chr6	165967159	165968029	165967639
chr8	22222135	22223695	22223174
chr8	127439248	127440927	127440164
chr11	115661698	115662704	115662204
chr12	115183694	115184761	115184037
chr16	51579500	51580677	51580278
chr22	27028247	27030012	27028873
chr22	35234588	35235431	35235104
chr2	79670499	79671526	79671141
chr2	133160122	133161487	133160842
chr4	158478889	158480208	158479532
chr13	102497360	102498643	102497882
chr14	79417630	79418932	79418037
chr1	164025794	164027248	164026608
chr1	226135786	226137416	226136904
chr5	102773174	102774183	102773660
chr18	11819885	11821256	11820785
chr21	44225693	44227558	44226295
chr22	40342269	40343480	40342707
chr3	164060464	164061373	164060852
chr2	81632411	81633548	81632877
chr2	157921897	157922912	157922448
chr5	161702275	161702985	161702488
chr7	111274482	111275501	111274994
chr6	119107580	119108678	119108262
chr8	49167542	49168738	49168041
chr1	15099244	15100504	15099966
chr2	39768647	39770039	39769504
chr5	116157775	116158961	116157995
chr16	13418123	13419429	13418906
chr1	15008597	15010104	15009491
chr1	21935079	21936122	21935487
chr1	144058053	144059001	144058560
chr5	109624673	109626006	109625414
chr6	168379089	168380011	168379521
chr9	99680206	99681773	99681269
chr11	12815479	12817444	12816657
chr11	96456590	96458419	96457757
chr1	232446188	232446845	232446511
chr2	129000195	129001801	129001076
chr2	144536289	144537634	144536944
chr9	14715548	14716844	14716150
chr11	131333464	131334364	131333903
chr10	80856069	80856932	80856566
chr13	81867062	81868515	81867889
chr15	83376508	83377403	83376828
chr5	133749100	133750618	133750045
chr4	22523598	22525377	22524511
chr4	189658397	189659509	189659030
chr7	71147640	71149211	71148575
chr11	22944020	22945680	22944541
chr12	48592990	48594359	48593843
chr17	35084575	35085505	35084732
chr17	58143718	58144552	58144139
chr18	22599013	22599764	22599398
chr3	75519516	75520314	75519949
chr3	129775808	129777243	129776828
chr2	76623984	76625063	76624430
chr5	34587141	34588617	34588041
chr6	73176589	73177501	73177004
chr10	36109660	36110989	36110465
chr18	10404707	10406049	10405750
chr1	43526589	43528639	43527727
chr1	48965911	48967406	48966603
chr1	226407769	226409237	226408688
chr1	232776865	232778079	232777604
chr3	106642143	106643016	106642502
chr3	160032869	160033905	160033045
chr4	180348083	180349305	180348864
chr8	125467899	125468739	125468342
chr10	94957496	94958508	94958156
chr12	10723627	10725557	10724159
chr12	110272791	110273801	110273418
chr15	66763986	66765027	66764679
chr17	10020476	10021845	10021520
chr17	48495488	48497004	48496188
chr1	77361074	77361925	77361404
chr2	168689095	168690626	168689753
chr5	167272254	167274013	167273174
chr6	119388084	119388902	119388433
chr8	39898366	39899874	39899323
chr8	104232931	104233684	104233362
chr10	33499378	33501057	33500195
chr10	120933381	120934129	120933804
chr15	67377882	67379465	67378957
chr14	45204693	45205528	45205184
chr18	2064281	2065446	2064975
chr1	209441274	209443089	209441923
chr1	225032935	225034142	225033735
chr6	143200135	143201310	143200770
chr9	94220780	94221965	94221402
chrX	39010354	39011244	39010784
chr11	62149459	62150167	62149887
chr16	25844634	25846003	25845551
chr3	177012681	177013603	177013161
chr2	30773097	30774001	30773490
chr5	169419577	169420569	169420105
chr4	123700999	123702045	123701584
chr7	35324684	35325904	35325341
chr8	73884096	73885812	73884776
chr8	101516070	101518137	101516644
chr12	43174223	43175227	43174682
chr3	31023353	31024636	31023990
chr2	36043352	36044915	36043787
chr2	217181773	217183267	217182766
chr5	38471768	38472695	38472262
chr9	29378251	29379406	29378778
chr8	138426383	138427783	138426879
chr12	8143719	8145279	8144281
chr12	105346671	105347602	105347116
chr16	7458440	7459749	7458940
chr1	70925513	70927322	70926398
chr3	37806913	37808027	37807540
chr3	121643135	121644053	121643719
chr2	219587258	219588707	219588014
chr5	33851570	33853053	33852217
chr5	139953280	139954598	139953963
chr5	154515718	154517073	154516275
chr6	27508983	27510108	27509573
chr8	1712267	1714193	1713737
chr8	27764445	27766663	27765895
chr11	85456260	85457213	85456753
chr16	82365078	82366237	82365709
chr1	113683603	113684927	113683881
chr1	208546125	208548884	208547729
chr2	198446979	198448101	198447495
chr5	78496785	78498001	78497248
chr4	69149123	69150111	69149633
chr11	67546389	67547892	67547232
chr14	89942530	89943416	89943095
chr5	167276993	167279256	167278173
chr10	71482246	71483080	71482644
chr12	5645642	5647334	5646865
chr12	41461661	41462601	41462197
chr12	128104797	128106703	128105555
chr15	37528953	37529853	37529324
chr15	38988645	38989848	38989390
chr1	24664431	24665404	24664793
chr1	94280174	94281221	94280664
chr1	214552461	214553426	214552796
chr3	3666885	3667850	3667391
chr3	14273298	14274940	14274466
chr4	183523088	183524217	183523663
chr12	12952089	12953048	12952646
chr12	30214782	30215915	30215045
chr12	90223254	90223986	90223643
chr15	72524510	72525371	72524805
chr2	87012785	87013905	87013591
chr2	222795062	222796928	222796069
chr4	78798667	78799521	78799017
chr4	114523481	114524526	114524081
chr18	8232249	8233715	8233314
chr1	16130373	16131697	16130824
chr1	37201628	37203528	37202301
chr1	94144415	94145677	94144791
chr3	22057516	22058403	22057936
chr5	41356398	41357558	41356942
chr9	2770469	2771733	2771295
chr10	78196798	78198293	78197332
chr20	49050798	49051890	49051444
chr4	15367757	15368923	15368357
chr11	100849603	100850509	100849935
chr18	47182046	47183305	47182579
chr3	54997346	54999002	54997859
chr3	193749599	193751299	193750649
chr2	38332199	38333553	38333369
chr7	5440875	5441548	5441241
chr7	33799958	33801376	33800595
chr7	79706877	79708715	79707637
chr6	90299417	90300635	90299950
chr8	103347757	103349006	103348259
chrX	118442831	118444308	118443863
chr11	123938946	123939979	123939662
chr10	103427397	103428874	103428269
chr13	78559925	78561714	78560442
chr12	21752595	21753772	21753438
chr12	110726473	110727787	110726931
chr2	143662979	143664002	143663401
chr5	107451085	107452298	107451645
chr8	85813589	85815213	85814152
chr11	12013608	12014841	12014277
chr14	35824897	35826308	35825576
chr1	8626390	8628265	8627421
chr2	120137235	120138637	120138011
chr4	3928997	3930678	3929528
chr4	101903383	101905008	101903819
chr9	117941349	117942994	117942551
chrX	99733275	99734416	99733971
chr11	36441928	36443604	36442845
chr14	101772193	101773046	101772505
chr19	50221664	50223532	50222355
chr1	80167694	80169141	80168642
chr1	208382324	208383340	208382725
chr3	197254427	197256003	197255039
chr2	152899023	152899900	152899493
chr2	207821542	207822924	207822310
chr5	116375016	116375904	116375655
chr7	76973559	76974505	76973907
chr8	110120174	110120984	110120592
chr11	93549750	93551501	93550866
chr11	121513259	121514386	121513871
chr11	126215700	126217167	126216059
chr10	65197780	65199108	65198537
chr10	76966515	76967727	76967012
chr12	38871090	38872002	38871641
chr2	65248302	65250200	65248927
chr6	164760277	164761106	164760701
chr8	38965788	38966812	38966370
chr11	49340508	49342813	49342473
chr10	95438000	95438800	95438437
chr13	30651355	30652561	30651831
chr15	101242987	101244161	101243622
chr17	41535266	41536513	41535917
chr1	41215099	41216215	41215712
chr1	48674462	48675216	48674726
chr2	68947756	68949453	68948565
chr7	142739855	142740781	142740074
chr11	10673464	10674518	10673902
chr11	33062196	33063230	33062583
chr12	8919197	8920201	8919670
chr12	94340194	94341058	94340753
chr12	95523531	95524933	95523952
chr15	55868787	55869964	55869368
chr17	10839899	10841175	10840583
chr17	46321053	46322683	46321928
chr3	52161996	52162938	52162486
chr3	120571052	120572072	120571577
chr2	62336334	62337592	62336854
chr2	121522889	121524073	121523472
chr2	232202195	232203003	232202644
chr6	135639769	135640684	135640164
chr8	34796389	34797665	34796964
chr12	60130171	60131273	60130805
chr1	73070963	73072605	73071903
chr1	163640785	163641837	163641377
chr5	114691188	114692271	114691725
chr5	169027933	169029487	169028369
chr4	11424475	11426544	11425325
chr4	35953395	35954266	35953883
chr6	139841144	139842013	139841532
chr9	97100510	97101614	97100956
chr8	132161436	132162482	132162014
chr10	36059311	36061101	36059951
chr12	63154186	63155709	63154740
chr12	93480791	93482403	93481421
chr17	12538045	12539434	12538544
chr17	14494807	14496004	14495526
chr17	71502098	71503457	71502734
chr16	19734419	19735194	19734672
chr16	51524280	51526007	51524962
chr20	43152850	43154120	43153415
chr21	36875424	36876696	36876261
chr1	33489670	33490659	33490266
chr3	156827082	156828308	156827731
chr5	95902782	95903697	95903284
chr4	77933172	77934302	77933741
chr7	125872376	125874078	125873078
chr6	3895085	3896740	3896301
chr6	144573599	144574426	144573957
chr11	74248598	74250313	74249387
chr11	79217369	79218542	79218025
chr14	48736641	48738000	48737150
chr17	12470192	12471151	12470554
chr16	53491199	53492115	53491711
chr16	85180381	85181601	85181038
chr1	55364198	55364925	55364469
chr1	95238452	95239348	95239140
chr2	31431733	31433011	31432174
chr2	111600590	111601810	111601407
chr5	52635543	52637019	52636149
chr10	27754395	27755028	27754636
chr13	49160617	49161860	49161089
chr12	68167376	68168493	68167819
chr15	85921001	85921835	85921479
chr14	40121294	40122615	40121788
chr1	19465694	19466916	19466464
chr1	191550863	191552006	191551312
chr3	93785159	93786716	93785843
chr3	143521699	143522837	143522304
chr2	85806006	85807428	85806588
chr5	73611334	73613007	73612210
chr5	95053649	95054840	95054102
chr5	136074834	136075935	136075259
chr7	37421686	37422892	37422278
chr8	23787542	23789121	23788535
chr8	98934326	98935564	98935071
chrX	8953184	8954880	8954307
chrX	48765446	48766916	48766105
chr11	3538226	3539017	3538511
chr11	8821684	8822478	8822172
chr10	28973012	28974681	28974349
chr13	73748172	73750029	73748881
chr14	77248562	77250084	77249359
chr14	88032621	88034221	88033321
chr1	182278638	182279522	182279074
chr4	12496197	12497203	12496614
chr4	118521071	118521796	118521329
chr6	95039894	95041040	95040695
chr6	161393704	161395166	161394924
chr9	97508417	97510123	97509036
chr11	83052471	83053513	83053077
chr11	117599519	117600861	117600445
chr11	123324399	123325984	123325016
chr13	74062034	74063108	74062615
chr13	75268959	75270408	75269424
chr18	24697866	24700196	24699545
chr18	40687185	40687936	40687526
chr5	919170	920337	919671
chr5	128511375	128512962	128511917
chr7	37419090	37420458	37420096
chr8	33837083	33838242	33837789
chr8	84208719	84209904	84209080
chr8	127435031	127436382	127435693
chrX	46907131	46908323	46907643
chr11	7926991	7928402	7927496
chr10	117689098	117690058	117689676
chr15	57794022	57795229	57794539
chr1	200628095	200629536	200628840
chr3	170484987	170486126	170485467
chr4	44828483	44829439	44829059
chr7	112856783	112858205	112857708
chr6	90298648	90299416	90299034
chr1	223376489	223377535	223377118
chr1	241562585	241563403	241562968
chr3	58736593	58737609	58737098
chr3	65842498	65843639	65843186
chr3	141659795	141660812	141660302
chr4	153655544	153658409	153657200
chr7	114761568	114763217	114762647
chr9	135935588	135936067	135935867
chr11	7528683	7529800	7529193
chr18	54733836	54734748	54734345
chr20	6727068	6728216	6727728
chr2	55375254	55376242	55375717
chr2	98376193	98377107	98376645
chr5	174107822	174109280	174108324
chr4	99595186	99596409	99595765
chr7	27550973	27552094	27551573
chr9	21504812	21505411	21505090
chr9	99304622	99306208	99305700
chr8	7994973	7995896	7995532
chrX	13819291	13820259	13819847
chr17	14354682	14356115	14355417
chr16	83423756	83424833	83424177
chr18	28841491	28842631	28842322
chr1	70311701	70312745	70312298
chr2	36049630	36050617	36049981
chr2	150235971	150237037	150236426
chr5	73845113	73845750	73845431
chr4	145803475	145805111	145804392
chr9	97805549	97806877	97806339
chr8	98790554	98791573	98790902
chr11	115651313	115652479	115651704
chr13	38542577	38543786	38543410
chr13	114307191	114308606	114307731
chr15	83373346	83375328	83374000
chr17	41431252	41432327	41431936
chr16	10375999	10377872	10377351
chr19	52841575	52843229	52842344
chr18	9699624	9700848	9700166
chr1	42366899	42367879	42367533
chr1	69891251	69892446	69891693
chr1	70837767	70838874	70838398
chr3	72500838	72502354	72501249
chr5	161707311	161708634	161707808
chr7	15346897	15347924	15347376
chr6	16890398	16891319	16890977
chr9	10049375	10050520	10049987
chr8	8958585	8960130	8959905
chr11	130745750	130746718	130746161
chr13	41092093	41093180	41092540
chr13	87915961	87916923	87916507
chr12	66148390	66149913	66149014
chr14	37189494	37190809	37189996
chr20	23963199	23964549	23963953
chr20	46906719	46908704	46907782
chr1	65061176	65062447	65061592
chr1	181686878	181687585	181687339
chr3	90064395	90065694	90065085
chr2	134907007	134908236	134907620
chr2	222342523	222344008	222343693
chr4	84155096	84156436	84155697
chr7	148211544	148212663	148211998
chr6	96663308	96664407	96663882
chr8	111006526	111007512	111007009
chrY	2820417	2822289	2821368
chrX	30126848	30127750	30127314
chrX	137345122	137346065	137345765
chr10	17419337	17420895	17420135
chr12	93414438	93415233	93414714
chr15	62813396	62814182	62813807
chr14	56991475	56993313	56991907
chr17	51110549	51111432	51110907
chr18	28390957	28392657	28391813
chr21	32901160	32902543	32901806
chr21	45761903	45763208	45762189
chr1	236978909	236980017	236979529
chr3	121729275	121729955	121729598
chr4	126315540	126316709	126315959
chr7	6280484	6281884	6281048
chr6	94208471	94209501	94209044
chr6	145333108	145334638	145333603
chr9	14746583	14748112	14747453
chr11	48030287	48031136	48030683
chr12	67757391	67758514	67758188
chr14	33545891	33546957	33546293
chr14	93887891	93889230	93888668
chr14	101771170	101772190	101771644
chr1	64808284	64809536	64809236
chr2	49356001	49357063	49356337
chr5	64011120	64012582	64012039
chr8	58953794	58955203	58954162
chr11	80990536	80991863	80991367
chr15	95298139	95299267	95298796
chr14	32463188	32464422	32463853
chr14	95229156	95230941	95229825
chr1	39860763	39861773	39861171
chr1	58090314	58091538	58090721
chr1	113242629	113244497	113243255
chr1	233335362	233336434	233335899
chr2	63624328	63625530	63625126
chr2	75658352	75658903	75658550
chr5	97817452	97819171	97818245
chr6	58148568	58149903	58149329
chr9	17799828	17801305	17800947
chr8	126500041	126501007	126500579
chrX	100059316	100060656	100060152
chr13	51675418	51676483	51675823
chr13	104865691	104866598	104866126
chr12	118496712	118498016	118497719
chr17	31701888	31702896	31702281
chr16	13832562	13833893	13833286
chr18	23737122	23738063	23737561
chr20	38503776	38505153	38504261
chr1	119965551	119966684	119966321
chr1	176784425	176785347	176785122
chr2	40074493	40075514	40074927
chr2	72400495	72401718	72401222
chr4	10851049	10852137	10851565
chr6	38400784	38401892	38401509
chr6	138650298	138651876	138651008
chr9	83630728	83631821	83631116
chr8	26498933	26500114	26499461
chr11	14678108	14679301	14678794
chr11	70060763	70061666	70061272
chr11	117135933	117137301	117136643
chr11	125199929	125201261	125200688
chr10	3934252	3935733	3934922
chr12	849281	850234	849840
chr14	37168256	37169183	37168831
chr14	89084077	89085527	89084630
chr16	11399370	11401439	11400190
chr1	76052791	76054099	76053626
chr3	143523991	143524913	143524561
chr3	193500479	193501245	193500815
chr2	38667584	38668902	38668123
chr4	141129718	141130882	141130373
chr6	100879753	100880908	100880307
chr6	122210988	122212273	122211768
chr9	25675725	25676965	25676024
chr8	23343542	23345217	23344376
chr8	104231918	104232915	104232455
chr10	84718973	84720485	84720123
chr12	44724365	44725730	44725235
chr15	24940569	24942077	24941393
chr15	48233399	48234713	48234281
chr14	87955590	87957145	87956348
chr16	47920557	47921504	47921171
chr18	43693348	43694507	43693982
chr20	43966613	43967739	43967165
chr20	45640196	45641137	45640793
chr1	222479596	222480435	222479872
chr3	133705993	133706567	133706141
chr7	124377961	124379163	124378585
chr9	14538327	14538950	14538710
chr11	132908440	132909404	132908951
chr10	25223227	25225330	25224802
chr12	73423692	73424546	73424154
chr12	81474305	81475278	81474760
chr14	45964675	45965675	45964982
chr17	59883186	59884701	59883644
chr16	5960689	5962041	5961473
chr3	65819291	65820325	65819795
chr3	193383382	193384501	193383765
chr5	9953390	9954815	9954083
chr5	107101300	107103224	107102481
chr5	162529470	162530205	162529783
chr5	166214870	166215908	166215362
chr4	89269702	89271108	89270315
chr7	33761919	33763237	33762514
chr7	152581333	152582707	152581700
chr6	148931493	148932815	148932048
chr10	115459988	115461013	115460495
chr14	74883331	74885217	74884690
chr16	47919626	47920555	47920224
chr16	80163481	80164623	80163967
chr21	32719792	32721088	32720773
chr1	57801287	57803502	57802768
chr1	104801657	104803389	104801957
chr1	112777919	112779437	112778719
chr1	204703655	204704801	204704373
chr2	141742297	141743237	141742713
chr5	17066231	17066834	17066442
chr5	64000115	64000653	64000335
chr7	118280196	118281273	118280670
chr7	148011923	148013429	148012654
chr6	161186304	161187279	161186801
chr9	22640484	22641205	22640819
chr9	80080360	80082065	80081186
chr8	7991189	7992283	7991607
chr8	82311106	82312214	82311767
chr8	126602688	126603393	126602986
chr11	25506311	25507698	25507104
chr19	23707802	23709143	23708522
chr1	39971867	39972824	39972357
chr3	156615474	156616508	156615997
chr2	69670618	69671419	69671040
chr2	70066390	70067422	70066915
chr2	131348073	131349047	131348571
chr2	178258707	178259809	178259254
chr2	209947618	209948735	209948152
chr5	93861639	93863050	93862562
chr5	124088121	124089974	124088895
chr4	176382937	176383701	176383265
chr7	93249735	93251200	93250400
chr7	133366534	133368369	133367989
chr8	55185478	55186437	55185900
chr8	126640970	126642023	126641662
chrX	3624944	3626273	3625889
chr11	93502652	93504741	93503409
chr13	87557967	87559169	87558420
chr12	39031297	39032026	39031769
chr12	43005193	43006221	43005643
chr12	73850380	73851007	73850784
chr14	66569362	66571257	66570699
chr17	38695452	38697021	38696079
chr18	65298082	65299063	65298653
chr3	3509746	3510748	3510331
chr3	13992294	13993225	13992766
chr3	64908898	64910577	64909605
chr3	177009880	177010885	177010444
chr3	179326954	179327759	179327392
chr2	67079763	67080912	67080351
chr5	77794985	77795970	77795557
chr4	38212767	38213676	38213229
chr4	151585618	151587104	151586204
chr6	47119776	47121804	47121057
chr8	122814772	122816516	122815727
chr12	31956288	31957290	31956876
chr14	100250279	100251473	100250961
chr16	123586	125515	124690
chr16	13744007	13745086	13744680
chr1	24835507	24837023	24835933
chr3	17887634	17888616	17888193
chr3	27922555	27923575	27923037
chr3	42064538	42065392	42065072
chr2	8394074	8395441	8394400
chr2	129170699	129172017	129171398
chr2	238441973	238443164	238442442
chr5	17153972	17155206	17154500
chr5	107866675	107868122	107867640
chr5	151052393	151053946	151053310
chr4	80475706	80476504	80476063
chr7	120440696	120442049	120441236
chr9	90080402	90081669	90080847
chr8	72952191	72953913	72953299
chr8	94955475	94957210	94956183
chr8	123085414	123086160	123085822
chrX	149952860	149954124	149953302
chr11	129162635	129163481	129163034
chr10	55397592	55398629	55398159
chr13	30579207	30580019	30579724
chr14	36981501	36982564	36982152
chr14	47572659	47573643	47573012
chr17	38462253	38463220	38462830
chr20	60086505	60087721	60087132
chr1	33221102	33222078	33221600
chr3	3282379	3283269	3282774
chr3	21008797	21009622	21009201
chr3	72793122	72794219	72793692
chr3	75556749	75557503	75557103
chr2	149793	150782	150113
chr2	142716109	142717255	142716754
chr7	86593936	86594980	86594486
chr6	3173498	3174566	3173958
chr8	82811043	82811999	82811493
chr11	70065176	70066801	70066237
chr13	30755634	30757514	30756737
chr12	13417970	13418834	13418393
chr12	116069294	116070402	116069747
chr16	19310368	19311526	19310990
chr18	13684258	13685046	13684636
chr18	47219044	47220409	47219402
chr20	46895137	46895995	46895489
chr22	45888742	45889785	45889325
chr1	203338804	203339805	203339250
chr3	141118027	141118944	141118302
chr4	41310981	41311812	41311371
chr4	111851122	111851963	111851362
chr4	125800368	125801030	125800527
chr7	6297690	6299203	6298181
chr7	15165789	15167261	15166432
chr7	105711510	105713432	105712189
chr7	109863197	109864311	109863801
chr7	112317174	112318778	112317950
chr6	43060098	43061210	43060784
chr9	8332605	8333740	8333111
chr8	111010698	111012362	111011441
chr11	14690095	14691136	14690932
chr11	83309787	83310877	83310276
chr11	87132885	87135060	87133930
chr13	76988262	76989293	76988643
chr12	74802017	74803253	74802538
chr12	76286180	76287725	76287055
chr14	66812543	66813543	66813069
chr14	92396004	92397079	92396623
chr18	67602007	67603607	67602878
chr21	24304910	24305938	24305536
chr22	40583098	40584240	40583789
chr3	94298162	94299104	94298675
chr3	105846719	105848118	105847636
chr2	69272800	69274201	69273468
chr2	225081432	225082878	225082219
chr4	5945031	5946411	5945658
chr4	42169086	42170527	42170089
chr4	120127803	120129011	120128433
chr4	141016199	141018271	141016581
chr7	106230593	106231638	106231035
chr8	4373842	4374511	4374269
chr8	7005557	7007404	7006268
chr11	12526382	12527566	12526962
chr11	17162149	17163098	17162659
chr10	110841704	110842531	110842031
chr13	36897897	36899408	36898871
chr12	8740294	8741945	8741060
chr17	63563697	63565053	63564496
chr18	3540320	3541636	3540883
chr1	173443056	173445132	173444317
chr3	144828695	144829692	144829412
chr2	38322649	38324412	38323458
chr2	110450237	110451310	110450625
chr2	202771351	202772701	202771992
chr2	225054583	225055428	225055155
chr4	48081367	48082602	48082202
chr4	81056198	81057318	81056795
chr9	14723180	14724070	14723571
chr8	8916361	8916988	8916762
chr11	49368096	49369224	49368858
chr11	125260447	125261640	125261199
chr10	70390723	70392205	70391458
chr12	47754276	47755242	47754659
chr15	41928764	41930246	41929320
chr14	77452762	77453719	77453375
chr17	16843584	16844495	16844063
chr16	27533503	27534922	27534564
chr16	28136290	28137128	28136678
chr18	25653373	25654625	25653916
chr1	225611993	225612787	225612472
chr3	26231942	26232809	26232382
chr3	142568998	142570507	142569602
chr2	148462965	148463957	148463623
chr5	41522311	41523230	41522762
chr5	167474687	167475860	167475102
chr4	90432658	90433806	90433158
chr4	134195959	134197048	134196395
chr7	105385789	105386765	105386198
chr9	84981697	84983109	84982238
chr8	82824487	82825316	82824940
chrX	135824576	135825772	135825225
chr10	379090	380315	379930
chr13	30006533	30007553	30006979
chr13	96732776	96733719	96733301
chr15	33665988	33668359	33667496
chr16	46795344	46796246	46795927
chr18	29191259	29192250	29191624
chr18	65252249	65254269	65253649
chr1	219774299	219775708	219774927
chr1	223174565	223176161	223175400
chr1	228763584	228764128	228763929
chr3	94011900	94012871	94012409
chr3	170519884	170521466	170520648
chr3	189866697	189867325	189867091
chr3	197299193	197300920	197300145
chr2	135562897	135563801	135563329
chr2	174016387	174017760	174017231
chr5	129425075	129425911	129425608
chr5	136071082	136072024	136071500
chr5	174258570	174259666	174259127
chr4	45693648	45694983	45694206
chr4	89241717	89242618	89242180
chr4	111534847	111536498	111535192
chr4	153628987	153630646	153630075
chr6	46016282	46017096	46016737
chr9	38168812	38170005	38169430
chr9	118094821	118095801	118095229
chr8	3095470	3096156	3095874
chr8	55212764	55213986	55213287
chr8	87002605	87003153	87002868
chr1	18236001	18238178	18237121
chr1	165154798	165155674	165155281
chr3	116285182	116286473	116285670
chr2	81681877	81682955	81682601
chr4	134324876	134325888	134325250
chr6	24634880	24635752	24635176
chr6	81357722	81358604	81358161
chr6	168090894	168092442	168091288
chr9	83213741	83214672	83214249
chr8	55138697	55139693	55139010
chr10	84919679	84920956	84920299
chr13	79482866	79484100	79483520
chr13	94950241	94951502	94950697
chr17	47536247	47537904	47537056
chr18	12992342	12993357	12992818
chr18	72001142	72002747	72002289
chr20	21816796	21817913	21817130
chr1	26419317	26420426	26419576
chr1	35891449	35892320	35891959
chr1	147319489	147320638	147320239
chr3	195017877	195018705	195018352
chr2	77243399	77244982	77244282
chr2	117734596	117735777	117735133
chr2	175558850	175560169	175559732
chr5	87688616	87689417	87689082
chr5	88424476	88425717	88425194
chr5	170193943	170195732	170194800
chr4	87552978	87553997	87553498
chr4	142766853	142767801	142767348
chr6	3918978	3920446	3919825
chr6	63512115	63513508	63513132
chr6	70457659	70459101	70458031
chr6	130536092	130537212	130536829
chr6	161309435	161310788	161310055
chr9	80210064	80211584	80210749
chr8	7995907	7996307	7996113
chrX	99896741	99898127	99897456
chr11	110789572	110790995	110790688
chr10	72196827	72198728	72197572
chr10	80121521	80122974	80122259
chr10	94141077	94142150	94141582
chr10	108159796	108160597	108160279
chr16	69451194	69452610	69452038
chr16	88579399	88580208	88579762
chr18	63645054	63646178	63645880
chr18	71619253	71620337	71619717
chr22	23880337	23881278	23881088
chr3	146084410	146085162	146084860
chr2	102332988	102334204	102333802
chr4	48731005	48732210	48731241
chr4	55551661	55552607	55552227
chr4	170173605	170174920	170174085
chr7	138777359	138778761	138778220
chr6	30674799	30676013	30675252
chr10	30826688	30827706	30827160
chr10	96382051	96383108	96382445
chr13	61661798	61663373	61662945
chr12	21521980	21523293	21522852
chr14	20856274	20857438	20856658
chr14	63156082	63157591	63156680
chr19	20706774	20707767	20707226
chr1	48441236	48443024	48442028
chr1	58015506	58016440	58015916
chr1	113412564	113414673	113414253
chr3	27086972	27087928	27087577
chr3	42390892	42392037	42391593
chr3	65956587	65957714	65957323
chr2	37607680	37609081	37608147
chr2	140788023	140789143	140788456
chr5	8327664	8328756	8328013
chr5	97476790	97477801	97477411
chr5	153737326	153738190	153737926
chr4	115247093	115248229	115247758
chr7	27287934	27289517	27288839
chr7	33687299	33688201	33687754
chr6	47100989	47102201	47101406
chr11	90263792	90264671	90264419
chr11	108798079	108799261	108798794
chr11	109728427	109729535	109729048
chr12	69573325	69574014	69573705
chr15	93962816	93963946	93963543
chr14	50512431	50513722	50513409
chr16	80361026	80362109	80361730
chr19	23418393	23419724	23418932
chr1	47772157	47774686	47774135
chr1	83324792	83326708	83325705
chr1	94301797	94302806	94302259
chr1	231813486	231814458	231814008
chr3	61062496	61063808	61062986
chr5	111673701	111675288	111674848
chr7	27281665	27282833	27282272
chr7	95932257	95933155	95932681
chr6	83897829	83899121	83898414
chr9	8337144	8338771	8338076
chr9	14752804	14753768	14753143
chr9	70608495	70609510	70609057
chr8	121345471	121346704	121346326
chr10	53248493	53249506	53248934
chr12	51788773	51790215	51789582
chr14	22850125	22850923	22850607
chr18	3609764	3610846	3610299
chr18	19754810	19756127	19755417
chr18	75716265	75717349	75716805
chr20	24344814	24346220	24345284
chr20	37226317	37227723	37227083
chr20	48175093	48176406	48175575
chr22	35229531	35231465	35230730
chr3	2756193	2757082	2756742
chr3	116217879	116218868	116218358
chr3	130131099	130132545	130131791
chr2	120294560	120295985	120295438
chr2	174211896	174212824	174212290
chr2	184372967	184374304	184373745
chr4	15349300	15350905	15350192
chr4	54803777	54804940	54804414
chr4	98060592	98061581	98061239
chr4	111536502	111538345	111537161
chr4	111850595	111851120	111850961
chr4	162184981	162185808	162185440
chr4	164020831	164021881	164021465
chr7	132277259	132278262	132277777
chr6	9397973	9399207	9398438
chr8	36284175	36285209	36284710
chr11	86025082	86026302	86025881
chr11	89351496	89352710	89352281
chr10	97866874	97868034	97867385
chr10	128257252	128259048	128258344
chr13	65421638	65422522	65422222
chr13	100703235	100704742	100703444
chr12	23078311	23079440	23079103
chr12	116232174	116233506	116232639
chr14	76494854	76496213	76495764
chr14	92328354	92329589	92329235
chr19	8517111	8518046	8517612
chr1	18160539	18161915	18161163
chr1	175888868	175891042	175890023
chr3	61320103	61321398	61320680
chr3	90131784	90132949	90132497
chr3	123508099	123509501	123508611
chr2	64404359	64405323	64404761
chr2	157581487	157583138	157582304
chr5	107175399	107176538	107175905
chr5	167022495	167023780	167023225
chr4	23236725	23238321	23237691
chr7	66905000	66905809	66905362
chr6	90232172	90233620	90232712
chr6	112133169	112133949	112133632
chr6	123318027	123319334	123318887
chr8	87001853	87002600	87002246
chr11	80837053	80837933	80837635
chr11	94498083	94499730	94499266
chr11	128467656	128469795	128468270
chr10	10980578	10981604	10981233
chr10	27067596	27068730	27068319
chr12	88761437	88762635	88761872
chr12	98684460	98686545	98685716
chr12	105116676	105117304	105116954
chr12	115962298	115963529	115962866
chr14	26863304	26864236	26863856
chr17	68373857	68375040	68374448
chr21	16359062	16360669	16359841
chr1	11447394	11448408	11447918
chr1	55698173	55699606	55698731
chr3	64073855	64074753	64074338
chr2	25414783	25415921	25415494
chr2	136936100	136938051	136936845
chr5	9297570	9298614	9298003
chr5	73833083	73834840	73833558
chr4	55119976	55121693	55120869
chr4	111393926	111394879	111394129
chr4	111546866	111547819	111547176
chr4	113672064	113674219	113673037
chr4	115534448	115535160	115534920
chr4	142821348	142823129	142822083
chr7	43241783	43242968	43242356
chr7	75407037	75407984	75407401
chr7	127367030	127367861	127367248
chr6	16264256	16265596	16265049
chr9	671856	672621	672226
chr11	80493166	80494271	80493867
chr11	94379827	94380988	94380120
chr10	34823912	34825121	34824296
chr12	23663913	23664827	23664458
chr12	69822868	69823944	69823525
chr15	25140513	25141238	25140804
chr14	68114471	68115462	68114948
chr14	73790288	73791358	73790839
chr17	55929717	55930287	55929907
chr20	21014276	21015788	21014771
chr1	8167640	8168945	8168160
chr1	68157111	68157983	68157564
chr3	58435673	58436831	58436138
chr3	123105251	123107001	123106377
chr3	129777244	129778805	129778353
chr3	184326776	184327702	184327181
chr2	38936303	38937929	38936960
chr2	82725954	82727201	82726424
chr2	184155156	184156401	184155755
chr2	208080717	208081606	208081110
chr5	73742247	73743204	73742788
chr4	15296760	15297613	15297156
chr7	35428840	35430414	35430012
chr7	68182220	68183512	68183214
chr9	14714967	14715544	14715184
chr9	94724098	94724938	94724571
chr8	120342194	120343923	120343023
chr10	11644703	11645727	11645273
chr10	112754299	112756207	112755272
chr12	55336878	55338374	55337567
chr14	21113428	21114124	21113740
chr17	38639224	38640630	38640017
chr16	17460589	17461632	17461110
chr18	7735159	7736324	7735844
chr20	37236739	37237503	37237020
chr1	26174911	26176080	26175227
chr1	62554792	62556369	62555913
chr1	167704462	167705643	167705164
chr1	234426116	234427788	234426935
chr3	69554497	69555704	69555033
chr3	74583745	74585017	74584533
chr3	124628974	124630269	124629843
chr2	34034874	34036072	34035389
chr5	41370447	41371092	41370741
chr5	148765570	148766777	148766077
chr5	149908789	149910008	149909216
chr4	4643269	4645411	4644430
chr4	69186988	69188608	69187770
chr4	78021024	78022205	78021560
chr4	89263825	89264959	89264189
chr4	104487793	104489349	104488541
chr4	116030484	116032006	116031585
chr6	3487897	3488582	3488290
chr6	33970196	33971294	33970885
chr6	75538837	75539704	75539349
chr6	116466935	116468008	116467598
chr8	69537393	69538300	69537846
chr8	111007517	111008422	111007824
chrX	31399971	31400823	31400542
chrX	151363695	151364937	151364407
chr11	8822480	8823436	8822938
chr11	113187798	113188821	113188241
chr11	115468929	115470105	115469344
chr11	121507745	121508589	121508113
chr10	84382035	84383075	84382467
chr12	100642073	100642902	100642497
chr17	36085086	36086168	36085698
chr18	33061753	33062554	33062187
chr20	37220500	37221614	37221392
chr20	48493668	48495076	48494253
chr1	89391197	89392334	89391626
chr1	147305842	147307239	147306506
chr2	16606590	16607711	16607095
chr2	38238793	38239570	38239130
chr2	99110919	99111830	99111354
chr2	209117912	209119008	209118703
chr4	110850207	110851520	110850686
chr4	174369977	174370917	174370400
chr7	120422008	120423179	120422593
chr6	21449588	21451038	21450249
chr6	106550378	106551390	106550944
chr6	146923389	146924730	146923748
chr9	17080790	17081915	17081491
chrX	46636900	46638359	46637655
chr10	36458079	36458907	36458293
chr10	79006489	79007626	79007148
chr12	53537017	53537841	53537435
chr17	69325375	69326196	69325756
chr1	18822833	18824037	18823408
chr1	64309244	64311026	64309866
chr1	234365803	234367290	234366280
chr3	71209075	71210014	71209566
chr3	100167485	100168594	100168242
chr3	105158455	105160002	105159196
chr3	164046407	164047403	164046825
chr2	63827667	63829222	63828312
chr2	64372254	64373658	64372940
chr2	64922755	64923615	64923036
chr2	133587296	133589110	133588525
chr2	171179534	171180987	171180178
chr5	33183837	33185002	33184631
chr5	89293917	89295003	89294335
chr5	116523355	116524422	116523636
chr5	173265593	173266937	173266342
chr7	74650162	74651008	74650603
chr7	87731631	87732781	87732317
chr7	142456617	142457740	142456987
chr6	14243297	14244915	14244010
chr6	21386397	21388333	21387271
chr6	133718667	133719491	133719135
chr8	61814560	61817104	61816657
chrX	79811446	79812274	79811925
chrX	81588587	81589617	81589213
chr11	57695293	57696735	57696337
chr11	128435228	128436672	128435951
chr13	39968268	39969978	39969267
chr13	82448240	82449142	82448716
chr13	98288071	98289707	98288855
chr12	85841396	85842557	85842005
chr12	99486693	99487761	99487155
chr15	29507800	29508460	29508143
chr15	54210036	54211218	54210523
chr14	59914947	59915886	59915598
chr14	102714270	102715467	102714723
chr17	9440361	9441355	9440910
chr16	11198620	11200435	11198965
chr18	19741553	19742352	19741837
chr18	53414810	53416344	53415704
chr20	12935787	12937132	12936516
chr21	41115952	41117313	41116869
chr1	26157468	26158798	26158398
chr1	160874386	160875267	160874853
chr1	167798872	167799826	167799421
chr1	232692597	232693398	232693168
chr2	12770802	12771946	12771427
chr2	42219388	42221297	42220106
chr2	85260257	85261266	85260647
chr2	101246399	101247906	101247125
chr5	54200104	54201289	54200723
chr5	64493718	64494719	64494136
chr5	95004975	95005815	95005417
chr5	115881313	115882308	115881774
chr5	153468996	153470246	153469594
chr4	111392570	111393925	111393657
chr4	168470992	168472104	168471615
chr7	120417295	120418024	120417574
chr6	24918843	24919780	24919406
chr6	47224499	47226112	47225099
chr6	77340462	77341438	77341028
chr6	87312649	87313940	87313560
chr9	126084397	126086338	126084982
chr9	126146992	126148112	126147573
chr8	17606194	17607381	17606683
chr8	108224054	108225276	108224858
chr8	130832849	130833717	130833255
chr11	113240141	113241403	113240667
chr10	95329624	95331015	95330200
chr13	93997086	93998062	93997641
chr15	54932742	54933806	54933194
chr15	67400796	67401678	67401362
chr17	8919394	8921785	8920693
chr17	29792525	29793777	29793274
chr16	51117699	51119323	51118570
chr18	77360830	77362115	77361328
chr20	46948692	46949498	46949167
chr21	33551694	33553027	33552131
chr1	199933497	199934440	199933997
chr1	208453674	208454942	208454161
chr2	58937035	58937725	58937413
chr5	15636805	15639379	15638081
chr5	24434578	24435373	24435104
chr5	95032457	95035217	95033970
chr5	135073410	135074605	135073940
chr5	139703502	139704350	139703859
chr4	91700983	91701880	91701364
chr4	158517297	158518912	158518116
chr7	49405298	49406442	49405755
chr6	37108482	37110522	37110081
chr6	78803367	78804857	78803807
chr9	101042391	101044151	101043136
chrX	107619881	107621060	107620394
chr10	31930981	31932020	31931683
chr10	91310195	91311100	91310623
chr13	47054142	47055048	47054606
chr13	85165300	85166375	85165956
chr12	7432788	7433764	7433210
chr12	21095799	21096603	21096213
chr12	22403378	22404050	22403670
chr12	59315790	59318166	59317667
chr15	69846156	69847582	69847148
chr17	42222178	42223120	42222757
chr16	12682896	12683648	12683324
chr18	22599770	22600966	22600087
chr18	43208992	43210183	43209669
chr20	14190187	14191399	14191046
chr1	19048297	19049617	19048933
chr1	30601376	30602456	30602001
chr1	65555486	65557351	65556040
chr1	95239351	95240489	95239547
chr1	113759708	113760946	113760544
chr1	116962897	116963496	116963220
chr3	42927546	42929305	42928064
chr3	106987631	106988513	106988031
chr3	143565380	143566459	143566068
chr3	152320301	152321311	152320584
chr3	170522268	170522938	170522581
chr2	158827925	158828903	158828380
chr2	185033236	185034444	185033697
chr2	222400416	222401500	222400819
chr2	238456188	238457305	238456693
chr5	82149994	82151442	82151058
chr5	86058173	86059751	86059202
chr4	22599086	22600606	22599705
chr4	137776592	137777612	137777118
chr4	148038343	148039204	148038858
chr7	22848776	22849700	22849094
chr6	17418448	17419320	17418700
chr6	49225035	49225798	49225404
chr6	119180692	119181506	119181110
chr6	161303383	161304060	161303910
chr8	4372619	4373841	4373314
chr8	33080246	33081193	33080841
chrY	7147475	7148884	7148531
chr11	12007426	12008770	12008145
chr11	90631219	90633131	90632033
chr11	110792338	110793143	110792753
chr11	110871018	110872876	110871795
chr13	53409410	53410247	53409727
chr13	106523431	106524656	106524140
chr12	1014218	1015913	1014719
chr15	24935471	24937316	24935831
chr15	33879756	33880714	33880278
chr15	33970453	33971544	33971004
chr15	42356987	42358073	42357585
chr18	4683091	4684131	4683450
chr21	27482680	27483579	27483146
chr21	31172286	31173007	31172666
chr21	44233180	44234146	44233552
chr1	228840921	228841810	228841304
chr3	121728705	121729273	121729083
chr3	129769381	129770006	129769707
chr3	184469590	184470804	184470152
chr3	192647945	192649016	192648560
chr2	171286721	171288533	171288071
chr4	127282388	127284301	127282917
chr4	169489932	169490696	169490243
chr7	124418712	124420425	124419346
chr6	11804601	11805446	11805115
chr8	49704088	49706010	49704590
chrX	7745766	7746808	7746412
chrX	27745933	27747022	27746442
chrX	116064078	116065481	116064500
chr11	113299745	113301069	113300397
chr10	95033296	95035169	95034631
chr13	44969734	44970966	44970638
chr12	5923106	5924914	5924202
chr15	50023188	50024145	50023702
chr14	31507386	31508495	31508025
chr14	77453720	77454872	77454497
chr16	7319014	7320036	7319733
chr18	18884215	18885134	18884731
chr20	1805196	1806030	1805674
chr20	7255096	7256013	7255629
chr1	223878174	223879136	223878672
chr3	8925996	8927911	8926922
chr3	21230016	21231160	21230853
chr3	46989491	46990398	46989892
chr3	195182498	195183303	195182913
chr2	37859942	37861451	37861067
chr2	42263352	42264318	42263745
chr2	70334097	70335107	70334561
chr2	98745730	98747416	98746718
chr2	171119443	171120332	171120084
chr2	209080462	209081174	209080704
chr5	132707542	132709302	132708116
chr5	157521170	157522425	157521692
chr5	160153796	160155067	160154506
chr4	72505199	72506323	72505615
chr4	73764897	73766548	73765660
chr6	106760364	106761341	106760899
chr6	110652583	110653503	110653099
chr9	22671753	22673211	22672326
chr9	30128793	30129692	30129389
chr9	75756790	75757809	75757333
chr9	100198616	100200643	100199961
chr9	117945073	117946547	117945970
chr8	34782690	34783895	34783170
chr11	49342819	49343821	49343372
chr11	93605097	93606238	93605747
chr11	94517672	94519338	94518753
chr10	3701467	3702621	3701857
chr10	11841320	11842220	11841716
chr10	47152274	47153220	47152745
chr10	92143971	92145445	92144301
chr10	96341241	96342391	96341725
chr12	8638088	8639280	8638524
chr12	133465862	133466844	133466146
chr15	67219917	67221246	67220419
chr18	72175095	72175878	72175599
chr20	15572837	15574424	15573967
chr22	29700896	29701895	29701445
chr1	57532521	57533716	57533018
chr1	108407863	108408916	108408300
chr1	151960614	151961905	151960981
chr1	175658228	175659071	175658617
chr1	209664730	209666364	209665230
chr1	212853400	212854780	212854195
chr3	85937467	85938187	85937799
chr2	4437297	4438298	4437742
chr2	35966480	35967417	35966876
chr2	62328795	62330307	62329277
chr2	145356611	145357916	145357200
chr5	92578601	92579895	92579474
chr5	100655703	100656744	100655955
chr5	116298007	116299464	116298538
chr5	118818699	118819543	118819067
chr5	138619029	138620192	138619587
chr4	56453973	56455133	56454411
chr7	23841103	23842324	23841922
chr7	140180578	140182707	140181411
chr6	38274376	38275209	38274681
chr6	139707269	139708209	139707733
chr6	161304065	161304983	161304303
chr9	25654284	25655380	25654788
chr9	83999054	84000582	84000014
chr9	84956358	84957862	84957141
chr8	9153629	9155192	9154562
chr8	19308693	19310636	19309846
chr8	70926453	70927309	70926862
chr8	122768530	122769755	122768947
chr8	132758240	132759102	132758552
chr11	12041428	12042870	12042045
chr10	76681089	76682442	76681570
chr10	101150464	101151497	101151035
chr13	26351592	26352551	26352048
chr13	47784469	47786275	47784948
chr13	82560024	82561092	82560657
chr13	111193038	111194380	111193779
chr12	850235	850981	850477
chr15	26878414	26879274	26878902
chr15	56649897	56650671	56650355
chr14	23668420	23669422	23668983
chr14	37242710	37243370	37242949
chr14	86198327	86199381	86199126
chr19	34448523	34449776	34449184
chr18	19758037	19758641	19758405
chr21	34038052	34039485	34038822
chr22	20363986	20365109	20364672
chr1	39860030	39860759	39860382
chr1	160589178	160590644	160590053
chr1	163621788	163622910	163622322
chr1	221771086	221772015	221771624
chr1	235587010	235588004	235587602
chr3	124346001	124346804	124346636
chr2	30978360	30979761	30979078
chr2	42410772	42411532	42411209
chr2	178343441	178344113	178343828
chr5	43026002	43026685	43026456
chr5	50677153	50678340	50677862
chr5	88577589	88578967	88578512
chr5	157395441	157396441	157395803
chr4	6205366	6207307	6206123
chr4	111543525	111544443	111543845
chr4	166133357	166134432	166133789
chr4	171115561	171117012	171116630
chr7	36227376	36228446	36228118
chr7	101577774	101578910	101578371
chr7	140184176	140184606	140184402
chr6	142277697	142279047	142278461
chr9	97027801	97028629	97028203
chr8	29848854	29850283	29849476
chr8	118952149	118953422	118952769
chr11	81512649	81514492	81513330
chr11	84600063	84601118	84600777
chr10	114838095	114839407	114838508
chr13	90002308	90003420	90003019
chr12	12213996	12214717	12214346
chr12	13474390	13475908	13474825
chr15	48241213	48242841	48242300
chr15	86021652	86023295	86022795
chr16	46902880	46903597	46903008
chr16	70973114	70975252	70973650
chr16	71919010	71919930	71919345
chr19	31183665	31184735	31184251
chr18	23817134	23818517	23817484
chr18	30420680	30421697	30421209
chr20	6644352	6645203	6644706
chr20	43071853	43072711	43072218
chr1	18976003	18977318	18976673
chr3	8223769	8225107	8224346
chr3	50197992	50199205	50198640
chr3	116565961	116566884	116566476
chr3	117110280	117111252	117110881
chr3	137360550	137361209	137360997
chr2	79476769	79477711	79477148
chr2	168685745	168686793	168686190
chr5	71134077	71134969	71134738
chr5	83084635	83085885	83085378
chr5	94033879	94034601	94034225
chr5	107900052	107901121	107900587
chr5	118745114	118746645	118745726
chr4	78044365	78045967	78045181
chr4	140821987	140823495	140822851
chr4	164323845	164324709	164324301
chr4	183592097	183593411	183592595
chr7	75408008	75409447	75408279
chr6	152494288	152495128	152494726
chr9	259380	261027	260300
chr9	5712726	5713603	5713266
chr9	94668575	94669880	94669472
chr9	119946050	119947391	119946793
chr9	131320307	131321720	131320885
chr8	28047325	28048282	28047795
chr11	78761301	78762484	78761642
chr10	32420307	32421156	32420588
chr10	56058692	56059729	56059275
chr10	95027174	95028945	95027810
chr10	124489178	124490448	124489938
chr10	131454538	131456175	131455425
chr13	68314702	68316019	68315374
chr13	89975364	89976525	89976114
chr13	97846473	97847635	97846918
chr12	41759136	41760203	41759537
chr14	22956643	22957529	22957019
chr14	45900379	45901807	45900985
chr16	72413148	72415030	72414475
chr19	53267930	53268867	53268329
chr1	80105022	80105906	80105347
chr1	157390796	157391833	157391419
chr1	206258985	206262126	206260734
chr1	225612790	225613506	225613096
chr1	228254082	228254922	228254544
chr1	234675136	234676528	234676074
chr3	42597098	42598207	42597616
chr3	45373825	45374926	45374413
chr3	197870245	197871218	197870764
chr2	49980194	49981224	49980725
chr2	64922090	64922754	64922425
chr2	162238219	162239180	162238776
chr5	58851007	58852080	58851695
chr5	118060388	118061412	118060970
chr5	150784372	150785846	150785280
chr5	154208150	154209404	154208851
chr4	6207308	6208374	6207803
chr7	7961258	7963034	7962184
chr7	72097490	72098555	72098101
chr7	121244358	121245373	121244872
chr7	151484747	151486186	151485312
chr6	20271799	20273414	20272954
chr6	31315686	31316704	31316144
chr6	153003100	153003843	153003556
chr9	36187177	36187981	36187511
chr8	21164660	21166481	21165488
chr8	120338495	120339437	120338870
chr11	36986575	36987556	36987020
chr11	64035870	64036831	64036366
chr10	106092131	106092832	106092438
chr13	34252873	34253767	34253433
chr13	82557120	82558419	82558046
chr12	5179040	5180191	5179484
chr12	25840686	25841501	25841102
chr12	39517137	39518093	39517796
chr12	48733085	48734212	48733639
chr15	37526212	37527211	37526835
chr14	71596112	71596833	71596375
chr19	8379290	8380920	8380340
chr18	10309629	10310918	10310199
chr18	56538955	56539953	56539532
chr20	6640396	6641515	6641128
chr20	37235922	37236735	37236132
chr21	24231458	24232256	24231817
chr22	25268791	25270161	25269442
chr1	36947105	36948291	36947714
chr1	203554129	203555367	203554951
chr1	232443491	232445129	232444616
chr3	78692184	78693333	78692840
chr3	112116043	112117117	112116589
chr3	175458892	175460494	175459997
chr2	25716014	25717008	25716380
chr2	157576139	157577148	157576955
chr2	165638172	165638802	165638422
chr2	196376935	196377881	196377608
chr2	200115997	200116751	200116478
chr2	207986969	207988658	207988317
chr2	242264978	242266435	242265781
chr5	63999213	64000110	63999980
chr5	114897674	114898457	114898027
chr4	111539922	111541013	111540722
chr7	9387555	9388460	9387841
chr7	75395255	75396659	75395893
chr7	136845354	136846501	136845637
chr6	51459190	51460202	51459753
chr6	123365194	123366911	123365683
chr9	14536772	14538320	14537817
chr9	25287660	25289235	25288232
chr9	102576422	102577489	102577134
chrX	30505076	30506744	30506165
chr11	19301880	19304314	19302630
chr11	69546198	69547966	69547567
chr11	91463158	91465252	91464569
chr11	103810960	103811956	103811579
chr11	117103683	117105334	117104779
chr10	90591840	90592832	90592335
chr10	93066492	93067604	93067029
chr10	112253073	112254556	112253724
chr13	28966271	28967456	28966934
chr12	62047475	62048825	62048008
chr12	89314895	89316686	89315848
chr15	62783417	62784464	62783800
chr14	96424801	96425504	96425205
chr16	46773703	46774454	46774097
chr19	12682047	12683425	12682528
chr18	11822637	11824347	11823708
chr18	56360964	56362666	56362085
chr20	13337772	13339662	13338089
chr20	46504591	46506530	46505562
chr22	42567188	42568055	42567709
chr1	22768447	22769571	22769137
chr1	28593083	28593894	28593391
chr1	208443659	208444681	208444042
chr1	212068262	212069433	212069047
chr3	37734987	37736346	37735665
chr3	58426343	58427236	58427020
chr3	67098378	67099518	67099041
chr3	79073029	79073928	79073356
chr3	145980998	145982582	145981488
chr3	179232466	179233303	179233147
chr2	65600567	65601407	65601016
chr2	165627946	165629039	165628526
chr2	208740842	208741870	208741455
chr2	225079831	225081358	225080801
chr5	109870680	109871499	109870876
chr5	153544859	153546274	153545381
chr4	115535163	115535753	115535378
chr7	67829589	67830697	67830113
chr7	92599575	92600723	92600299
chr7	143104253	143105213	143104754
chr6	123315920	123316742	123316349
chr6	142279066	142280248	142279420
chr6	161396822	161398062	161397439
chr9	84624555	84625547	84625005
chr9	137531631	137532975	137532466
chr8	29892463	29893339	29892878
chr8	33005498	33007201	33005736
chr11	79155478	79156906	79156116
chr11	120845182	120846559	120845845
chr10	1019288	1020364	1019825
chr10	54081799	54082769	54082284
chr13	34211075	34212070	34211658
chr13	51713322	51714690	51713913
chr12	103994497	103995336	103995019
chr15	48224954	48226305	48225800
chr14	28238996	28240242	28239436
chr14	101562879	101564550	101563871
chr14	101776989	101777951	101777251
chr16	76250054	76250895	76250518
chr19	6573402	6574504	6574068
chr19	23673983	23674742	23674498
chr18	305958	307599	306803
chr20	20115126	20117016	20115846
chr22	25408184	25409142	25408702
chr1	57847271	57848215	57847726
chr1	61335593	61336647	61336223
chr1	221785749	221786559	221786021
chr3	106164056	106164901	106164347
chr3	109053487	109054021	109053690
chr2	14059607	14060791	14059877
chr2	18350386	18351915	18350838
chr2	31250887	31251903	31251485
chr2	62270871	62271902	62271259
chr2	190416756	190418142	190417842
chr2	191904072	191905103	191904574
chr2	217210258	217211203	217210706
chr2	229282070	229283595	229282981
chr5	74793667	74794634	74794093
chr5	93363247	93364204	93363748
chr5	95213799	95215009	95214390
chr5	160816638	160817658	160817183
chr5	164251393	164253126	164252253
chr4	74298699	74299514	74299150
chr4	153878422	153879801	153878857
chr4	168158043	168158905	168158330
chr4	176381574	176382935	176382376
chr7	42146811	42148005	42147426
chr6	24334392	24335538	24334801
chr6	131818596	131819940	131819258
chr9	100266308	100267724	100267166
chr8	70276992	70278320	70277595
chr8	73677112	73678238	73677566
chr8	75542444	75543742	75543006
chr8	104258534	104259433	104258846
chr8	133208654	133209385	133209088
chrX	26063608	26064541	26064102
chrX	87239054	87240103	87239466
chrX	118140881	118141927	118141477
chr11	9199920	9201513	9200445
chr11	74532444	74533926	74533376
chr11	94135229	94136220	94135670
chr11	94655425	94656055	94655890
chr11	119519893	119521380	119520639
chr10	45241121	45242032	45241588
chr15	63725908	63728427	63727121
chr15	74645958	74647172	74646550
chr15	93060044	93060794	93060307
chr14	23061968	23062849	23062272
chr14	81468046	81469146	81468719
chr14	98912639	98913661	98913184
chr17	43008445	43009424	43008831
chr16	3619990	3621149	3620502
chr16	7222066	7223121	7222636
chr16	7694492	7695471	7694791
chr16	16095150	16096287	16095957
chr16	83839576	83840657	83840042
chr16	83921510	83922976	83922311
chr18	22820111	22820913	22820385
chr18	30111256	30113358	30112414
chr21	28743832	28744750	28744446
chr1	15201572	15203042	15202414
chr1	33005599	33007093	33006390
chr1	100301188	100301835	100301662
chr1	167614318	167615564	167614729
chr3	3233396	3234516	3233835
chr3	13587896	13589053	13588319
chr3	53807639	53808481	53808145
chr3	152188513	152189336	152188905
chr3	163267546	163268410	163267894
chr2	31551569	31552912	31552083
chr2	139913032	139914102	139913749
chr2	140480298	140481162	140480817
chr2	148466587	148467771	148467295
chr2	188374075	188375497	188374669
chr2	212894889	212896036	212895597
chr2	216603773	216605248	216604599
chr5	17065145	17066227	17066045
chr5	132706781	132707537	132707297
chr5	171605465	171606450	171606099
chr4	177220587	177221678	177221204
chr6	14256135	14257604	14256793
chr6	21079681	21080367	21080061
chr6	21539661	21540806	21540157
chr6	119838170	119839312	119838877
chr6	139798043	139799924	139799173
chr6	139855036	139856404	139856093
chr6	148860858	148862041	148861547
chr8	9552786	9554924	9553206
chr8	98945837	98946571	98946240
chr8	109342002	109342969	109342442
chrX	30466517	30467639	30467101
chr12	54845584	54846238	54846076
chr12	62689039	62690386	62689544
chr12	63304081	63305091	63304621
chr12	97809521	97810539	97810128
chr15	77820446	77822378	77821176
chr14	65459780	65461084	65460493
chr14	70845035	70846040	70845698
chr19	44175817	44177387	44176435
chr19	58335377	58336136	58335670
chr18	47922318	47923348	47922795
chr18	53433775	53434952	53434542
chr21	28105786	28107295	28106645
chr22	48055076	48056015	48055616
chr1	26173985	26174906	26174631
chr1	113410431	113411599	113410959
chr1	163738738	163739663	163739140
chr1	209678344	209678995	209678748
chr3	64661944	64663106	64662668
chr3	167874738	167875735	167875220
chr3	179233305	179233926	179233426
chr2	15875070	15875908	15875297
chr2	112795157	112798981	112797866
chr2	144451585	144452525	144452124
chr2	174804679	174806068	174805692
chr2	197872989	197874032	197873415
chr2	203306893	203308358	203307842
chr5	16419780	16420994	16420224
chr5	32964094	32965002	32964550
chr5	58012289	58013243	58012856
chr5	73844347	73845112	73844919
chr5	119741183	119742361	119741791
chr5	162724981	162726985	162726138
chr5	168955465	168956603	168956020
chr4	2875478	2876507	2875990
chr4	7950188	7951503	7950959
chr4	95306550	95308013	95307344
chr4	134189156	134190414	134190002
chr4	141132864	141134205	141133908
chr6	35613595	35614402	35614028
chr6	137552473	137553315	137552879
chr6	170152974	170153787	170153392
chr9	14759789	14760725	14760169
chr9	82770276	82771568	82771122
chr9	109943020	109944960	109943802
chr8	84371995	84373057	84372624
chr11	56911798	56912815	56912312
chr11	79081196	79083333	79082742
chr10	4125326	4126507	4125692
chr10	8937584	8938670	8938182
chr10	80853099	80854444	80853796
chr10	118257087	118258173	118257890
chr10	119732783	119733743	119733250
chr12	79107892	79108901	79108576
chr12	133474392	133475327	133474721
chr15	25008982	25010261	25009617
chr15	42678405	42679318	42678715
chr14	51906308	51907591	51906845
chr17	32560732	32562197	32561347
chr16	16632361	16633827	16633207
chr16	50617650	50618909	50618133
chr18	39429213	39430160	39429879
chr18	77370796	77372033	77371244
chr20	22683219	22684283	22683868
chr20	37503089	37504278	37503639
chr21	45761070	45761901	45761474
chr1	46337568	46338405	46338002
chr1	48626089	48627715	48627295
chr1	80242899	80243743	80243436
chr1	119681740	119682433	119682245
chr1	211853855	211855652	211854559
chr3	39791894	39792946	39792479
chr3	143502410	143503624	143502762
chr3	154084670	154085512	154085217
chr3	170388949	170390474	170390293
chr3	170415509	170416652	170416005
chr2	42366488	42367724	42367370
chr2	79650197	79651305	79650772
chr2	150369774	150370658	150370209
chr2	187386446	187387431	187386892
chr5	73811367	73812520	73811932
chr5	92427104	92428389	92427654
chr5	96104157	96105322	96104666
chr5	147316394	147317401	147316884
chr4	41080009	41081638	41080513
chr4	78046115	78046816	78046543
chr4	153443294	153444715	153443740
chr4	156973494	156974876	156974408
chr7	129093133	129094879	129094227
chr6	18312185	18313203	18312838
chr6	53234000	53235313	53234881
chr6	72457832	72458708	72458460
chr6	101907762	101908836	101908375
chr8	13678063	13679705	13679235
chr8	58786669	58787889	58787394
chr8	85206997	85207800	85207529
chr8	117614297	117615603	117615070
chr8	128091399	128092684	128092138
chr8	132324740	132326400	132325450
chr11	18922116	18923041	18922382
chr11	28492172	28493449	28492533
chr10	21900123	21901726	21900936
chr13	23627186	23628746	23628001
chr13	53145495	53146402	53146073
chr13	74315228	74316612	74315827
chr13	97848349	97849616	97848801
chr12	29428037	29429634	29428848
chr12	46314081	46314994	46314604
[truncated: 3,849 more rows]

## Sheet: MESEN&NPC_ESC
FOXK2 peaks shared by MESE and NPC, but not shared by ESC
chr	start	end	summit
chr10	121648012	121649144	121648713
chr5	118762644	118764478	118763722
chr1	48907653	48908989	48908532
chr12	65075468	65077926	65076599
chr1	171477756	171479396	171478465
chr16	21641657	21643772	21643084
chr19	8449423	8450632	8450031
chr1	57276391	57277830	57277186
chr5	64040529	64041589	64041023
chr1	210965266	210966402	210965845
chr13	38221098	38222098	38221536
chr18	25687187	25688590	25687945
chr12	29322758	29323815	29323352
chr3	193757896	193759008	193758431
chr4	41021645	41022720	41022214
chr6	167305565	167307110	167306096
chr1	211548080	211549402	211548915
chr20	32743134	32745040	32744236
chr13	55279559	55280594	55280028
chr5	54381767	54382875	54382215
chr2	169516071	169517789	169516837
chr10	17054454	17055603	17055026
chr10	3872779	3874460	3873332
chr6	1596392	1598100	1597790
chr12	63988294	63989334	63988839
chr3	17821190	17822320	17821899
chr7	149369567	149370974	149370304
chr3	39618719	39619963	39619683
chr3	51888191	51889495	51889001
chr12	53370029	53371369	53370689
chr11	38136135	38137557	38136962
chr4	19012109	19013206	19012628
chr20	14200069	14201594	14200893
chr2	168240057	168241750	168240841
chr20	6645784	6647614	6646802
chr3	73202595	73204326	73203830
chr13	64012198	64013947	64013219
chr6	1613098	1614981	1613879
chr21	30728551	30729689	30729034
chr1	182284179	182285431	182284518
chr18	49096987	49098079	49097338
chr16	76248403	76250024	76249298
chr3	137361210	137363045	137361843
chr2	179694369	179695906	179695291
chr9	94701567	94703521	94702489
chr6	9726096	9727408	9726569
chr11	18841500	18842872	18842318
chr18	25644596	25646185	25645182
chr6	140261475	140262351	140261969
chr1	218698395	218700219	218699018
chr3	149882880	149883891	149883380
chr4	86048001	86049662	86048522
chr18	19673613	19675123	19674467
chr18	56295660	56297643	56296338
chr10	76838999	76840411	76839716
chr4	174855747	174856646	174856214
chr10	61934924	61936017	61935426
chr11	116284157	116285917	116284837
chr3	58401284	58402437	58402000
chr10	54211870	54213260	54212467
chr18	75569688	75570909	75570335
chr6	52783995	52785508	52785004
chr11	25022650	25023620	25023096
chr3	112512472	112514231	112513803
chr7	64724790	64726273	64725294
chr10	66266096	66267245	66266622
chr3	151382580	151383631	151383009
chr8	8916992	8917855	8917318
chr18	76379295	76380749	76380103
chr7	66378087	66379172	66378758
chr12	96146619	96148238	96147737
chr7	71698514	71699833	71699242
chr4	19052792	19054413	19053483
chr12	44848490	44849310	44848939
chr3	169227381	169229007	169228376
chr10	104352607	104353584	104353008
chr14	103874594	103875898	103875231
chr8	89221991	89223613	89223090
chr8	29847527	29848851	29848473
chr12	76404087	76405056	76404567
chr5	153349692	153350788	153350253
chr9	3811398	3812910	3811796
chr10	123286131	123287841	123287369
chr1	187376090	187378374	187377912
chr4	177151354	177153125	177152247
chr4	82571549	82572597	82571987
chr21	37125168	37126524	37125706
chr1	204699773	204702059	204700355
chr1	53581165	53582338	53581744
chr6	44622654	44623773	44623181
chr8	39438190	39440066	39439560
chr11	89290337	89291327	89290735
chr1	58061092	58063515	58062955
chr5	54911705	54912545	54912163
chr4	126584603	126585857	126585291
chr17	57374074	57375210	57374702
chr16	80231961	80233418	80232695
chr18	40500497	40501873	40501302
chr3	61846284	61847703	61847230
chr4	188687985	188689209	188688499
chr9	38379923	38381601	38380897
chr8	12828923	12830779	12830138
chr1	172770994	172771973	172771541
chr3	96391277	96392205	96391783
chr5	83221399	83222955	83221944
chr16	54404125	54405432	54404873
chr2	202884183	202885580	202884911
chr10	108226974	108228111	108227470
chr1	184550572	184551632	184551215
chr4	101912485	101913438	101912903
chr8	125920212	125922106	125921130
chr14	53318768	53319767	53319490
chr16	46919336	46921133	46920140
chr1	111761558	111762915	111762121
chr1	161225421	161226352	161225914
chr1	209570660	209571826	209571218
chr7	40211141	40212130	40211417
chr3	5057843	5059013	5058419
chr18	63518996	63520156	63519726
chr1	116192289	116194057	116192793
chr9	82756649	82757493	82757128
chr13	59929691	59930467	59930073
chr12	119617889	119620057	119618685
chr17	32562206	32563202	32562653
chr2	88620787	88621917	88621357
chr5	51697594	51698501	51698025
chr11	87776071	87776794	87776503
chr3	64914394	64915403	64914946
chr4	8561942	8563280	8562842
chr5	68608133	68609087	68608506
chr14	51890362	51891985	51891444
chr17	830308	831989	831270
chr20	11228907	11230001	11229364
chr5	81253733	81254497	81254146
chr5	111190892	111191803	111191330
chr1	164743535	164744896	164744252
chr2	207886177	207887390	207887098
chr9	783949	784847	784383
chr11	86710938	86711942	86711364
chr3	186099997	186101028	186100440
chr9	91166187	91167513	91166586
chr3	51132061	51133103	51132580
chr20	1711496	1712791	1712191
chr9	115533991	115534915	115534525
chr3	122774191	122775206	122774749
chr2	169276217	169277329	169276863
chr6	106494023	106494936	106494506
chr10	3877524	3878961	3878099
chr10	45965945	45966730	45966244
chr17	18688953	18689844	18689449
chr2	147756864	147758411	147757439
chr15	94371875	94373340	94372991
chr14	69229090	69230045	69229762
chr17	1898499	1899658	1899005
chr2	161227524	161228928	161228389
chr14	101784345	101785516	101784869
chr19	5159099	5160811	5160090
chr21	29537937	29538651	29538319
chr2	219664551	219665380	219665026
chr10	36173181	36174709	36173988
chr3	66665891	66667014	66666278
chr7	33457558	33458923	33458174
chr14	86199384	86200589	86199681
chr7	80502638	80503809	80503404
chr5	159849927	159851060	159850358
chr7	105304996	105305998	105305450
chr5	168643796	168644805	168644265
chr4	148928775	148930008	148929242
chr11	117481034	117482243	117481718
chr12	90838604	90839437	90838974
chr1	159885503	159886836	159886119
chr2	204827113	204828003	204827571
chr5	78447423	78448495	78448005
chr5	124301731	124303376	124302732
chr9	90185367	90186368	90185846
chrX	70715567	70716597	70716186
chr20	17041614	17042880	17042464
chr5	169333783	169335106	169334397
chr12	47460942	47462236	47461573
chr3	122208388	122209614	122209141
chr4	157267803	157269330	157268166
chrX	106926016	106927478	106926600
chr16	13193271	13194831	13193767
chr1	220624622	220625551	220625062
chr8	10433497	10434291	10433950
chrX	136997827	136999099	136998304
chr18	25642793	25644200	25643519
chr3	129555177	129556727	129555931
chr5	107359950	107361674	107360861
chr5	125003981	125005418	125004906
chr7	79734687	79735662	79735131
chr6	93944881	93946102	93945638
chr6	31681460	31682590	31681849
chr1	154785150	154786713	154786212
chr4	42612481	42613779	42613051
chr3	182433209	182434913	182434064
chr2	88654486	88655707	88655118
chr5	91039728	91041512	91040717
chr15	48246759	48247984	48247333
chr7	116865417	116866707	116865830
chr6	106676998	106678611	106677558
chr12	4306857	4307955	4307427
chr7	67246625	67247702	67247064
chr13	112518881	112520199	112519437
chr3	59806812	59807706	59807328
chr5	113590232	113591913	113591168
chr4	86804848	86806309	86805726
chr3	40885167	40886073	40885473
chr4	86046213	86047880	86046928
chr4	87951767	87952986	87952689
chr8	101507408	101508566	101508206
chr16	78801362	78802510	78801920
chr20	35364236	35365873	35365119
chr1	228272379	228274027	228273278
chr3	41204576	41206049	41205150
chr2	75551505	75552583	75552066
chr2	188892508	188893984	188893594
chr5	50521146	50522839	50521973
chr5	73351051	73352551	73351781
chr7	33924789	33925715	33925472
chr9	110581665	110582892	110582367
chr11	83153676	83154404	83154075
chr12	95344695	95345491	95345020
chr3	8545180	8545878	8545618
chr3	172438294	172439530	172438751
chr1	182707877	182709484	182708819
chr3	93975699	93977030	93976407
chr2	82493880	82494973	82494465
chr2	172369834	172371044	172370264
chr14	47162595	47163804	47163242
chr3	38336397	38337525	38337020
chr2	3862578	3863902	3863472
chr2	156071998	156073030	156072530
chr6	1726171	1727114	1726777
chr11	76797839	76798934	76798444
chr11	80989131	80990506	80990047
chr10	112616795	112617895	112617409
chr13	61666409	61667995	61667663
chr3	51835031	51836433	51836241
chr3	170447399	170448733	170447931
chr11	117683518	117684565	117684112
chr15	70614681	70615841	70615442
chr3	1719291	1720209	1719813
chr3	79061193	79062161	79061466
chr2	36042481	36043339	36042944
chr15	92666989	92668317	92667702
chr5	111189508	111190867	111190211
chr16	66261306	66262303	66261956
chr20	39103533	39104540	39104043
chr2	44901035	44902858	44901959
chr5	67252880	67254225	67253565
chr4	38725318	38726411	38725927
chr12	102992454	102993323	102992900
chr14	53300574	53302781	53302119
chr1	55232059	55233025	55232555
chr3	178681794	178682954	178682523
chr7	103300697	103301839	103301213
chr11	71415994	71416837	71416543
chr18	6565425	6567249	6566513
chr2	69086677	69087501	69087089
chr7	17169429	17171097	17170114
chr6	31545778	31546909	31546262
chr9	127279274	127280557	127280159
chr1	203558051	203559401	203558641
chr3	32451489	32452960	32452299
chr4	40683304	40684648	40683862
chr11	60925964	60927036	60926347
chr13	83239834	83241040	83240572
chr16	16052403	16054180	16052892
chr18	55523206	55524118	55523762
chr5	9832854	9833709	9833253
chr5	111668717	111670173	111669183
chr4	153662774	153664005	153663445
chr13	80791596	80792997	80792390
chr22	48634706	48636688	48635523
chr1	108028590	108029753	108029213
chr4	156626584	156627823	156627022
chr7	105820676	105822026	105821398
chr9	119553106	119554465	119553803
chr1	82794275	82795750	82795139
chr3	21009629	21010306	21009935
chr2	160838182	160839547	160838969
chr2	208013343	208015709	208014259
chr11	80842874	80844802	80844286
chr7	94910942	94912439	94911833
chr7	148041426	148042691	148041812
chr8	91215287	91216162	91215768
chr12	113286168	113287555	113287031
chr2	102893564	102894684	102893962
chr2	135532105	135533499	135532508
chr2	205175260	205176560	205175861
chr6	21371425	21372627	21372148
chr16	50650592	50652048	50651510
chr18	25662192	25663433	25663053
chr1	68160554	68161434	68161043
chr7	73026694	73027998	73027260
chr11	121352946	121354017	121353391
chr12	25287960	25289247	25288504
chr16	59580895	59582116	59581676
chr2	9189405	9191128	9190439
chr8	122681024	122682326	122681772
chr11	15643681	15644818	15644339
chr11	65192429	65193208	65192868
chr10	103366218	103368311	103367230
chr15	93746000	93747009	93746392
chr17	36432288	36433705	36433167
chr16	25159523	25160866	25160442
chr5	161710269	161711403	161710785
chr9	25673800	25674624	25674270
chr11	111364662	111365716	111365034
chr18	20116078	20117301	20116702
chr2	146598299	146599162	146598723
chr5	166981373	166982360	166981833
chr4	3848477	3849555	3849085
chr6	33795369	33796543	33796218
chr11	76469870	76471273	76470429
chr10	116800195	116801225	116800798
chr13	44937944	44939709	44938938
chr1	182586653	182587588	182587154
chr5	38718601	38719766	38719269
chr5	112538404	112539673	112539162
chr4	68387730	68388505	68388119
chr7	142659796	142660817	142660304
chr7	147500392	147501637	147500918
chr8	85980064	85980845	85980505
chr12	93935198	93936127	93935666
chr18	37156958	37158747	37158244
chr1	43518384	43519571	43518917
chr3	67067388	67068305	67067848
chr2	17521491	17522290	17521871
chr10	60172091	60173064	60172551
chr12	115333442	115334194	115333783
chr17	9572485	9573441	9572932
chr18	25650191	25651493	25650774
chr5	38596856	38597887	38597306
chr6	51195597	51196503	51196052
chrX	14949829	14951036	14950326
chr11	11342189	11343231	11342614
chr5	167604128	167606022	167605158
chr7	36539691	36540915	36540404
chr7	103237848	103239420	103238644
chr8	55180390	55181492	55181001
chrX	26520739	26521771	26521327
chr11	75344935	75347034	75346260
chr13	26552899	26554169	26553724
chr13	40755361	40756320	40755860
chr16	82632070	82633002	82632500
chr22	44445749	44446815	44446199
chr3	25379398	25380212	25379782
chr3	191606483	191607508	191606960
chr5	95582660	95583612	95583063
chr7	106718566	106720325	106719112
chr9	29658009	29659242	29658807
chr11	57009021	57010595	57009894
chr1	197631992	197633777	197632425
chr3	177048118	177049301	177048859
chr4	140653868	140655151	140654497
chr7	96250661	96251906	96251298
chr7	100113481	100114451	100113851
chr10	95751713	95752967	95752220
chr15	51532252	51533090	51532454
chr16	7468622	7470121	7469718
chr18	42517589	42519502	42518725
chr3	43476962	43477853	43477361
chr7	40210360	40211138	40210913
chr7	110162583	110163433	110163037
chr11	13033606	13035121	13034262
chr13	46101580	46102789	46102138
chr15	99942075	99943231	99942560
chr18	37777382	37778477	37777919
chr18	50414073	50415204	50414614
chr22	24846209	24847432	24846829
chr11	71215986	71217513	71216904
chr11	85679776	85680636	85680213
chr10	122709320	122710453	122710030
chr13	45338926	45339930	45339444
chr17	55689048	55690057	55689649
chr18	6023949	6025643	6025028
chr18	20035834	20036514	20036245
chr1	156033094	156034208	156033557
chr5	97419419	97420409	97420129
chr4	12370040	12370789	12370403
chr6	38888596	38890715	38889589
chr9	5879384	5880132	5879771
chr11	47620856	47621914	47621187
chr10	111326595	111327455	111327095
chr18	37813881	37815206	37814439
chr18	44073482	44074412	44073816
chr20	46903878	46906684	46904878
chr3	161440394	161441001	161440605
chr5	127094255	127095305	127094869
chr4	113981459	113982477	113982106
chr7	109282531	109283390	109283066
chr7	124953285	124954563	124953779
chr11	35967178	35969054	35968474
chr10	119589919	119591704	119590406
chr1	14953021	14955040	14953869
chr2	31430580	31431288	31430936
chr5	115730793	115732212	115731360
chr7	92584290	92585325	92584717
chr8	52041992	52043150	52042598
chrX	106972507	106973413	106973015
chr3	143846566	143847717	143847201
chr2	103320774	103321714	103321234
chr20	15128917	15129936	15129191
chr1	95031627	95032785	95032077
chr1	232693399	232694307	232693612
chr2	103755819	103757066	103756593
chr5	163773976	163775016	163774386
chr4	86685044	86686301	86685731
chr4	173646694	173647902	173647391
chr6	1723671	1724745	1724200
chr6	89129278	89130106	89129753
chr9	3885781	3886955	3886483
chr9	94707394	94708084	94707825
chrX	68329459	68330294	68329768
chr17	38457334	38458254	38457839
chr18	19605399	19607601	19607231
chr5	16418412	16419320	16418668
chr5	153159091	153160172	153159541
chr7	41872174	41873232	41872609
chr7	112067573	112068913	112068437
chr11	115346845	115347873	115347478
chr14	77551533	77552333	77552091
chr18	25691433	25693160	25692771
chr2	30456804	30457999	30457146
chr5	92257693	92259041	92258510
chr9	84428988	84430453	84429696
chr8	12916705	12918379	12917082
chr11	84620645	84621552	84621103
chr11	89119762	89121166	89120387
chr10	97301970	97302936	97302411
chr15	88409899	88410915	88410346
chr14	54778087	54779710	54779051
chr17	9054237	9054928	9054590
chr17	10693484	10694809	10694242
chr1	90968150	90969106	90968647
chr1	93907591	93908383	93908058
chr3	99307695	99308611	99308181
chr3	150573090	150573901	150573469
chr2	21278938	21279707	21279335
chr2	110458521	110460408	110459261
chr2	133149496	133150469	133149784
chr5	59493069	59494000	59493606
chr5	123932170	123933540	123933068
chr8	8318678	8319713	8319099
chr11	126974472	126975236	126974919
chr10	78192358	78194179	78193379
chr12	73396121	73397013	73396530
chr14	90670676	90672518	90671082
chr18	34394689	34395507	34395207
chr1	37176996	37177806	37177308
chr2	109267295	109268334	109267933
chr2	150344697	150345824	150345331
chr5	93325787	93327111	93326553
chr4	182179185	182180245	182179961
chr6	115028112	115029019	115028367
chr6	168764390	168765310	168764840
chr9	6217663	6218894	6218405
chr10	33619782	33621035	33620312
chr10	123195746	123197438	123196540
chr13	43651671	43653060	43652187
chr15	42261621	42262727	42262474
chr18	44373079	44374536	44373573
chr20	6835519	6836526	6835987
chr3	160513848	160515721	160514721
chr2	138932377	138933312	138932867
chr5	113018817	113019605	113019098
chr4	6154985	6156444	6155729
chr6	106388297	106389464	106388852
chr9	93222182	93224230	93222751
chr13	40805743	40807358	40806570
chr14	66315566	66317111	66316555
chr17	71528353	71529304	71528769
chr20	11215268	11216282	11215830
chr3	112038074	112039136	112038564
chr5	103372463	103373263	103372962
chr4	7283494	7284419	7283993
chr9	88003881	88004916	88004558
chr9	108965191	108966831	108966281
chr11	132695937	132697046	132696408
chr10	3723502	3724844	3724063
chr10	73390611	73392063	73391339
chr13	44823335	44824678	44823862
chr14	98913674	98914456	98914031
chr1	240621953	240623002	240622589
chr3	74692499	74693535	74693079
chr2	190367239	190368077	190367674
chr2	216483503	216484699	216484226
chr6	66381679	66382389	66382116
chr10	133811996	133813238	133812625
chr13	47063729	47065312	47064497
chr17	15461497	15462302	15461859
chr17	53719604	53720700	53720289
chr16	60258975	60260007	60259569
chr3	6541699	6542802	6542158
chr3	129903095	129903915	129903445
chr4	87922427	87923529	87922955
chr6	122349683	122351132	122350195
chr9	90409757	90410908	90410356
chrX	38876498	38877718	38876992
chr11	90888223	90889374	90888896
chr15	56031307	56033038	56032120
chr1	203561125	203562421	203561676
chr3	63442259	63443240	63442852
chr5	44506055	44507177	44506889
chr5	82269685	82270817	82270353
chr5	174147403	174148140	174147830
chr4	111941697	111942728	111942233
chr4	184311937	184313108	184312414
chr7	84699195	84700736	84699995
chr8	101346560	101347923	101347081
chr8	124077692	124079085	124078569
chr13	94975485	94976646	94976121
chr15	95919789	95920837	95920549
chr19	33546164	33547328	33546712
chr18	26583872	26585721	26585064
chr3	51831831	51833261	51832614
chr3	142706414	142707334	142706882
chr4	112804339	112805229	112804832
chr9	72113655	72115599	72114935
chr9	132835335	132836373	132835859
chr11	63258657	63260287	63259366
chr11	86197477	86198221	86197742
chr16	21274681	21275842	21275249
chr20	20083207	20084201	20083730
chr1	120622378	120623487	120622977
chr1	199064791	199065863	199065361
chr3	21423737	21424605	21424094
chr3	128548432	128549362	128548989
chr3	170448756	170449609	170449203
chr3	197144707	197145514	197145084
chr2	178720049	178720863	178720418
chr4	106347497	106348318	106347847
chr4	162387168	162388024	162387586
chr7	31119058	31120289	31119888
chr7	134528528	134529665	134529075
chr6	45832186	45833407	45832573
chr8	86486719	86487714	86487251
chr8	127438348	127439245	127438750
chrX	112093994	112095467	112094811
chr10	33590901	33591815	33591348
chr17	71585150	71587162	71585891
chr16	73062300	73063197	73062783
chr1	116957824	116959187	116958530
chr2	206562946	206564057	206563670
chr7	95943031	95944767	95943847
chr9	25890704	25892452	25891633
chr9	90134775	90135820	90135219
chr8	106526007	106527397	106526810
chr13	108451245	108452041	108451644
chr12	43732477	43733207	43732787
chr15	77817346	77818374	77817987
chr16	74529154	74530112	74529612
chr19	47655311	47656736	47655668
chr1	119723664	119725004	119724423
chr1	237225873	237226883	237226568
chr3	168048497	168049456	168049008
chr2	79083705	79084740	79084296
chr2	133365686	133366543	133366090
chr2	147956095	147957362	147956780
chr2	202879974	202880973	202880227
chr7	35213019	35214351	35213391
chr6	64247185	64248203	64247674
chr9	75894383	75895405	75894815
chr9	113861142	113862777	113861980
chr11	72432375	72433706	72432871
chr11	116327919	116329447	116328459
chr10	92677664	92678604	92678153
chr16	87133658	87134725	87134322
chr20	20878247	20879426	20878622
chr20	39888978	39890518	39889797
chr10	90984439	90985671	90985296
chr12	102329586	102330983	102330487
chr12	112213079	112214344	112213587
chr16	47909084	47910131	47909741
chr16	89539898	89541326	89540473
chr20	8410049	8411334	8410752
chr1	32241986	32242848	32242350
chr3	93969245	93970992	93970319
chr2	67775076	67776413	67775740
chr2	96887047	96888103	96887443
chr5	38375305	38376792	38375637
chr5	54009548	54010603	54010088
chr8	33499199	33500144	33499656
chr8	117444489	117445689	117445259
chrX	1343791	1345027	1344184
chr12	6233185	6234446	6233874
chr12	54824769	54827422	54825771
chr20	23192499	23193716	23192986
chr20	40672355	40673257	40672708
chr22	17763642	17765092	17764624
chr1	37196393	37196948	37196761
chr1	41807514	41808715	41807926
chr1	54561065	54562438	54561777
chr1	90663449	90665215	90664488
chr1	202038381	202039525	202038911
chr3	173650375	173651502	173651122
chr2	30728344	30729236	30728861
chr2	147583856	147584612	147584130
chr4	67559275	67560232	67559627
chr6	20933012	20934084	20933558
chr6	119358386	119360176	119359278
chr9	91557281	91558746	91557947
chr9	118161793	118162951	118162326
chr8	81278716	81279632	81279275
chr12	19319554	19320725	19320019
chr12	124828191	124829073	124828564
chr15	38943420	38944523	38944144
chr18	49183850	49185782	49185157
chr1	113582395	113583823	113582968
chr3	78600782	78602303	78601375
chr2	192999252	193000348	192999909
chr8	96542691	96543670	96543296
chr11	127602560	127604105	127603581
chr13	38946767	38947729	38947284
chr13	108215193	108216654	108215691
chr16	20530997	20531909	20531456
chr16	56456481	56457518	56457174
chr18	22656650	22657802	22657154
chr20	11683495	11684543	11683925
chr1	184377239	184378659	184377789
chr9	15293955	15295139	15294585
chr9	78664027	78665388	78664427
chr8	27754772	27755806	27755351
chr8	61495990	61497119	61496352
chr8	133804599	133805341	133804958
chr11	37300590	37302019	37301484
chr10	124244680	124245897	124245519
chr12	26218254	26219126	26218743
chr15	81725653	81726482	81726060
chr14	32895617	32896836	32896328
chr17	36945369	36946290	36945733
chr18	31139975	31141447	31140907
chr18	52762346	52763372	52762921
chr1	220426935	220427828	220427407
chr3	9245687	9246713	9246235
chr3	115484998	115486022	115485617
chr2	51090323	51091813	51091168
chr2	190036195	190037519	190036931
chr5	154080529	154081403	154080864
chr6	72499896	72500662	72500242
chr8	25875956	25876752	25876387
chr10	106602497	106603373	106602917
chr13	78826795	78827641	78827308
chr15	73286996	73287807	73287437
chr1	51034006	51035111	51034730
chr1	172117292	172118458	172117798
chr1	178019802	178021025	178020396
chr3	193100676	193102120	193101309
chr2	63553596	63554989	63554074
chr2	201989355	201990760	201990161
chr5	44327343	44328692	44327966
chr5	141669759	141671003	141670445
chr5	157341134	157341903	157341518
chr4	59081588	59082578	59082105
chrX	12963189	12964129	12963603
chr13	105529780	105530839	105530253
chr12	71928904	71930773	71930224
chr15	72534667	72536202	72535203
chr15	74859193	74860164	74859565
chr17	55625682	55626280	55625946
chr17	60937673	60938662	60938335
chr1	66153372	66154223	66153671
chr1	74344789	74346212	74345247
chr3	46856083	46857009	46856589
chr3	63330158	63331202	63330798
chr5	122086584	122087902	122087481
chr4	102074125	102075618	102074805
chr4	125552601	125553909	125553078
chr7	107045501	107046309	107045813
chr6	80324396	80325401	80324811
chr11	29993917	29994998	29994779
chr11	73025220	73026345	73025854
chr13	44970967	44972119	44971400
chr12	98689855	98691051	98690333
chr18	59320837	59321689	59321244
chr22	23851508	23852668	23852139
chr1	108141619	108143004	108141997
chr1	113383526	113384453	113383990
chr1	151466999	151467785	151467375
chr1	208444714	208445480	208445239
chr1	232651378	232652361	232651681
chr3	22774999	22776272	22775851
chr3	170521721	170522261	170522062
chr5	43208251	43209702	43208986
chr5	55457435	55458350	55457866
chr5	110884704	110886136	110885050
chr4	110834094	110835022	110834353
chr6	53675499	53677124	53676191
chr11	63226233	63227519	63226955
chr10	17328689	17329834	17329279
chr13	91869128	91870149	91869511
chr15	95515078	95516315	95515727
chr17	35466564	35467587	35467122
chr18	28790358	28792129	28791228
chr1	37176058	37176994	37176548
chr1	68759275	68760272	68759822
chr3	32644073	32645300	32644562
chr2	33644592	33645863	33645029
chr7	13194250	13195427	13194988
chr7	84683235	84684514	84683928
chr6	136388518	136389564	136388925
chr10	129196758	129197699	129197146
chr13	53764939	53765855	53765478
chr13	80379180	80380365	80379608
chr13	91864787	91865844	91865233
chr15	45760635	45762104	45761543
chr17	57424797	57426208	57425590
chr3	3505586	3506511	3506000
chr7	123568773	123570396	123569404
chr6	106524771	106526409	106525856
chr9	107877656	107879245	107878468
chr11	24026263	24027422	24026650
chr11	57546478	57547420	57546862
chr10	51500050	51501412	51500828
chr15	67408508	67409770	67409264
chr15	88505194	88506120	88505771
chr17	1462435	1463439	1462978
chr20	36768001	36769232	36768592
chr1	19121728	19122607	19122018
chr1	65063360	65064315	65063905
chr3	34561531	34562346	34561886
chr3	131271189	131272751	131272245
chr5	22610998	22612117	22611656
chr9	27869518	27870308	27869847
chr9	73838308	73839693	73838970
chr11	103639104	103640262	103639685
chr10	80110023	80111766	80110481
chr10	111233833	111235130	111234641
chr17	1445363	1446349	1445828
chr16	74541464	74542769	74542444
chr1	30714944	30716521	30715653
chr1	85068630	85069665	85068959
chr3	164081597	164082507	164082053
chr2	145105718	145106856	145106572
chr5	73850557	73852443	73851504
chr4	8431698	8432781	8432098
chr7	37384121	37385465	37384685
chr6	19213978	19215011	19214684
chr11	78735824	78737674	78736861
chr16	533090	534827	533927
chr16	66759579	66760424	66760034
chr3	12782499	12783507	12782941
chr3	129417130	129418909	129418212
chr5	9834852	9836445	9835573
chr5	73376538	73377683	73377226
chr5	97506396	97507501	97507031
chr7	91026573	91027418	91027154
chr7	112001272	112002852	112002634
chr7	129609337	129610444	129609789
chr11	120107071	120108313	120107408
chr10	95093784	95094403	95094083
chr13	44849929	44850823	44850275
chr12	4089278	4090451	4089817
chr15	54896754	54897971	54897348
chr14	34682280	34683362	34682841
chr16	59187347	59188801	59188429
chr16	80607481	80608350	80607816
chr18	47864192	47865604	47865186
chr20	14325126	14326112	14325494
chr3	126934684	126935866	126935176
chr3	171668024	171669221	171668460
chr3	182059798	182060608	182060220
chr2	161185794	161186579	161186186
chr2	162227009	162228095	162227424
chr4	48797525	48798673	48798454
chr4	125556471	125557246	125556942
chr7	154633477	154634312	154633965
chr6	22748598	22749536	22749025
chr6	150623585	150624805	150624176
chr9	3855372	3856627	3856304
chrX	129882834	129884197	129883475
chr12	64049495	64050735	64049894
chr12	115912280	115913165	115912752
chr16	53644833	53645933	53645405
chr16	60398063	60399187	60398442
chr16	66653329	66654843	66653974
chr18	53412376	53413404	53412977
chr1	39863465	39865070	39864523
chr1	181086688	181087847	181087064
chr2	118940718	118941507	118941127
chr5	83568796	83569511	83569182
chr5	127738226	127739006	127738547
chr6	86687097	86687892	86687553
chr6	93931305	93932751	93931908
chr9	118092660	118093704	118093188
chr10	13162561	13163613	13163145
chr10	114148974	114149930	114149530
chr12	2422691	2423501	2423138
chr15	56078266	56079339	56078544
chr15	90310290	90311132	90310677
chr14	51261121	51261979	51261580
chr16	65316643	65318053	65317430
chr22	37584027	37585829	37585367
chr1	8943380	8944550	8944020
chr1	245925483	245926703	245925892
chr3	161439475	161440383	161440055
chr2	20350233	20351080	20350734
chr2	22744300	22745709	22745069
chr2	108185493	108186514	108186065
chr2	119231426	119232755	119231960
chr5	102734833	102735608	102735192
chr5	124020742	124022105	124021333
chr5	141548349	141549640	141549024
chr5	153764598	153765821	153765326
chr4	111544446	111544856	111544616
chr6	57364627	57366204	57365706
chr8	8248069	8249095	8248593
chr11	27817273	27818508	27817946
chr13	69264453	69265710	69264923
chr16	78741745	78742914	78742412
chr1	204231590	204232116	204231953
chr3	62878468	62879316	62878902
chr3	111803169	111804308	111803832
chr3	177924941	177926089	177925564
chr2	18958212	18959680	18958956
chr2	69669859	69670614	69670203
chr2	186600617	186601911	186601412
chr2	201990768	201992855	201991250
chr5	112604026	112605860	112605372
chr4	24414372	24415738	24414973
chr6	10139659	10140935	10140374
chr8	2012253	2013315	2012817
chr8	12988300	12991063	12989557
chr11	78500091	78501106	78500691
chr11	98291397	98292452	98291817
chr11	123308468	123309472	123309198
chr10	104966883	104968102	104967169
chr13	108034767	108035772	108035242
chr12	115601258	115602303	115601781
chr15	70154789	70155563	70155145
chr1	95027969	95029526	95028636
chr1	156409273	156411346	156409800
chr3	8521999	8522911	8522555
chr3	54383247	54384113	54383548
chr3	189851178	189852381	189851845
chr2	127535977	127536904	127536406
chr2	167596353	167597231	167596800
chr2	207476198	207477178	207476640
chr5	133167099	133168747	133167750
chr6	65859372	65860232	65859891
chr8	82815197	82816716	82815856
chr11	12888674	12889675	12889356
chr11	17733571	17734318	17733971
chr11	94499731	94500823	94500278
chr11	127482224	127483618	127482865
chr10	22936131	22937256	22936514
chr1	80129502	80130705	80130339
chr1	98792365	98793611	98793256
chr1	231965911	231966741	231966326
chr3	117415730	117416622	117416202
chr3	123985073	123986115	123985707
chr2	107629095	107630162	107629858
chr2	216281728	216283037	216282199
chr5	83386999	83387938	83387509
chr4	159015781	159016604	159016201
chr9	14749492	14750291	14749919
chr8	11285323	11286304	11285780
chr8	24596791	24597888	24597232
chr10	66110158	66110957	66110542
chr10	77810702	77811572	77811105
chr10	124614784	124616032	124615552
chr13	104190748	104192286	104191704
chr15	56030322	56031298	56030759
chr15	100559898	100561233	100560784
chr3	34353882	34354906	34354361
chr3	85913695	85914620	85914221
chr3	117414896	117415728	117415432
chr5	175610569	175611347	175610937
chr6	34959998	34961202	34960651
chr6	119661695	119663142	119662163
chr8	8953077	8954226	8953728
chr8	33750270	33751398	33750888
chr13	27884693	27885466	27885128
chr13	107092789	107094060	107093277
chr12	20745096	20746218	20745733
chr17	76731776	76732476	76732078
chr18	22492061	22493403	22492819
chr22	32143230	32144451	32143570
chr1	204291340	204292392	204291876
chr2	80592695	80594087	80593140
chr2	184157891	184159225	184158271
chr2	205092793	205094614	205093673
chr4	26873094	26873876	26873461
chr4	58914597	58915217	58914939
chr4	97214795	97215408	97215173
chr11	33714127	33715201	33714803
chr13	73613025	73614437	73613969
chr12	27666191	27667052	27666605
chr12	79044452	79045480	79045219
chr15	70481696	70482838	70482538
chr15	89086028	89086948	89086450
chr15	95018798	95020312	95019405
chr1	161055633	161056478	161056213
chr1	203559428	203560552	203559868
chr3	3252832	3253610	3253192
chr3	126652577	126653602	126653288
chr3	149308481	149309338	149308784
chr2	16130218	16131238	16130659
chr5	8503819	8504968	8504312
chr5	159359810	159361026	159360656
chr4	28536579	28537543	28537014
chr4	71171175	71171774	71171523
chr7	37433627	37434587	37433925
chr7	40795666	40797157	40796747
chr9	2745464	2746640	2745807
chr8	9638321	9639726	9639036
chr11	132640823	132642062	132641403
chr13	34210156	34211074	34210644
chr12	71865756	71866939	71866384
chr12	105947579	105948805	105947960
chr15	73259666	73260820	73260079
chr20	32495863	32496719	32496273
chr1	160744539	160745301	160744939
chr1	168115480	168116508	168116069
chr1	217077122	217078209	217077915
chr3	31051182	31052806	31051625
chr2	103738148	103739248	103738392
chr2	156939895	156940801	156940362
chr5	55623110	55624092	55623759
chr7	8361766	8363410	8362514
chr7	83367295	83368202	83367766
chr7	133631880	133632766	133632296
chr9	83992087	83993023	83992432
chr8	36812464	36813630	36813220
chr10	3893363	3894389	3893962
chr10	114859196	114860501	114859962
chr13	58448387	58449468	58448894
chr12	57114960	57116309	57115384
chr14	62564413	62565321	62564791
chr14	78422184	78423009	78422570
chr1	110975666	110977490	110976637
chr1	147304601	147305841	147305508
chr3	18275184	18277234	18276249
chr2	29275577	29276633	29276425
chr2	44996389	44997230	44996975
chr2	154449197	154450279	154449888
chr2	209423884	209424643	209424343
chr6	90210180	90210744	90210439
chr9	91414180	91415898	91415210
chr8	11498844	11500238	11500045
chr8	119124388	119125923	119125352
chr11	100601736	100603152	100602608
chr10	78431082	78432101	78431747
chr18	47528963	47529861	47529327
chr22	18395301	18396806	18395852
chr1	54422878	54423531	54423112
chr1	76547135	76549464	76548238
chr3	108895393	108895951	108895590
chr3	169072807	169073621	169073147
chr2	129182095	129182900	129182536
chr2	176845844	176847432	176846458
chr5	138617130	138618235	138617846
chr4	16803729	16804836	16804244
chr7	41152596	41153698	41153281
chr6	155646748	155647709	155647236
chr13	79238380	79239269	79238869
chr14	40083436	40084306	40083926
chr14	61827625	61828470	61828074
chr16	7140405	7141234	7140918
chr18	10406051	10407194	10406320
chr18	19570565	19572278	19571310
chr3	155045098	155046054	155045505
chr2	159887409	159888191	159887851
chr6	83322091	83322822	83322457
chr6	91779193	91780002	91779591
chr9	94708088	94709040	94708811
chr9	120490666	120491473	120491120
chr8	80782766	80783601	80783132
chr8	95569445	95570526	95570054
chr8	101421293	101422553	101421715
chr11	18921400	18922114	18921818
chr13	97587803	97589007	97588552
chr12	25644153	25645366	25644667
chr12	106391956	106392820	106392499
chr14	78009375	78010323	78009745
chr14	90625294	90626385	90625696
chr17	32577565	32578603	32578091
chr1	81031598	81032354	81032119
chr2	22552987	22554102	22553404
chr2	31212590	31213178	31212843
chr2	104397551	104398246	104398083
chr2	204443225	204444279	204443717
chr6	45847657	45848552	45848142
chr6	53670387	53671346	53670770
chr6	98584898	98585901	98585432
chr6	159127870	159128530	159128198
chr8	108869285	108870198	108869765
chr13	34730595	34731315	34730967
chr12	93381555	93382106	93381709
chr15	51659094	51660509	51660043
chr21	36666195	36667607	36667083
chr1	69302290	69303303	69302798
chr3	64894895	64896397	64895961
chr2	182628065	182628624	182628332
chr5	153020336	153021224	153020764
chr5	172602292	172603169	172602848
chr4	36027378	36028737	36028199
chr4	67296197	67297505	67296638
chr4	116015645	116016511	116016018
chr4	151242050	151243602	151242450
chr7	27413068	27414413	27413718
chr6	1764928	1766178	1765525
chr6	56068789	56069717	56069148
chr6	76105888	76106703	76106292
chr6	106527499	106529315	106528498
chr9	99042090	99043065	99042379
chr11	86703610	86705120	86704464
chr10	108157780	108158810	108158501
chr12	68776794	68777855	68777223
chr12	71458587	71459349	71459023
chr15	53740258	53741328	53740634
chr16	11070073	11071470	11070852
chr20	43972089	43972802	43972472
chr1	49356730	49357676	49357211
chr3	18242592	18243406	18243043
chr2	62441783	62443207	62442680
chr2	117723590	117724611	117724035
chr2	154918726	154919575	154919093
chr2	161259453	161261235	161259998
chr2	213775432	213776548	213775843
chr5	140893803	140895182	140894554
chr4	153996695	153997722	153997256
chr7	67857712	67858569	67858122
chr6	91634931	91635901	91635488
chr9	93286017	93287026	93286396
chrX	28910794	28911538	28911171
chr11	26957167	26958578	26957766
chr11	89294585	89295526	89295200
chr10	13091845	13092890	13092283
chr10	108377570	108378428	108378043
chr14	69616237	69617306	69616791
chr18	313596	314637	314161
chr20	52566249	52566964	52566778
chr1	57813284	57814471	57813744
chr1	146578275	146578865	146578510
chr1	214327475	214328677	214328434
chr3	12558899	12559715	12559383
chr3	37782980	37784195	37783644
chr3	62940197	62941624	62940930
chr3	146122634	146123738	146123281
chr2	202730624	202732147	202731406
chr2	213844255	213845236	213844647
chr2	220781318	220782370	220781735
chr5	55700586	55701803	55701160
chr5	158642998	158644017	158643678
chr5	169535789	169536944	169536528
chr7	112002855	112004171	112003142
chr9	18359744	18360697	18360147
chr11	20652532	20654355	20653181
chr11	108783737	108785033	108784246
chr10	29617993	29619275	29618572
chr12	611871	613208	612566
chr12	17182670	17183624	17183405
chr12	42779851	42780747	42780232
chr14	46792669	46793149	46792818
chr17	27366782	27367821	27367356
chr20	7235896	7236815	7236420
chr22	27669189	27669878	27669486
chr3	140821582	140822562	140821967
chr2	44911184	44913102	44911849
chr2	125365000	125365722	125365373
chr5	76282290	76283702	76282786
chr5	95122303	95123209	95122829
chr5	123712960	123713879	123713247
chr5	153465201	153466553	153465523
chr5	157437609	157439018	157438658
chr7	5706740	5707924	5707220
chr6	46881972	46882818	46882381
chr6	164166595	164167501	164167175
chr6	170773399	170774507	170773721
chr9	2765055	2765735	2765417
chrX	8898985	8899764	8899433
chr11	97865993	97867279	97866637
chr10	111728912	111729980	111729415
chr12	1427505	1428393	1427964
chr12	70303287	70305308	70304563
chr12	89527676	89528713	89528115
chr15	60529421	60530253	60529840
chr16	7197498	7198967	7198458
chr18	24802738	24804746	24804061
chr18	25502072	25503011	25502597
chr1	184665543	184666294	184665858
chr3	60309080	60310404	60309817
chr2	176305297	176306500	176306186
chr2	219992619	219993801	219993380
chr5	60584768	60585716	60585281
chr5	95522633	95523706	95523376
chr5	169591553	169592620	169592129
chr4	87954127	87954829	87954433
chr6	53360181	53361235	53360740
chr9	345974	347219	346353
chr10	77914859	77916272	77915914
chr10	107562890	107563713	107563357
chr13	35321959	35322966	35322288
chr12	30298068	30298870	30298481
chr12	132020499	132021428	132021013
chr14	33723072	33724131	33723701
chr14	54113294	54114118	54113681
chr17	63630486	63631477	63630761
chr16	46686291	46687249	46686681
chr18	2524397	2525631	2525132
chr18	18882839	18884192	18883860
chr18	19690030	19691337	19690610
chr18	55365507	55366169	55365993
chr18	77326974	77327470	77327258
chr21	17562753	17563869	17563222
chr22	47366723	47367623	47367251
chr1	23699843	23701411	23701160
chr1	48994965	48996055	48995875
chr3	58508796	58509817	58509105
chr2	9796296	9796947	9796640
chr2	55346663	55347479	55346963
chr2	119234386	119235357	119234884
chr2	169890456	169891460	169891010
chr7	42144720	42145889	42145448
chr9	4034012	4035271	4034553
chr9	117968644	117970116	117969365
chr8	13092276	13093421	13092791
chr8	26873183	26874209	26873960
chr11	112647723	112649100	112648532
chr10	73988704	73989724	73989204
chr13	27470850	27472203	27471590
chr12	43731678	43732475	43732128
chr12	76652596	76653428	76653027
chr15	42383593	42385128	42384183
chr15	93213435	93214579	93214089
chr14	69031588	69032449	69031972
chr19	11958020	11959010	11958492
chr18	13806060	13806802	13806492
chr20	13302068	13304404	13303780
chr1	44755878	44757474	44756407
chr1	120193256	120194810	120194035
chr1	120558912	120559886	120559449
chr1	184126353	184127209	184126764
chr3	149933418	149934910	149934016
chr2	197872044	197872987	197872618
chr5	140900481	140901448	140901023
chr4	67472436	67473539	67472874
chr9	127346367	127347718	127347285
chr8	9268801	9270620	9269998
chr8	125438652	125439465	125438852
chr8	127556939	127558352	127557630
chr11	76479522	76480954	76479851
chr10	123555070	123555869	123555541
chr13	30766087	30767283	30766510
chr17	35203672	35204859	35204209
chr16	11101253	11102277	11101848
chr18	19659522	19661562	19660110
chr1	112135154	112136278	112135816
chr3	6557391	6558516	6558090
chr3	152313793	152314610	152314276
chr3	162295976	162296905	162296296
chr3	177930388	177931305	177930899
chr2	70025865	70026916	70026588
chr2	150307808	150308939	150308457
chr2	222360493	222361307	222360794
chr5	33299387	33300642	33299890
chr4	13177867	13178925	13178358
chr4	71177087	71177907	71177480
chr7	5456772	5458033	5457567
chr6	17472456	17473504	17472944
chr6	36281109	36282724	36282039
chr6	89313359	89314409	89314002
chr6	91740467	91741902	91741297
chr9	8751121	8752869	8751553
chr8	35361177	35362796	35361760
chr8	72432168	72433501	72432813
chr11	40205671	40207208	40206916
chr11	119910422	119911603	119911045
chr12	53809494	53810851	53809955
chr14	96227418	96228441	96228045
chr17	14575870	14577039	14576403
chr20	14684684	14685906	14685301
chr1	14975372	14976817	14976088
chr1	152934982	152935770	152935343
chr1	222018940	222019917	222019408
chr3	9211193	9212203	9211737
chr3	105996293	105996927	105996610
chr2	42149210	42150010	42149554
chr2	106469775	106470702	106470207
chr2	134982632	134984169	134983627
chr2	205034988	205035879	205035476
chr5	54325493	54326464	54326162
chr5	154466388	154467672	154467117
chr4	57547360	57548547	57548283
chr4	86754321	86755013	86754656
chr4	87374774	87376106	87375269
chr4	134564283	134565022	134564600
chr7	34229025	34230173	34229444
chr7	42148500	42149435	42148952
chr6	3211899	3212835	3212269
chr8	127971310	127972108	127971681
chr10	104965993	104966878	104966645
chr10	123211856	123212625	123212209
chr12	70463985	70464779	70464406
chr14	70027251	70029270	70029010
chr19	20396237	20397885	20396776
chr18	40558274	40559063	40558541
chr18	42135853	42136808	42136371
chr1	32212128	32213381	32212684
chr1	48517184	48518277	48517497
chr1	76108773	76110125	76109348
chr1	184159006	184160076	184159953
chr3	18263999	18264885	18264528
chr3	73621689	73622501	73622201
chr3	159349669	159350663	159350110
chr2	148244619	148246521	148245516
chr2	230492076	230492907	230492447
chr5	38473080	38474355	38473367
chr7	28104679	28106223	28105642
chr6	80871026	80872024	80871376
chr9	83753018	83754383	83753362
chr9	129404772	129405718	129405295
chr8	20423926	20424889	20424436
chr8	36416480	36417685	36417065
chr8	52851311	52852635	52851829
chr8	131010974	131011965	131011490
chr10	73797519	73798636	73797832
chr13	35321127	35321944	35321423
chr12	42863597	42865186	42864260
chr15	85293447	85294820	85294194
chr19	4414257	4415895	4414711
chr1	208524514	208526297	208525078
chr3	183302159	183303205	183302646
chr2	159819169	159820215	159819741
chr2	220941751	220943234	220942348
chr5	78089898	78090812	78090380
chr5	90417767	90419829	90418636
chr4	14817687	14818604	14818173
chr6	96250546	96251521	96251161
chr9	16539895	16541228	16540811
chrX	133280293	133281298	133280752
chr11	28636962	28637650	28637370
chr11	30022306	30023460	30022693
chr11	76138497	76139199	76138830
chr12	4076651	4077508	4077134
chr15	96454562	96455289	96454984
chr14	28589222	28590387	28589844
chr17	10083632	10084408	10084196
chr17	53093572	53094867	53094420
chr17	75931861	75932342	75932108
chr16	53929288	53930294	53929847
chr20	19927869	19929036	19928292
chr22	38749440	38750421	38750064
chr22	46099344	46100310	46099781
chr1	114880192	114881923	114881379
chr1	232099794	232100709	232100263
chr3	191781096	191782357	191781741
chr2	24658154	24658924	24658607
chr2	120134897	120136174	120135755
chr2	136630984	136632270	136631922
chr5	74661130	74662312	74661699
chr4	182292935	182294009	182293279
chr7	66904105	66904995	66904785
chr6	91106596	91107422	91106970
chr6	168732495	168733303	168732983
chr9	108420312	108421164	108420794
chr9	121981655	121982432	121981992
chr8	125442745	125444209	125443660
chr8	127386670	127387326	127387035
chr10	84156595	84157285	84156846
chr10	88814376	88815620	88815012
chr12	120662745	120663885	120663212
chr14	82060186	82061048	82060716
chr17	38079993	38081420	38080679
chr17	79030735	79031901	79031513
chr16	83946327	83947567	83946852
chr18	22558497	22559955	22559467
chr20	22504087	22504741	22504475
chr21	16433002	16433931	16433232
chr1	24661298	24662188	24661589
chr1	74470054	74470892	74470394
chr7	28623898	28625308	28624784
chr7	37410863	37412048	37411428
chr7	82159067	82160250	82159936
chr6	146924743	146925502	146925198
chr6	162324793	162325447	162325099
chr9	117689373	117690049	117689689
chr8	65925583	65926278	65925953
chr8	135971895	135972907	135972594
chr11	42134222	42135238	42134591
chr11	130378288	130379408	130378984
chr10	11871677	11873434	11873130
chr10	13109736	13110998	13110196
chr10	26185141	26186367	26185593
chr10	95093280	95093783	95093532
chr13	91855341	91856173	91855905
chr14	72920672	72921581	72921334
chr16	80154968	80155761	80155406
chr1	226145517	226146505	226145868
chr3	2824595	2825499	2825099
chr2	231735273	231736742	231735838
chr5	8417496	8418705	8417894
chr5	63959394	63960240	63959899
chr5	82858369	82859082	82858702
chr5	107916239	107917265	107916801
chr5	115713579	115714804	115714160
chr5	134459662	134460504	134460132
chr5	151907627	151908588	151908073
chr5	155310794	155311705	155311114
chr6	105044567	105046479	105045817
chr6	119508418	119509364	119509036
chr6	163881259	163882230	163881588
chr6	168143199	168144227	168143702
chr8	34522855	34523679	34523153
chr8	117743230	117744394	117743930
chr11	67578021	67579043	67578573
chr10	36197867	36198919	36198523
chr12	25017533	25018503	25017900
chr15	64019549	64020614	64019969
chr14	35627923	35628849	35628264
chr14	53293568	53295076	53294264
chr14	98911275	98912634	98912195
chr18	22533996	22535102	22534746
chr1	23698438	23699766	23698826
chr1	23969999	23970679	23970301
chr1	53827764	53828613	53828192
chr1	163214016	163215129	163214480
chr1	202554988	202556106	202555587
chr3	105331465	105332708	105332210
chr3	107843062	107844434	107843693
chr3	124758594	124759409	124758802
chr5	53905998	53907021	53906596
chr5	141625040	141625930	141625452
chr5	153466566	153467234	153466964
chr7	91407295	91408339	91407966
chr7	142765496	142766356	142765896
chr6	2746372	2748163	2746978
chr8	65953670	65954710	65954119
chr8	109405323	109406108	109405776
chr11	62150172	62150905	62150406
chr10	93487477	93488071	93487817
chr10	105596202	105597272	105596827
chr13	39722454	39723897	39722825
chr15	57840274	57841303	57840691
chr17	46950995	46952275	46951273
chr18	36030315	36031704	36031016
chr21	34274379	34275337	34274808
chr1	184630596	184631521	184631100
chr1	218450998	218452001	218451366
chr3	73558677	73559947	73559105
chr2	86223467	86224429	86223939
chr5	57708424	57709366	57708798
chr5	129439613	129440705	129440271
chr5	146175084	146176157	146175542
chr5	157502805	157503531	157503051
chr4	90547135	90548004	90547514
chr6	10033191	10034612	10034023
chr6	12602195	12603142	12602779
chr8	131009670	131010973	131010124
chr10	44655985	44656563	44656347
chr13	47258514	47259184	47258792
chr13	59458273	59459662	59459096
chr13	80323972	80324935	80324499
chr15	69023830	69024949	69024048
chr17	59208401	59209709	59209041
chr21	21644727	21645821	21645195
chr3	133240565	133241210	133240921
chr3	159324084	159324611	159324425
chr3	188950079	188950879	188950529
chr2	9970331	9971527	9970746
chr2	42222595	42223515	42223226
chr2	106827547	106828224	106827859
chr2	160892994	160894118	160893492
chr5	153902709	153903725	153903375
chr5	156827591	156828708	156828227
chr4	23698398	23699366	23698885
chr7	22517571	22518204	22517934
chr6	70604314	70605102	70604664
chr6	139692890	139693680	139693213
chr9	38107551	38109417	38108226
chr9	118119890	118121257	118120625
chr8	66042684	66044316	66043291
chr8	145284946	145285554	145285271
chr11	91440589	91441727	91441044
chr11	127855799	127856710	127856285
chr13	59928862	59929685	59929522
chr13	105524895	105525491	105525173
chr12	4123528	4125152	4124712
chr12	94153194	94154235	94153631
chr15	70457460	70458130	70457899
chr14	51853167	51854210	51853835
chr14	52344276	52345140	52344821
chr14	65328481	65329316	65328935
chr14	87636460	87637606	87637026
chr17	3433181	3434652	3433702
chr17	76252206	76253210	76252917
chr16	78949291	78950588	78949978
chr19	5957566	5958712	5958225
chr18	19686298	19686950	19686610
chr18	38160599	38161709	38161252
chr3	160383095	160384571	160384078
chr2	68107091	68108224	68107566
chr5	34970792	34971508	34971121
chr5	55419194	55420317	55419750
chr5	107003878	107004722	107004187
chr4	234788	235723	235292
chr4	54571386	54572285	54571688
chr4	170228399	170229304	170228926
chr7	18466033	18467268	18466766
chr7	33943169	33943929	33943454
chr7	154898488	154899399	154898931
chr6	40835352	40836122	40835770
chr6	78362383	78363219	78362764
chr8	53925573	53926733	53926042
chr11	75864067	75865309	75864606
chr11	98737188	98738123	98737658
chr11	128530885	128532101	128531582
chr13	53811461	53813206	53812692
chr13	98301118	98302082	98301599
chr12	1598098	1599144	1598706
chr12	24169133	24169801	24169442
chr12	25927298	25928158	25927738
chr15	60908266	60909041	60908554
chr15	77558596	77559905	77559238
chr14	70138050	70138989	70138557
chr14	85482598	85483604	85483067
chr18	25688591	25689745	25689025
chr1	167760195	167761021	167760581
chr1	212688600	212689905	212688972
chr3	73303459	73304440	73303865
chr3	80442147	80443201	80442650
chr2	8464423	8465585	8464877
chr2	138699184	138700801	138699796
chr2	222358936	222359849	222359535
chr5	8605864	8606983	8606679
chr5	10162427	10163411	10162846
chr5	44434677	44435420	44435088
chr5	61439855	61441067	61440426
chr5	114720635	114721499	114720966
chr5	161696934	161697728	161697425
chr7	37590665	37592814	37591461
chr7	47615294	47617208	47615813
chr7	95751048	95751879	95751325
chr6	115716444	115717308	115716910
chr9	120705791	120706778	120706187
chr11	131417266	131418349	131417852
chr10	7593571	7594520	7594059
chr10	58865695	58867107	58866344
chr10	119994313	119995242	119994783
chr13	38219088	38220031	38219656
chr15	33716600	33718121	33717744
chr15	70153682	70154773	70154194
chr14	95359513	95360339	95359820
chr17	71156543	71158063	71157506
chr19	46744700	46745565	46745101
chr18	10202459	10203861	10203141
chr18	25659502	25660675	25660070
chr20	6791859	6792673	6792224
chr1	164826962	164827952	164827624
chr1	208409199	208410169	208409427
chr3	8723390	8724237	8723876
chr3	96454590	96455306	96454990
chr3	154607796	154608300	154608034
chr3	178460133	178460912	178460446
chr3	193499471	193500463	193500204
chr2	153906610	153907609	153907146
chr2	165900898	165901935	165901578
chr5	67067147	67068407	67067899
chr5	95212194	95213483	95212822
chr5	133240750	133241733	133241400
chr5	144540117	144541084	144540461
chr5	145233752	145234980	145234442
chr5	153665622	153666563	153666279
chr7	20236496	20237518	20236966
chr7	21682021	21683531	21682239
chr7	73880731	73881508	73881107
chr6	43674469	43676105	43675747
chr6	105933018	105933910	105933363
chr8	20573097	20574012	20573425
chr10	29543206	29544409	29543835
chr10	82079832	82080768	82080354
chr13	107697978	107699008	107698359
chr12	29950387	29951404	29951043
chr12	94376351	94377175	94376793
chr12	106006199	106007016	106006477
chr12	109744684	109745554	109745061
chr14	59239459	59240810	59240282
chr16	78676777	78677470	78676990
chr19	39126563	39127274	39126875
chr20	38216485	38217440	38216931
chr22	40397058	40397582	40397358
chr1	233170325	233171117	233170807
chr3	26391681	26392901	26392597
chr3	31166685	31167767	31167294
chr3	118812920	118813601	118813239
chr2	49120690	49121449	49121069
chr5	44751150	44752207	44751630
chr4	55063433	55064016	55063793
chr4	82525644	82526386	82526016
chr4	113722189	113723900	113722503
chr4	140513977	140515010	140514494
chr4	141279003	141280138	141279506
chr7	52279334	52280291	52279791
chr6	147202167	147203103	147202488
chr9	14658661	14659604	14659212
chr8	117311934	117313529	117312982
chr8	129799611	129800615	129800055
chrX	10711823	10712761	10712207
chrX	67729056	67729927	67729398
chr11	7689917	7690708	7690293
chr11	36071239	36071914	36071551
chr11	49308908	49309625	49309127
chr11	115450984	115453233	115452110
chr11	132642419	132643239	132642942
chr10	128389979	128391171	128390697
chr13	50238409	50239723	50238968
chr13	72340665	72341432	72341102
chr12	13501094	13501919	13501548
chr12	52366090	52367299	52366878
chr15	35091387	35092860	35091859
chr15	56033042	56033590	56033373
chr15	67013561	67014698	67014139
chr14	26523676	26525088	26524502
chr14	70164791	70165622	70165191
chr17	9316372	9317304	9316794
chr17	42182879	42184620	42183706
chr17	49684360	49686257	49684932
chr17	78382409	78383189	78382774
chr16	11126184	11127467	11126904
chr18	32373514	32374868	32374575
chr18	54741806	54742727	54742443
chr20	51211690	51212605	51212198
chr1	25968180	25969607	25968696
chr3	169750439	169751191	169750660
chr2	51086994	51087817	51087383
chr2	81433196	81433905	81433573
chr2	135530705	135532087	135531734
chr2	148294684	148295420	148295075
chr5	44440907	44442108	44441736
chr5	142533766	142535073	142534755
chr5	171284546	171285165	171284901
chr4	183012037	183013027	183012497
chr7	157561454	157562543	157562182
chr6	99710492	99711305	99711009
chr6	116849708	116850405	116850098
chr9	101033563	101034270	101033979
chr8	17350375	17351356	17350745
chr8	94342329	94343302	94342703
chr8	101250315	101251310	101250638
chr8	118958958	118960546	118960052
chr8	130471874	130472729	130472411
chr11	102782402	102783150	102782765
chr13	22665708	22666668	22666307
chr13	100885937	100887383	100886877
chr12	88185286	88185993	88185587
chr14	46837664	46838439	46838015
chr14	81457628	81458519	81458035
chr18	50293504	50294809	50294346
chr1	206647046	206647707	206647419
chr1	230991085	230992167	230991699
chr3	48414290	48415009	48414608
chr2	80590870	80591560	80591210
chr2	88895167	88896556	88896030
chr2	134766293	134767220	134766603
chr2	178716826	178717649	178717323
chr4	138121152	138122267	138122043
chr4	152462372	152463355	152462874
chr7	35797843	35798905	35798393
chr7	42411806	42413258	42412487
chr7	135547413	135548713	135547924
chr8	63295474	63296462	63295854
chr8	125454104	125455036	125454553
chr11	86287768	86288501	86288153
chr13	39395865	39396859	39396464
chr13	84097698	84098595	84097979
chr13	103934758	103936309	103935662
chr12	59308789	59310470	59309684
chr17	40070011	40071117	40070708
chr17	67043197	67044110	67043603
chr18	7256468	7258202	7257163
chr18	53429111	53430214	53429641
chr1	68738850	68740077	68739771
chr1	160742901	160744531	160744025
chr1	234852871	234854413	234853601
chr3	136912992	136913802	136913473
chr2	8362899	8364022	8363289
chr2	192403098	192404176	192403416
chr2	227535045	227536590	227535862
chr5	81013698	81014761	81014217
chr5	89249985	89251409	89250826
chr4	156597091	156598427	156598025
chr4	169938799	169939631	169939196
chr7	16627079	16627994	16627727
chr7	131511008	131513043	131512006
chr6	7008571	7009362	7008887
chr8	6721672	6722383	6722038
chrX	2809694	2810534	2810071
chr11	79102891	79104290	79103540
chr11	115944946	115945832	115945259
chr10	112397121	112397945	112397599
chr12	3990105	3991923	3990621
chr12	59343899	59344468	59344256
chr14	76383533	76384376	76383931
chr17	32351192	32352330	32352076
chr21	26626574	26627808	26627045
chr22	27834572	27835603	27834909
chr1	224828134	224828970	224828498
chr3	121827748	121828501	121828045
chr3	163927087	163927807	163927478
chr3	167505240	167505812	167505459
chr3	184302105	184303403	184302687
chr2	110457203	110458051	110457544
chr2	137452035	137452932	137452485
chr2	222946087	222947458	222946814
chr5	32473984	32475136	32474529
chr5	111723958	111725286	111724663
chr5	124243217	124245315	124244748
chr5	156460640	156462303	156461692
chr4	183431873	183432407	183432167
chr7	43054699	43055601	43055237
chr7	95983659	95985204	95984303
chr7	124115585	124116618	124116162
chr6	19811381	19812106	19811682
chr6	21099607	21100940	21100073
chr9	22913349	22914116	22913752
chr9	82198561	82199887	82198904
chr8	35325956	35326902	35326293
chr8	119004685	119005550	119004950
chrX	133068694	133069602	133069188
chr11	78805228	78806547	78805781
chr11	79046856	79048933	79048405
chr11	86134103	86135006	86134640
chr11	90623885	90624815	90624211
chr10	77950197	77951625	77951142
chr12	22853933	22854953	22854406
chr16	57543326	57544193	57543978
chr18	43863255	43864324	43863807
chr18	58524987	58526409	58525361
chr20	61278814	61279802	61279539
chr1	33856676	33857908	33857389
chr1	68670849	68671683	68671193
chr1	106867995	106868806	106868430
chr1	110399874	110401082	110400477
chr1	184125476	184126346	184126095
chr1	203333171	203334457	203333652
chr1	208904942	208906487	208906002
chr1	232731601	232733258	232732705
chr3	8717166	8718117	8717819
chr3	59501471	59502306	59501912
chr3	99841748	99842612	99842191
chr3	123942176	123943327	123942928
chr3	177429195	177429901	177429584
chr2	17233454	17234548	17234160
chr2	149981268	149982273	149981831
chr2	204450093	204450932	204450375
chr5	111725850	111726579	111726233
chr4	131497278	131498128	131497592
chr6	155251469	155252377	155252038
chr8	9074599	9075621	9075113
chr8	125624396	125625507	125625013
chrY	6928995	6929767	6929375
chr11	87794387	87795267	87795018
chr13	63024591	63025505	63025069
chr12	110116336	110117139	110116732
chr15	70993894	70995269	70994290
chr17	27478099	27479021	27478697
chr16	73028125	73028888	73028559
chr18	19765507	19766967	19766045
chr18	47475335	47476128	47475802
chr22	28122416	28123256	28122971
chr3	50467376	50468172	50467606
chr3	152948027	152949073	152948453
chr3	177924112	177924936	177924602
chr3	193701256	193702013	193701753
chr2	111509983	111511052	111510698
chr4	86695038	86695517	86695351
chr4	122137499	122138098	122137889
chr7	75363772	75364623	75364135
chr7	79964527	79965842	79965239
chr6	18599999	18601030	18600625
chr6	21900663	21901934	21901471
chr6	35315891	35316707	35316276
chr8	793156	794214	793680
chr8	24909364	24910303	24909561
chr8	58982928	58983633	58983105
chrX	83979421	83980213	83979768
chr11	12015197	12015962	12015624
chr11	103454348	103455265	103454960
chr11	122590642	122591935	122591350
chr15	48079694	48080626	48080298
chr15	67568993	67570552	67570307
chr17	15107870	15109016	15108435
chr17	27426148	27427215	27426867
chr17	63572903	63573610	63573273
chr16	68233799	68234333	68234157
chr18	25357569	25358280	25357944
chr20	49061886	49063031	49062533
chr20	59247999	59249119	59248374
chr3	23012898	23013612	23013209
chr3	59175094	59175801	59175453
chr3	102232832	102233611	102233274
chr2	164103586	164104255	164103972
chr5	28403519	28404602	28404053
chr5	146176158	146177270	146176675
chr5	151981242	151981735	151981494
chr4	55899468	55899920	55899754
chr4	141777176	141778427	141777976
chr7	66732398	66734011	66733014
chr6	170251595	170252447	170251917
chr8	10711371	10712510	10711775
chr11	130652199	130653512	130652692
chr10	26096877	26097808	26097493
chr10	98982542	98983384	98982958
chr13	96756174	96757529	96756675
chr17	18676795	18677935	18677438
chr16	7481353	7482310	7481826
chr18	20451358	20452173	20451832
chr20	8120299	8121127	8120713
chr20	50464178	50465439	50465018
chr20	51456363	51457831	51457050
chr22	35601034	35601819	35601581
chr22	45596363	45597439	45597089
chr1	183244893	183246324	183245742
chr1	241772991	241774038	241773595
chr3	14504698	14505401	14504994
chr3	20952262	20953115	20952666
chr2	12214517	12215809	12214720
chr2	217157247	217158582	217158009
chr5	96180153	96181001	96180561
chr4	106526282	106527254	106526848
chr7	1113877	1114570	1114095
chr7	146395697	146397004	146396411
chr8	24078895	24079539	24079268
chr8	77753676	77754591	77754088
chr8	126478683	126479817	126479433
chr11	35180716	35181426	35180872
chr10	115299434	115300115	115299812
chr13	109803992	109805203	109804572
chr15	48847472	48848203	48847854
chr15	50502698	50503498	50503125
chr15	60077837	60079387	60078706
chr14	95531522	95532445	95531935
chr14	102713330	102714268	102713954
chr22	33190505	33191427	33190991
chr1	221000592	221001943	221000960
chr1	233155932	233157006	233156414
chr3	20945593	20946926	20946323
chr3	156317192	156317804	156317519
chr3	187167996	187169254	187168801
chr2	224901279	224902463	224901921
chr5	5558701	5559431	5559022
chr4	31789999	31791109	31790397
chr4	175323566	175325001	175324233
chr6	16477596	16478474	16477889
chrX	117405257	117406325	117405965
chr11	16821372	16822710	16821665
chr11	33928892	33929895	33929196
chr10	54438288	54439228	54438673
chr10	112155388	112156573	112155760
chr13	31398493	31399164	31398939
chr15	74862827	74863534	74862944
chr16	72162048	72163124	72162637
chr16	80062391	80063495	80063075
chr19	18568099	18568954	18568601
chr20	50421222	50421680	50421481
chr20	53645284	53646288	53645839
chr22	30713161	30714085	30713569
chr1	176895644	176896831	176896064
chr9	82681353	82683224	82682106
chr11	10611774	10613270	10612599
chr17	3141890	3142591	3142192
chr16	80079592	80080535	80080406
chr1	165334594	165335208	165334900
chr2	39970180	39971297	39970994
chr5	73349740	73350779	73350391
chr5	174260592	174261801	174261170
chr19	28780139	28781059	28780690
chrX	73715293	73716074	73715660
chr10	11681816	11683102	11682381
chr14	34572111	34572895	34572540
chr1	82887798	82888256	82888094
chr3	177923084	177924091	177923522
chr2	153956560	153957524	153956971
chr10	118569582	118570363	118569876
chr3	178312651	178313648	178313343
chrX	106146513	106147216	106146741

## Sheet: NPCspecific
FOXK2 peaks specific to NPC cells, relative to ESC and MESE
chr	start	end	summit
chr7	106808511	106809911	106809061
chr12	120755201	120756213	120755619
chr3	129034852	129035801	129035194
chr17	79367414	79368468	79367918
chr8	95907404	95908491	95908027
chr3	15642607	15643803	15643169
chr17	66453714	66454635	66453996
chr19	50380233	50381601	50380708
chr19	41902808	41904022	41903357
chr1	145437935	145439372	145438373
chr3	39093004	39094001	39093475
chr3	66270853	66272001	66271384
chr22	24180868	24181801	24181405
chr6	37139619	37140605	37140189
chr9	140444401	140445618	140444886
chr17	57642420	57643380	57642944
chr8	124553006	124554407	124553553
chr7	27702320	27703267	27702763
chr11	9594018	9594887	9594421
chr1	3540853	3541965	3541356
chr4	174255889	174257009	174256392
chr1	25558602	25559434	25558992
chr19	30334680	30335714	30335365
chr7	92157383	92158817	92158092
chr7	107383208	107385363	107384074
chr7	108209808	108210826	108210236
chr15	99395004	99397004	99395603
chr5	176738608	176739887	176739345
chr17	58754403	58755617	58754831
chr7	99697607	99698754	99698159
chr3	185826390	185827599	185827018
chr14	74550409	74552067	74551465
chr17	8059403	8060602	8060066
chr3	23987018	23987855	23987359
chr12	72233024	72234183	72233494
chr11	77531116	77532603	77532063
chr4	140003625	140004714	140004125
chr17	79368482	79369828	79369133
chr17	26662018	26662971	26662484
chr14	68782810	68783802	68783376
chr4	2964803	2965605	2965187
chr2	153916002	153916802	153916348
chr22	39541441	39542405	39541823
chr18	23805803	23806845	23806424
chr22	31686218	31687403	31686735
chr8	52811252	52812203	52811725
chr4	186317001	186318272	186317841
chr20	42839015	42840202	42839628
chr18	45457404	45458772	45458034
chr5	175964501	175965344	175964931
chr2	54013644	54014642	54014129
chr15	50295604	50296613	50296054
chr1	164559180	164560207	164559676
chr22	17738760	17740010	17739212
chr16	4322865	4323743	4323106
chr2	74006805	74007846	74007306
chr19	12901643	12902731	12902132
chr9	133568336	133569607	133569038
chr1	222885680	222887252	222886723
chr10	99399801	99400820	99400362
chr2	25044594	25045822	25045079
chr10	104677214	104678892	104677851
chr4	109087249	109088204	109087789
chr1	109632839	109634207	109633296
chr1	27852860	27854382	27853778
chr14	23066654	23067810	23067205
chr19	3968401	3969282	3968783
chr16	80574602	80575437	80574912
chr10	46090003	46090802	46090315
chr5	133862073	133863217	133862626
chr7	66460015	66461149	66460706
chr14	50234407	50235433	50234845
chr11	8860802	8862613	8861692
chr7	36297616	36298604	36298221
chr16	75682034	75683234	75682574
chr10	99094076	99095201	99094516
chr15	40373601	40374604	40373992
chr16	70147804	70148810	70148072
chr17	74261761	74262654	74262147
chr16	74401404	74402601	74402231
chr4	90031807	90032605	90032299
chr3	9690801	9691401	9691120
chr6	42896790	42898003	42897186
chr11	119252040	119253009	119252528
chr18	9474405	9476127	9475543
chr5	42811603	42812812	42812275
chr12	12764402	12765235	12764842
chr8	356403	357458	356959
chr8	26240001	26241080	26240489
chr12	46979406	46980204	46979784
chr7	100887402	100888178	100887722
chr6	90650001	90650838	90650314
chr9	107689840	107691205	107690543
chr5	139926605	139928239	139927216
chr15	43477206	43477915	43477580
chr2	120109602	120110404	120110011
chr7	76750815	76752222	76751598
chr10	99078406	99079441	99078992
chr15	26327207	26328402	26327585
chr1	210001003	210001818	210001339
chr11	11713010	11714207	11713599
chr1	22031607	22032719	22032260
chr2	208030761	208031569	208030930
chr20	21106013	21107111	21106661
chr17	40896753	40897410	40897011
chr20	48808589	48809609	48808963
chr8	146126499	146127336	146126939
chr10	23727639	23728405	23727982
chr6	53412601	53413403	53412975
chr11	66335801	66336623	66336107
chr19	17579405	17580712	17580064
chr16	84150189	84150875	84150421
chr2	149402537	149403456	149403050
chr20	45443201	45444217	45443620
chr2	31712009	31713022	31712423
chr14	102605001	102606684	102606099
chr13	98085738	98086361	98086172
chr11	62319916	62321203	62320774
chr6	14921201	14922542	14921759
chr13	84599603	84600602	84600154
chr10	102132605	102133612	102133175
chr5	72251213	72252202	72251866
chr14	29497814	29498807	29498367
chr1	198125627	198126347	198126120
chr7	129780804	129782419	129781620
chr3	183966919	183968007	183967371
chr19	37663205	37664212	37663701
chr15	74753013	74754192	74753538
chr8	102479049	102479957	102479525
chr15	68974405	68975201	68974822
chr16	58548802	58549805	58549350
chr7	68252302	68253209	68252777
chr10	69643806	69644723	69644303
chr17	56012408	56013801	56013031
chr15	52079201	52080019	52079535
chr19	11038970	11039817	11039355
chr5	78531415	78532604	78531946
chr17	43935206	43936006	43935583
chr5	108021031	108022004	108021585
chr1	66019630	66020605	66020181
chr1	33807603	33808623	33808051
chr9	129921203	129922225	129921719
chr9	3759802	3760602	3760202
chr6	41552226	41553203	41552688
[truncated: 15,804 more rows]
