# Supplementary material for: The forkhead transcription factor FOXK2 premarks lineage-specific genes in human embryonic stem cells for activation during differentiation
Source: Nucleic Acids Res. 2021 Jan 12;49(3):1345–63. doi: 10.1093/nar/gkaa1281 (PMC7897486; doi:10.1093/nar/gkaa1281)
Supplement: gkaa1281_Supplemental_Files [file gkaa1281_supplemental_files.zip › Supplementary Table S7- Gene expression chnages following FOXK1 & FOXK2 or SIN3A depletion in ESCs..xlsx]

## Sheet: FOXKdeGenes_upINsiFOXK2_1541
1541 differentially expressed genes in H1 ESCs from siFOXK1/2 data, up in siFOXK2, and ordered by the difference of the z-score between the siFOK1/2 and the corresponding siNT samples.
The DE genes were obtained by applying the R package edgeR to the three replicates of siFOXK1/2 and siNT and using the criteria of p-value < 0.01 and averaged RPKM>1.
	Genes		RPKM (siFOXK1/2)			RPKM (siNT)
transId	geneId	geneSymbol	siFOXK2_K2_1_ZJ2	siFOXK2_K2_2_ZJ4	siFOXK2_K2_3_ZJ6	siNT_1_ZJ1	siNT_2_ZJ3	siNT_3_ZJ5
ENST00000560562	ENSG00000185215	TNFAIP2	2.65894	2.62077	2.78117	2.49453	1.56377	1.95789
ENST00000264228	ENSG00000128039	SRD5A3	5.36845	5.1896	5.17212	4.24446	4.2916	4.46664
ENST00000263666	ENSG00000121440	PDZRN3	4.39175	4.42605	4.64254	3.84532	4.06862	3.97844
ENST00000547178	ENSG00000083454	P2RX5	3.65129	3.95923	4.09087	3.19575	3.12812	3.36832
ENST00000400331	ENSG00000183742	MACC1	1.60962	1.45617	1.73978	1.34296	1.41433	1.3705
ENST00000369713	ENSG00000148834	GSTO1	27.0509	26.6169	26.9243	24.5835	24.2832	21.4715
ENST00000526600	ENSG00000187079	TEAD1	8.15326	8.25433	8.60264	7.74946	7.51704	7.9524
ENST00000377673	ENSG00000204856	FAM216A	13.0657	11.136	12.4188	10.1274	10.1085	10.1571
ENST00000400664	ENSG00000179023	KLHDC7A	17.3783	16.8661	16.9258	15.8317	14.747	16.1331
ENST00000367090	ENSG00000146433	TMEM181	4.49047	4.7503	4.61885	3.98992	4.19771	4.18068
ENST00000267569	ENSG00000140044	JDP2	5.74414	5.93459	5.55784	5.11546	4.86772	4.38134
ENST00000433473	ENSG00000131238	PPT1	102.257	101.117	101.643	94.6858	95.0127	95.9011
ENST00000322177	ENSG00000178718	RPP25	13.7953	13.8497	14.0062	12.565	12.4136	11.6439
ENST00000372733	ENSG00000124145	SDC4	36.0478	34.8075	35.585	31.167	32.5109	34.0899
ENST00000332312	ENSG00000183798	EMILIN3	3.73356	3.55373	3.28907	2.99262	2.74105	3.10755
ENST00000040877	ENSG00000059588	TARBP1	4.04405	4.52175	4.20978	3.54308	3.71622	3.71452
ENST00000002165	ENSG00000001036	FUCA2	21.0302	19.9997	20.8473	18.838	18.4807	18.9203
ENST00000393352	ENSG00000115641	FHL2	36.7173	37.4112	38.1244	32.4972	32.0513	35.4753
ENST00000294484	ENSG00000204624	PTCHD2	1.6102	1.64146	1.36601	1.22437	1.34576	1.28324
ENST00000373626	ENSG00000198034	RPS4X	868.797	865.18	862.347	810.751	819.941	818.102
ENST00000541212	ENSG00000110801	PSMD9	10.7001	9.62242	9.66963	8.37198	9.15545	8.66445
ENST00000430249	ENSG00000021826	CPS1	7.5219	7.22989	7.32364	6.84727	6.69767	6.68848
ENST00000353172	ENSG00000151364	KCTD14	24.829	23.0511	23.7244	21.5437	21.3709	21.9115
ENST00000315571	ENSG00000179241	LDLRAD3	11.0147	10.1827	10.4346	10.0561	8.88072	9.40733
ENST00000333396	ENSG00000170854	MINA	4.40578	4.47404	4.47368	4.21248	3.73518	3.91025
ENST00000324765	ENSG00000147202	DIAPH2	2.96789	3.25523	3.42675	2.63584	2.73104	2.79523
ENST00000492250	ENSG00000175061	C17orf76-AS1	446.877	437.817	440.895	406.839	398.909	400.502
ENST00000371713	ENSG00000112759	SLC29A1	143.205	139.658	139.735	133.616	132.707	132.12
ENST00000381176	ENSG00000138944	KIAA1644	2.61713	2.519	2.78798	2.28617	2.04811	2.52579
ENST00000546511	ENSG00000168952	STXBP6	6.80391	7.24932	7.14305	5.28491	5.02473	5.90468
ENST00000507631	ENSG00000129187	DCTD	39.5524	38.2151	36.5976	33.691	34.1614	32.4319
ENST00000447527	ENSG00000018625	ATP1A2	14.2927	14.86	15.5054	11.6461	11.6545	13.1854
ENST00000310169	ENSG00000174343	CHRNA9	1.56927	1.4104	1.36729	0.654021	1.05853	1.09638
ENST00000252491	ENSG00000130208	APOC1	71.3769	67.6433	74.6614	62.37	58.1683	58.23
ENST00000532440	ENSG00000159063	ALG8	40.9577	39.3953	41.8492	36.6377	38.151	35.5845
ENST00000546333	ENSG00000256950	RP11-87C12.2	16.6893	16.1884	14.776	13.2615	13.8816	12.7341
ENST00000562833	ENSG00000260836	RP11-152F13.10	2.63383	2.649	2.21552	1.60251	1.78548	2.06228
ENST00000294964	ENSG00000162878	PKDCC	39.3631	36.2448	33.3124	32.221	30.8133	27.0341
ENST00000325814	ENSG00000179294	C17orf96	2.09586	2.09609	1.66147	1.63876	1.39578	1.31223
ENST00000547357	ENSG00000127720	METTL25	4.49566	4.52155	4.79645	3.59963	3.81666	4.0647
ENST00000306730	ENSG00000169857	AVEN	9.23274	10.3097	11.0962	7.4928	7.67937	8.19773
ENST00000507178	ENSG00000234616	JRK	4.71074	4.69511	4.2792	4.31304	4.1765	3.87519
ENST00000592937	ENSG00000099860	GADD45B	2.87765	2.76093	2.69011	2.4007	2.15725	2.12873
ENST00000607560	ENSG00000272016	RP11-215G15.5	9.86614	9.82736	10.017	9.36566	8.46452	8.88189
ENST00000394947	ENSG00000169375	SIN3A	27.7147	27.3184	26.9972	25.8921	25.5405	24.9569
ENST00000326446	ENSG00000177917	ARL6IP6	12.0423	11.6757	10.5997	9.55221	9.69685	10.6349
ENST00000582913	ENSG00000154864	PIEZO2	1.60244	1.76968	1.88242	1.3929	1.33642	1.55879
ENST00000400226	ENSG00000131941	RHPN2	14.4603	13.7883	13.6855	13.2277	12.4365	12.3219
ENST00000475208	ENSG00000121900	TMEM54	6.28324	4.97593	4.93077	3.77443	4.72823	3.59378
ENST00000586527	ENSG00000132478	UNK	11.9318	12.4083	12.574	10.5694	10.7516	11.1524
ENST00000260356	ENSG00000137801	THBS1	9.1973	8.93571	8.43902	7.9806	7.49518	7.52766
ENST00000301327	ENSG00000167700	MFSD3	26.2881	27.5258	26.9817	24.4954	24.9014	24.0089
ENST00000356628	ENSG00000198435	NRARP	13.9025	14.4637	14.9773	12.4646	14.081	12.045
ENST00000378023	ENSG00000111913	FAM65B	11.7474	11.596	11.6994	10.3465	10.1517	10.652
ENST00000374851	ENSG00000165152	TMEM246	7.4044	6.92697	7.44691	5.68657	5.75737	5.7272
ENST00000523106	ENSG00000035681	NSMAF	8.48266	9.13731	9.06379	7.39981	7.14927	7.69156
ENST00000602986	ENSG00000157426	AASDH	4.89278	5.01161	5.47599	4.53981	4.20035	4.33049
ENST00000540769	ENSG00000112308	C6orf62	46.2842	48.1615	45.5531	41.6078	43.3416	43.1471
ENST00000464587	ENSG00000243989	ACY1	22.5581	23.0425	25.2506	19.3318	20.7942	19.3602
ENST00000253796	ENSG00000131477	RAMP2	18.9007	17.9317	17.0643	15.1165	15.1303	15.7535
ENST00000489369	ENSG00000107104	KANK1	5.58349	5.19063	5.29067	4.531	4.5872	4.9304
ENST00000558402	ENSG00000034053	APBA2	6.27773	6.30441	6.01791	5.83068	5.61291	5.11179
ENST00000296824	ENSG00000164366	CCDC127	3.24567	2.98211	3.20672	2.89747	2.66487	2.80872
ENST00000528086	ENSG00000026508	CD44	6.15802	7.18181	6.91688	4.52509	5.95982	4.88903
ENST00000476243	ENSG00000166582	CENPV	64.9801	66.4771	66.1324	57.5193	59.9887	56.8623
ENST00000262776	ENSG00000108679	LGALS3BP	28.1852	28.6653	30.6495	24.5459	25.5374	24.1
ENST00000602189	ENSG00000130751	NPAS1	4.81024	4.4658	4.08479	3.79088	3.719	3.65889
ENST00000380929	ENSG00000101850	GPR143	11.5446	12.6707	11.9448	10.0993	10.032	9.8592
ENST00000372977	ENSG00000137413	TAF8	3.25357	3.24943	3.13754	2.83238	2.57689	2.75074
ENST00000560346	ENSG00000137843	PAK6	2.66541	2.64274	2.78869	2.44584	2.293	2.2102
ENST00000544079	ENSG00000115484	CCT4	261.536	258.54	252.765	243.8	244.629	243.909
ENST00000507112	ENSG00000053108	FSTL4	1.86028	1.54357	1.92744	1.34251	0.940214	1.29576
ENST00000448552	ENSG00000168802	CHTF8	64.0426	64.4247	63.8537	61.9499	60.138	58.1258
ENST00000436710	ENSG00000233901	RP11-65J3.1	5.39792	4.02934	4.70228	3.60856	3.25522	3.90254
ENST00000590490	ENSG00000130876	SLC7A10	1.87123	1.46378	1.56436	1.12534	1.02694	0.90513
ENST00000314073	ENSG00000112624	GLTSCR1L	3.42723	3.38845	3.51393	2.81346	2.91413	3.36397
ENST00000407038	ENSG00000138101	DTNB	9.19265	9.04569	9.29979	7.85498	7.59509	8.00999
ENST00000590862	ENSG00000167900	TK1	71.4354	73.9898	74.6947	67.728	67.8743	67.3132
ENST00000331817	ENSG00000135480	KRT7	11.7411	11.8306	11.7354	8.35262	8.75889	9.2689
ENST00000540758	ENSG00000226887	ERVMER34-1	25.6448	25.8283	26.1471	23.5621	23.0433	24.5455
ENST00000373580	ENSG00000185585	OLFML2A	2.38327	2.45053	2.25836	1.96929	1.85314	1.85953
ENST00000547798	ENSG00000139644	TMBIM6	301.456	298.611	302.863	289.191	285.825	284.322
ENST00000504520	ENSG00000251022	THAP9-AS1	14.6635	13.3408	14.4559	12.7134	12.3026	13.2398
ENST00000392953	ENSG00000136002	ARHGEF4	2.39206	2.21732	2.46609	2.02441	1.95209	1.87399
ENST00000272233	ENSG00000143878	RHOB	10.2298	9.54571	10.7282	7.54972	7.67387	8.34152
ENST00000553296	ENSG00000165804	ZNF219	36.9107	32.2099	37.3595	30.2187	31.5492	29.3016
ENST00000420504	ENSG00000253304	TMEM200B	3.34867	3.11349	3.09875	2.76186	2.31133	2.14737
ENST00000381271	ENSG00000087448	KLHL42	4.52917	4.22459	4.59228	4.05575	3.59944	4.06118
ENST00000508971	ENSG00000177646	ACAD9	11.5491	11.8198	11.6566	10.107	10.6502	10.4216
ENST00000443826	ENSG00000065717	TLE2	5.78942	5.0373	4.90865	4.48085	4.13439	4.20657
ENST00000230050	ENSG00000112306	RPS12	1881.09	1879.26	1927.49	1769.28	1728.93	1783.95
ENST00000275072	ENSG00000146281	PM20D2	2.21134	2.17537	2.56433	1.63912	1.62418	1.63023
ENST00000377960	ENSG00000122694	GLIPR2	6.43323	6.63205	6.38776	5.14009	4.43379	5.3612
ENST00000376851	ENSG00000167755	KLK6	1.35701	1.07396	1.20734	1.00913	0.838151	0.75263
ENST00000592982	ENSG00000267296	CEBPA-AS1	1.71139	1.70386	1.58639	1.22971	1.33437	1.22129
ENST00000567994	ENSG00000140688	C16orf58	16.6195	15.4311	16.3589	14.7772	13.9475	14.2217
ENST00000249014	ENSG00000128283	CDC42EP1	7.92678	7.60448	8.07973	6.84305	6.13154	5.56466
ENST00000522063	ENSG00000134014	ELP3	13.0254	13.3719	14.3181	10.2975	11.9075	11.7522
ENST00000373448	ENSG00000101407	TTI1	23.7693	22.96	22.4032	21.9615	20.4574	21.3783
ENST00000340941	ENSG00000131844	MCCC2	35.8502	36.5364	35.7645	31.9899	33.2775	32.4338
ENST00000444300	ENSG00000140543	DET1	3.61617	3.79668	3.89903	2.67333	3.20956	3.28235
ENST00000380036	ENSG00000120156	TEK	7.31189	7.29781	6.52983	5.06114	5.66287	5.91751
ENST00000349752	ENSG00000158089	GALNT14	7.98019	7.36896	7.72366	5.46092	5.81297	6.336
ENST00000317005	ENSG00000180346	TIGD2	5.01631	4.73332	4.78792	4.19369	3.77155	4.42884
ENST00000282908	ENSG00000152953	STK32B	1.59113	1.68565	1.73755	1.25763	1.30619	1.50938
ENST00000546285	ENSG00000060982	BCAT1	58.8977	56.6614	52.6546	50.3747	48.908	50.3424
ENST00000445912	ENSG00000049540	ELN	2.53014	2.73705	2.64181	2.13833	2.25745	1.90287
ENST00000493888	ENSG00000196549	MME	7.59925	6.49319	6.37055	5.19988	5.19107	5.688
ENST00000379656	ENSG00000105643	ARRDC2	3.09622	3.21987	3.15905	2.51026	2.04414	2.43781
ENST00000544264	ENSG00000008300	CELSR3	4.07545	4.09893	4.10294	3.76966	3.63132	3.50576
ENST00000433505	ENSG00000215866	RP11-426L16.8	26.9491	24.7626	24.8326	21.3482	23.3533	23.1189
ENST00000459912	ENSG00000196372	ASB13	7.57192	8.05542	7.74144	6.25632	7.24698	6.51448
ENST00000473218	ENSG00000144468	RHBDD1	3.30083	3.31985	3.90858	2.26867	2.22439	2.55463
ENST00000373713	ENSG00000121769	FABP3	28.8772	29.3598	26.9435	23.1252	25.2359	23.8845
ENST00000406477	ENSG00000188677	PARVB	7.16819	7.28255	6.35643	5.54256	5.9195	5.42187
ENST00000519575	ENSG00000113721	PDGFRB	3.2553	3.81078	3.73881	2.5308	2.79525	2.07097
ENST00000289153	ENSG00000051382	PIK3CB	10.2884	9.44377	10.1873	8.27827	9.30227	8.96672
ENST00000399701	ENSG00000132622	HSPA12B	2.18456	2.32415	2.08089	1.37995	1.56653	2.04812
ENST00000588800	ENSG00000183077	AFMID	20.6131	23.2126	25.324	15.8627	19.0501	19.4594
ENST00000371579	ENSG00000176978	DPP7	6.06985	6.65761	6.55544	4.0897	5.27036	4.518
ENST00000483064	ENSG00000173267	SNCG	10.5758	10.3961	8.54698	7.74568	7.34382	7.80931
ENST00000478934	ENSG00000223501	VPS52	23.8316	24.3801	24.3664	22.2509	22.9733	21.3309
ENST00000429480	ENSG00000225077	LINC00337	2.30546	2.5829	1.95818	1.35389	1.71631	1.85848
ENST00000332772	ENSG00000170085	SIMC1	5.40508	4.95119	4.34217	3.97732	4.20988	3.77885
ENST00000423729	ENSG00000185818	NAT8L	8.2336	7.84485	7.32622	6.2796	5.60324	5.48771
ENST00000331163	ENSG00000100311	PDGFB	4.25923	4.01057	3.10926	3.02447	2.83562	2.30289
ENST00000269391	ENSG00000141576	RNF157	5.96591	5.58381	5.72048	4.68014	5.05244	5.02841
ENST00000361171	ENSG00000196814	MVB12B	3.20118	3.19583	3.49336	2.715	2.56491	3.16182
ENST00000432348	ENSG00000168393	DTYMK	35.9857	38.3802	34.5376	33.1231	33.3702	32.2556
ENST00000367942	ENSG00000118217	ATF6	5.07901	4.66983	4.66166	4.36875	4.22943	4.43352
ENST00000497519	ENSG00000122406	RPL5	391.707	409.502	403.689	377.286	367.889	380.772
ENST00000428876	ENSG00000112159	MDN1	11.7002	12.1124	11.6273	10.6689	11.0247	10.0649
ENST00000230431	ENSG00000112667	DNPH1	42.2759	44.9624	43.7708	38.9936	35.0756	38.384
ENST00000361387	ENSG00000020256	ZFP64	5.88233	6.0964	6.60001	5.341	5.43292	5.37787
ENST00000492448	ENSG00000102119	EMD	89.0081	88.1888	86.9287	83.6181	83.0097	79.0252
ENST00000284202	ENSG00000154059	IMPACT	14.2386	14.24	15.5728	12.2724	12.5503	13.6497
ENST00000581487	ENSG00000183723	CMTM4	8.69599	8.46868	8.93309	7.67726	7.45434	7.21622
ENST00000375122	ENSG00000162542	TMCO4	1.76034	1.59343	1.96419	1.39602	1.50565	1.34742
ENST00000260600	ENSG00000138031	ADCY3	9.49531	8.87651	9.43645	8.05168	7.18373	8.1307
ENST00000519188	ENSG00000172167	MTBP	2.57602	3.51616	2.72349	1.13818	1.52177	2.1971
ENST00000606584	ENSG00000227354	RBM26-AS1	1.99204	1.59539	1.74726	1.3311	1.18647	1.21134
ENST00000489219	ENSG00000099219	ERMP1	7.05002	6.88174	7.19581	5.99542	6.21344	6.22296
ENST00000467532	ENSG00000161249	DMKN	106.45	108.371	112.138	98.3554	99.2542	100.837
ENST00000274181	ENSG00000145536	ADAMTS16	1.82388	1.65786	2.04071	1.51843	1.63395	1.47316
ENST00000411533	ENSG00000180198	RCC1	79.7954	76.5937	75.1471	73.62	64.8741	68.9221
ENST00000553275	ENSG00000166888	STAT6	3.79963	3.36521	2.79801	2.22172	2.44934	1.91864
ENST00000341469	ENSG00000106785	TRIM14	5.40001	5.44827	5.22752	4.10721	4.24889	4.39713
ENST00000405309	ENSG00000100105	PATZ1	39.4809	38.4726	38.6957	37.4941	35.2078	36.4738
ENST00000545715	ENSG00000124493	GRM4	6.96215	7.40962	7.71255	6.24095	6.51848	6.76435
ENST00000567336	ENSG00000138621	PPCDC	15.0366	15.3375	16.8132	14.7555	12.5651	12.4192
ENST00000512023	ENSG00000114120	SLC25A36	8.83634	7.85819	7.66388	6.56869	6.41055	7.03414
ENST00000408968	ENSG00000185885	IFITM1	161.006	155.006	157.209	140.883	138.684	132.794
ENST00000470030	ENSG00000127054	CPSF3L	23.1121	23.4872	22.9961	22.1575	20.9438	21.4019
ENST00000374695	ENSG00000142798	HSPG2	4.69682	4.97194	5.07693	4.21609	4.20641	4.49152
ENST00000358107	ENSG00000107951	MTPAP	6.89389	7.60833	7.48985	6.42884	6.16478	6.67545
ENST00000428323	ENSG00000103148	NPRL3	15.4142	16.6565	15.5201	14.3571	14.0643	12.8791
ENST00000576406	ENSG00000132386	SERPINF1	30.5882	32.1103	30.5135	27.2482	25.9565	23.4936
ENST00000373141	ENSG00000160408	ST6GALNAC6	22.2272	22.0084	22.6755	20.2811	20.483	18.6391
ENST00000443071	ENSG00000183092	BEGAIN	1.44009	1.30912	1.46202	0.927918	1.13248	1.14362
ENST00000375820	ENSG00000187498	COL4A1	10.5066	10.9596	11.8273	9.94922	10.1473	10.4373
ENST00000374103	ENSG00000197444	OGDHL	2.96461	3.04359	2.99623	2.53817	2.28124	2.60291
ENST00000412971	ENSG00000132781	MUTYH	16.8818	16.781	16.6583	14.8165	14.2016	14.7414
ENST00000341184	ENSG00000128268	MGAT3	3.02499	2.69514	3.17012	2.49181	2.42109	2.51708
ENST00000375360	ENSG00000158079	PTPDC1	1.33748	1.1929	1.20357	0.962617	0.919863	1.00443
ENST00000470612	ENSG00000088992	TESC	12.8691	14.064	13.5501	10.525	12.8169	11.339
ENST00000507680	ENSG00000167083	GNGT2	1.88358	1.69845	2.1791	1.27227	0.895285	1.2926
ENST00000552087	ENSG00000196510	ANAPC7	38.4556	39.475	37.617	33.8346	35.0312	33.7784
ENST00000375436	ENSG00000179051	RCC2	209.83	214.087	208.778	201.795	201.979	191.725
ENST00000251170	ENSG00000103184	SEC14L5	1.82952	1.72172	1.75306	1.54652	1.46497	1.42828
ENST00000465660	ENSG00000189129	PLAC9	3.11445	3.13239	3.42445	1.92651	2.45312	1.85943
ENST00000541371	ENSG00000110107	PRPF19	131.597	127.857	126.197	123.374	117.856	116.433
ENST00000574807	ENSG00000263203	CHTF8	66.7046	68.1807	66.9167	65.4117	62.4943	60.2295
ENST00000475087	ENSG00000100473	COCH	4.92791	5.58779	5.63245	3.78582	3.79409	3.97586
ENST00000557871	ENSG00000259556	RP11-56B16.2	4.27047	4.18494	3.70972	3.048	2.85098	2.57868
ENST00000565723	ENSG00000174444	RPL4	944.412	981.886	947.627	907.111	852.621	896.376
ENST00000484238	ENSG00000164362	TERT	3.90631	4.38638	3.57596	3.49349	3.12832	3.34063
ENST00000480883	ENSG00000050555	LAMC3	2.85521	3.23313	3.34938	2.18196	2.18341	2.40401
ENST00000301015	ENSG00000103335	PIEZO1	3.52096	3.97206	3.87382	2.9554	2.81163	2.97428
ENST00000591499	ENSG00000179262	RAD23A	45.4548	45.4619	44.4644	43.3218	42.3132	39.4329
ENST00000602628	ENSG00000141404	GNAL	3.03824	2.76121	3.03415	2.41526	1.951	2.29473
ENST00000393239	ENSG00000004399	PLXND1	6.12135	6.29654	6.23041	5.36752	5.39895	5.91007
ENST00000380752	ENSG00000139514	SLC7A1	26.4014	26.6263	26.4959	23.833	24.4655	23.5023
ENST00000490658	ENSG00000170266	GLB1	6.94873	7.28616	7.14854	4.72508	4.89098	5.14902
ENST00000448224	ENSG00000135912	TTLL4	23.9839	23.8599	23.5379	20.6949	19.8836	18.4827
ENST00000513809	ENSG00000246082	NUDT16P	6.06715	6.53356	5.26117	3.98042	5.23742	4.39066
ENST00000461841	ENSG00000107736	CDH23	1.72883	1.81522	1.63096	1.19476	1.2919	1.24768
ENST00000300648	ENSG00000089154	GCN1L1	26.9149	27.462	25.6986	24.98	25.1758	23.1078
ENST00000203664	ENSG00000089723	OTUB2	1.64696	1.58824	1.55824	1.13862	1.39771	1.22429
ENST00000328557	ENSG00000174004	NRROS	2.20805	2.02701	2.67601	1.65001	1.67499	1.93171
ENST00000526821	ENSG00000123472	ATPAF1	41.4166	41.6239	42.1264	37.8902	38.1734	39.108
ENST00000265317	ENSG00000124006	OBSL1	8.85536	9.27382	9.1845	7.87395	7.24222	7.54785
ENST00000367313	ENSG00000159166	LAD1	17.827	18.4532	17.7355	15.5113	15.8587	14.6476
ENST00000248444	ENSG00000127831	VIL1	3.41507	4.07254	3.7545	2.62709	2.59291	2.84823
ENST00000382592	ENSG00000150457	LATS2	6.03969	5.9982	5.79647	4.96141	4.65041	4.93274
ENST00000269142	ENSG00000141384	TAF4B	6.82633	7.14173	7.44165	5.7716	5.78174	5.62815
ENST00000469583	ENSG00000117791	MARC2	2.80711	3.78118	3.46245	1.96379	2.57956	2.59372
ENST00000329153	ENSG00000054690	PLEKHH1	3.25074	3.31576	3.35533	2.87684	2.71758	2.9427
ENST00000374618	ENSG00000189180	ZNF33A	9.541	9.40853	8.94888	8.17133	8.67623	8.75214
ENST00000517306	ENSG00000133943	C14orf159	7.12223	6.96335	8.67872	6.42059	6.10347	6.23
ENST00000522362	ENSG00000240694	PNMA2	1.39281	1.32387	1.2309	1.08878	0.907186	0.98995
ENST00000494733	ENSG00000171914	TLN2	5.17427	5.54509	5.69492	4.8937	4.86997	4.98735
ENST00000544454	ENSG00000111321	LTBR	3.00603	3.56755	2.90692	2.41729	2.43087	1.91435
ENST00000567649	ENSG00000183971	NPW	6.20542	6.33718	5.27545	4.13377	3.86008	3.89484
ENST00000316296	ENSG00000131620	ANO1	2.04513	2.05691	2.46061	1.60907	1.68151	1.91006
ENST00000375011	ENSG00000119514	GALNT12	6.36281	6.31563	6.29231	5.37099	5.37466	5.5434
ENST00000306120	ENSG00000087460	GNAS	2.67066	3.19477	2.79503	2.37788	2.02655	2.03336
ENST00000356384	ENSG00000186350	RXRA	11.0894	10.3254	9.9809	9.64715	8.9136	9.65853
ENST00000508590	ENSG00000224032	EPB41L4A-AS1	52.8304	54.1817	57.2673	49.0997	41.1341	48.167
ENST00000351698	ENSG00000136827	TOR1A	31.8283	29.5818	29.4023	27.0962	24.892	26.608
ENST00000422725	ENSG00000228594	C1orf233	23.1805	21.2978	21.0934	19.8586	19.3923	16.4834
ENST00000587406	ENSG00000064545	TMEM161A	17.5656	17.2296	18.2495	16.1334	15.0522	14.3723
ENST00000320152	ENSG00000099256	PRTFDC1	6.72362	5.95637	5.72815	4.23159	4.81354	4.92055
ENST00000409850	ENSG00000106066	CPVL	23.2133	22.6217	24.2106	20.6217	21.1422	20.0575
ENST00000487099	ENSG00000148200	NR6A1	39.4338	40.1936	39.3811	37.7239	37.28	35.878
ENST00000303143	ENSG00000171812	COL8A2	1.49356	1.87127	1.5159	1.00307	0.948978	1.13799
ENST00000450447	ENSG00000187736	NHEJ1	15.1429	16.1384	12.7491	11.4581	12.2558	11.9577
ENST00000429612	ENSG00000132330	SCLY	19.3145	20.4865	20.6645	16.0293	16.392	16.5206
ENST00000372229	ENSG00000080189	SLC35C2	25.5774	23.3124	26.4555	22.2555	20.9909	19.5177
ENST00000326837	ENSG00000132716	DCAF8	27.091	26.6505	27.3649	22.535	23.5411	21.5029
ENST00000512084	ENSG00000083720	OXCT1	9.73163	9.25991	10.6384	8.13941	8.08792	9.01897
ENST00000408573	ENSG00000221500	SNORD100	914.41	957.893	952.628	820.044	880.254	893.474
ENST00000375217	ENSG00000127481	UBR4	16.3666	16.5621	16.176	15.3716	15.0112	13.7733
ENST00000367121	ENSG00000078269	SYNJ2	4.76268	4.76126	5.14319	3.85513	3.69111	3.90171
ENST00000332231	ENSG00000183020	AP2A2	19.3949	19.4127	19.4952	17.926	18.1229	16.9883
ENST00000513710	ENSG00000134987	WDR36	14.1218	13.4185	13.4088	11.7437	11.9135	12.4734
ENST00000225174	ENSG00000108179	PPIF	55.2074	54.1294	55.9148	50.6737	49.6957	50.7221
ENST00000543621	ENSG00000107554	DNMBP	11.9642	11.5833	11.399	11.2683	9.9476	10.5213
ENST00000248706	ENSG00000128045	RASL11B	39.2164	40.5545	37.6627	35.6738	36.2301	34.3558
ENST00000502692	ENSG00000248746	ACTN3	9.56067	9.59096	8.58311	8.09106	8.03841	8.48362
ENST00000308874	ENSG00000172889	EGFL7	24.859	26.251	25.2651	23.1962	22.57	22.0673
ENST00000479563	ENSG00000188846	RPL14	1044.32	1066.46	1071.39	983.948	970.748	990.449
ENST00000367976	ENSG00000118523	CTGF	47.3207	45.7961	41.6611	29.0067	30.1094	29.0797
ENST00000355235	ENSG00000197226	TBC1D9B	15.7285	16.5432	15.3885	14.639	14.7604	13.7009
ENST00000238616	ENSG00000119638	NEK9	10.0953	10.2982	11.1723	8.96642	8.72273	9.0634
ENST00000524866	ENSG00000133805	AMPD3	1.86104	1.98875	2.25725	1.47896	0.890718	0.9645
ENST00000366783	ENSG00000143801	PSEN2	9.58985	10.5415	10.7822	8.5594	8.4636	9.37821
ENST00000335760	ENSG00000179750	APOBEC3B	5.75955	6.32701	6.56617	4.64074	5.1642	5.59198
ENST00000303714	ENSG00000169604	ANTXR1	11.0442	11.5904	11.1539	8.84539	9.91644	9.71186
ENST00000373189	ENSG00000198246	SLC29A3	11.515	11.1411	12.376	8.69534	8.8644	10.185
ENST00000558336	ENSG00000171766	GATM	4.14414	4.16801	4.06466	3.11423	3.44114	3.40326
ENST00000302262	ENSG00000171298	GAA	9.24234	9.20072	9.12001	7.31377	8.25238	8.03926
ENST00000536829	ENSG00000213853	EMP2	13.233	13.9453	13.2019	11.6364	11.5791	10.5535
ENST00000416614	ENSG00000087269	NOP14	23.4658	25.6316	25.6349	23.5832	22.6195	22.8903
ENST00000527415	ENSG00000085788	DDHD2	4.76644	5.20188	4.66999	4.04271	3.94515	3.90194
ENST00000320232	ENSG00000178863	CEBPA-AS1	1.7199	1.77533	1.56315	1.42318	1.22695	0.99081
ENST00000326335	ENSG00000139842	CUL4A	30.6953	29.1098	28.4262	27.2153	27.6607	27.2952
ENST00000296129	ENSG00000163814	CDCP1	6.77556	6.8973	6.44866	6.38525	5.97632	5.99925
ENST00000443439	ENSG00000164307	ERAP1	3.0998	3.57894	3.61278	2.99194	3.03745	2.83269
ENST00000307750	ENSG00000168795	ZBTB5	5.37056	4.6912	4.94293	4.09757	4.07493	4.723
ENST00000260569	ENSG00000011523	CEP68	12.8148	12.5095	13.6907	11.1806	11.4557	12.3481
ENST00000518216	ENSG00000253729	PRKDC	39.3933	39.7996	38.297	35.4369	37.2515	34.6349
ENST00000270288	ENSG00000142279	WTIP	5.17891	6.2186	5.25376	4.42665	4.86835	4.62746
ENST00000372213	ENSG00000151224	MAT1A	1.37054	1.80429	1.84718	0.781151	1.10585	1.30833
ENST00000471215	ENSG00000071462	WBSCR22	5.48531	5.43823	5.61532	4.92931	5.1305	4.74795
ENST00000246672	ENSG00000126368	NR1D1	5.3458	4.92165	4.63933	4.16878	3.38833	3.77812
ENST00000587841	ENSG00000167220	HDHD2	22.9521	25.5576	24.2184	19.8845	22.1106	21.3992
ENST00000330838	ENSG00000132466	ANKRD17	22.5747	21.3805	21.636	20.346	20.1804	20.3415
ENST00000441623	ENSG00000172935	MRGPRF	6.12736	6.22964	5.89839	5.14975	4.39129	4.25801
ENST00000338779	ENSG00000132613	MTSS1L	11.1279	10.8475	11.0257	9.65186	9.88311	10.0353
ENST00000357041	ENSG00000141447	OSBPL1A	15.105	16.2757	15.1257	12.9736	13.619	14.6662
ENST00000307864	ENSG00000042286	AIFM2	3.79963	3.55023	3.85349	3.04675	3.18987	3.25573
ENST00000489432	ENSG00000214022	REPIN1	32.0144	31.7902	32.7748	30.8735	30.0129	28.5493
ENST00000494610	ENSG00000213923	CSNK1E	32.9912	34.9537	31.2329	28.1983	26.5596	27.7075
ENST00000239906	ENSG00000120709	FAM53C	32.9243	31.4107	31.6915	29.0279	27.8292	28.8468
ENST00000357121	ENSG00000122126	OCRL	8.9999	8.76166	9.27483	8.21111	8.24994	8.36673
ENST00000261622	ENSG00000103257	SLC7A5	96.4186	98.1448	92.4814	87.8854	86.9017	83.2503
ENST00000510710	ENSG00000108821	COL1A1	82.0547	83.0938	79.4323	69.6019	71.1412	66.8159
ENST00000488288	ENSG00000114391	RPL24	322.487	327.206	322.459	310.405	300.125	302.712
ENST00000424310	ENSG00000145860	RNF145	28.1423	28.8438	27.6245	25.3488	25.4454	26.3289
ENST00000178640	ENSG00000137764	MAP2K5	7.72229	7.03406	7.30058	5.97517	6.60535	6.33095
ENST00000339526	ENSG00000135821	GLUL	87.3182	87.9375	89.2346	81.5546	78.7872	83.5009
ENST00000273411	ENSG00000214289	RPL39P5	8.97017	8.59628	10.271	6.10706	5.98784	6.31545
ENST00000463852	ENSG00000086758	HUWE1	14.8484	16.2382	15.7395	12.5004	13.3468	12.0007
ENST00000470762	ENSG00000135052	GOLM1	62.9885	62.4657	66.4321	54.8135	52.9655	58.4987
ENST00000373899	ENSG00000108064	TFAM	52.9779	53.4876	55.3537	47.9085	46.9078	52.1764
ENST00000536163	ENSG00000257093	KIAA1147	6.29626	6.4949	6.70112	5.48178	5.71407	5.64329
ENST00000522911	ENSG00000169439	SDC2	48.4915	48.658	48.7358	45.8265	42.8071	43.7841
ENST00000538981	ENSG00000108352	RAPGEFL1	1.70715	2.10944	1.78081	1.00571	1.34465	0.92216
ENST00000566379	ENSG00000167969	ECI1	49.067	49.2303	47.5592	46.1835	45.5617	41.3494
ENST00000330386	ENSG00000183495	EP400	8.20909	8.53922	8.73026	7.77585	8.10112	7.51768
ENST00000466729	ENSG00000011295	TTC19	15.5249	17.0874	15.6911	13.5033	14.5356	13.7826
ENST00000265734	ENSG00000105810	CDK6	1.34813	1.15843	1.1527	0.873722	0.893049	1.05494
ENST00000391909	ENSG00000181027	FKRP	10.2825	10.7783	10.9495	9.55186	9.39906	9.7862
ENST00000538644	ENSG00000124839	RAB17	15.3054	15.8677	16.6844	13.2519	13.7181	13.1032
ENST00000517599	ENSG00000104419	NDRG1	1.41933	1.54537	1.2849	1.08738	0.777775	0.97177
ENST00000300584	ENSG00000167202	TBC1D2B	4.6783	4.35881	4.12816	3.95792	3.82714	3.42127
ENST00000466019	ENSG00000010404	IDS	6.93414	7.04525	7.61039	4.81449	6.11195	5.35092
ENST00000483990	ENSG00000162623	TYW3	11.2164	11.7128	12.7096	9.90376	10.4551	8.49089
ENST00000539241	ENSG00000110092	CCND1	42.4154	43.0751	44.8698	28.3574	29.451	28.6029
ENST00000291906	ENSG00000160447	PKN3	6.03437	6.95232	6.75436	5.01407	5.41071	5.26518
ENST00000310132	ENSG00000007264	MATK	15.0702	14.0283	15.0641	11.3495	11.7042	11.8584
ENST00000560624	ENSG00000162290	DCP1A	6.17607	5.2664	6.97756	4.98306	4.236	4.49783
ENST00000531243	ENSG00000090621	PABPC4	33.4967	34.408	36.5772	27.5385	33.341	27.8589
ENST00000502412	ENSG00000196670	ZFP62	8.41147	8.69492	8.46483	8.0639	7.46377	7.59491
ENST00000543006	ENSG00000145012	LPP	2.48776	2.69085	2.58241	2.14985	2.22669	2.33022
ENST00000517503	ENSG00000160932	LY6E	44.5994	42.967	45.4414	40.5222	39.9639	37.6952
ENST00000369064	ENSG00000143374	TARS2	19.6456	19.4506	19.3168	18.2441	16.9783	18.1353
ENST00000578665	ENSG00000225485	ARHGAP23	21.3404	19.9801	17.3771	17.3503	15.0665	14.3292
ENST00000216639	ENSG00000100749	VRK1	41.2189	42.2666	43.4665	39.1724	37.7374	40.6468
ENST00000490733	ENSG00000119888	EPCAM	294.976	305.874	291.172	253.683	265.91	271.95
ENST00000523376	ENSG00000175868	CALCB	1.53129	1.57396	1.84312	1.02355	1.28345	1.45675
ENST00000518517	ENSG00000076554	TPD52	23.8127	24.6043	25.3594	21.3973	19.6104	20.5228
ENST00000377898	ENSG00000173673	HES3	13.9556	13.8167	11.2426	8.09301	9.91879	7.21453
ENST00000286628	ENSG00000156113	KCNMA1	1.29646	1.15348	1.32851	0.861074	1.13982	1.07298
ENST00000540812	ENSG00000141569	TRIM65	4.53981	5.26079	5.94051	2.8489	3.26489	2.94612
ENST00000593901	ENSG00000213023	SYT3	5.09118	6.14461	5.96245	4.36477	4.77696	3.95949
ENST00000538839	ENSG00000159423	ALDH4A1	17.8995	18.1189	18.1824	14.9298	16.4721	15.7525
ENST00000529508	ENSG00000166012	TAF1D	6.00313	5.82461	5.36615	3.64056	4.08869	4.49766
ENST00000547994	ENSG00000135473	PAN2	4.95921	4.89975	4.4186	3.62401	3.82	3.8897
ENST00000433566	ENSG00000130227	XPO7	42.0238	41.6147	41.5422	39.8832	38.7099	38.9798
ENST00000536159	ENSG00000164442	CITED2	25.4509	23.4449	23.9012	20.0996	20.7199	20.8126
ENST00000486758	ENSG00000138771	SHROOM3	5.41795	5.90579	5.94359	5.14879	5.24762	5.04983
ENST00000359322	ENSG00000177791	MYOZ1	3.25471	3.32306	2.99266	2.36407	2.35644	2.57618
ENST00000295830	ENSG00000163584	RPL22L1	41.7092	42.7696	47.9367	35.756	38.7266	39.2587
ENST00000299299	ENSG00000166228	PCBD1	28.8938	27.7687	30.3003	24.843	25.302	24.9551
ENST00000448511	ENSG00000183765	CHEK2	26.9843	27.1397	29.05	22.271	24.2498	24.5064
ENST00000309791	ENSG00000187955	COL14A1	4.70407	5.31403	5.25625	3.95347	4.46437	4.11029
ENST00000301324	ENSG00000167695	FAM57A	18.7999	16.744	18.2531	15.3537	14.969	15.1384
ENST00000449880	ENSG00000132470	ITGB4	1.62297	1.48454	1.29833	1.1981	1.06178	1.20291
ENST00000468233	ENSG00000197415	VEPH1	3.17314	3.19141	3.66638	1.9013	2.46731	2.2399
ENST00000468435	ENSG00000147854	UHRF2	7.94013	7.74978	6.92867	6.776	6.80879	6.57053
ENST00000404735	ENSG00000143947	RPS27A	1391.4	1427.64	1467.28	1343.23	1327.12	1375.36
ENST00000579114	ENSG00000263400	CTC-297N7.5	1.78417	1.92737	2.34741	1.36252	1.09303	0.92055
ENST00000084798	ENSG00000063180	CA11	40.7986	41.5932	40.9499	36.517	33.1173	32.9492
ENST00000371947	ENSG00000184719	RNLS	1.08881	1.26443	1.35131	0.972078	0.928346	0.96057
ENST00000416904	ENSG00000139651	ZNF740	15.685	14.741	15.0097	12.9346	12.507	12.6088
ENST00000349334	ENSG00000134184	GSTM1	12.8256	12.6764	13.75	11.5079	11.1066	11.5117
ENST00000473467	ENSG00000239779	WBP1	51.0953	46.7876	43.4693	42.6411	41.5119	36.6925
ENST00000532580	ENSG00000166938	DIS3L	7.01122	7.43072	8.48064	5.052	6.09647	4.72606
ENST00000332029	ENSG00000185338	SOCS1	29.4665	37.9656	33.8512	25.3582	32.2083	27.3764
ENST00000536272	ENSG00000165185	KIAA1958	7.54787	7.54289	6.67147	6.40733	6.02104	6.51981
ENST00000458268	ENSG00000168883	USP39	55.8055	54.6003	54.5177	49.6567	50.8167	50.1932
ENST00000551054	ENSG00000185347	C14orf80	6.04969	6.12012	5.82997	5.2157	4.714	4.29482
ENST00000512183	ENSG00000241962	C2orf15	36.887	36.7573	38.8798	34.7505	32.7279	35.3802
ENST00000338148	ENSG00000185414	MRPL30	36.3772	36.2494	38.3426	34.2702	32.2756	34.8912
ENST00000449250	ENSG00000186665	C17orf58	10.2613	10.7628	11.0224	9.00724	8.94456	9.74385
ENST00000402966	ENSG00000184208	C22orf46	4.23878	4.52437	3.98673	3.86606	3.45301	3.59466
ENST00000249883	ENSG00000114019	AMOTL2	19.8363	19.2353	18.8469	10.8318	10.5729	9.99971
ENST00000361704	ENSG00000158019	BRE	21.7926	21.4648	19.7696	18.4245	19.2598	17.3569
ENST00000325102	ENSG00000125457	MIF4GD	14.0813	13.8113	12.8901	11.6078	11.1753	10.9141
ENST00000514948	ENSG00000159202	UBE2Z	24.6622	23.1427	22.9385	19.5862	17.7834	20.3133
ENST00000217182	ENSG00000101210	EEF1A2	15.9572	16.9822	16.4784	13.6668	14.0763	12.9858
ENST00000451137	ENSG00000142871	CYR61	42.9905	45.5244	41.2263	28.6865	27.8414	26.7466
ENST00000423902	ENSG00000171316	CHD7	10.1083	9.44221	10.9939	8.41498	8.36303	9.3743
ENST00000528176	ENSG00000172638	EFEMP2	2.98109	2.69335	2.99149	1.97946	2.32155	2.13678
ENST00000488799	ENSG00000148700	ADD3	24.4964	28.7737	30.4358	22.3974	22.182	24.4643
ENST00000510955	ENSG00000038002	AGA	4.62	5.25458	4.72928	4.00627	3.49161	3.69492
ENST00000419778	ENSG00000111203	ITFG2	8.83634	9.66824	8.79866	8.47494	6.52063	7.48709
ENST00000360540	ENSG00000168300	PCMTD1	2.07317	2.0941	1.96637	1.5201	1.51916	1.6539
ENST00000493398	ENSG00000142327	RNPEPL1	3.93587	4.7198	4.18253	2.96524	2.92127	2.33479
ENST00000305233	ENSG00000171813	PWWP2B	4.77283	4.82915	4.79451	3.79755	4.25421	3.95057
ENST00000318801	ENSG00000100321	SYNGR1	9.2393	8.5864	8.61821	6.86169	7.12258	6.53894
ENST00000404171	ENSG00000100362	PVALB	2.43104	3.26006	1.59924	0.928257	0.579178	1.25431
ENST00000359653	ENSG00000019995	ZRANB1	9.65419	8.91127	9.23015	8.26095	8.31366	8.65711
ENST00000547252	ENSG00000134294	SLC38A2	101.742	101.922	103.804	88.9358	94.7724	92.8473
ENST00000330871	ENSG00000184557	SOCS3	14.0345	14.1294	12.681	12.7895	12.0012	11.513
ENST00000375759	ENSG00000065526	SPEN	8.25034	8.64464	8.84307	7.97732	7.5016	7.91901
ENST00000395878	ENSG00000103353	UBFD1	40.6285	39.651	39.3864	37.0567	36.0162	33.5985
ENST00000526284	ENSG00000223756	TSSC2	13.7446	15.7591	13.8038	12.1233	13.276	12.3394
ENST00000281282	ENSG00000128849	CGNL1	13.2072	13.5054	13.1362	12.3309	12.499	11.6032
ENST00000254816	ENSG00000132481	TRIM47	2.31398	2.05748	1.88625	1.59041	1.64873	1.63514
ENST00000434050	ENSG00000182979	MTA1	44.3537	45.3548	45.6322	41.1597	42.4444	41.6447
ENST00000450036	ENSG00000103202	NME4	127.799	130.242	135.128	110.677	117.793	114.884
ENST00000509337	ENSG00000153071	DAB2	1.80274	1.89681	2.09361	1.42965	1.45271	1.33848
ENST00000592580	ENSG00000130023	ERMARD	2.00685	2.48937	1.98028	0.965518	1.72122	1.13159
ENST00000599953	ENSG00000198131	ZNF544	24.2281	25.107	27.9964	22.3941	22.003	24.657
ENST00000513291	ENSG00000175054	ATR	1.71313	1.53155	1.71935	1.16989	1.20424	1.52254
ENST00000535902	ENSG00000111261	MANSC1	2.41913	2.28737	2.37282	1.73237	1.7305	1.81619
ENST00000379145	ENSG00000102230	PCYT1B	10.0665	10.1821	10.4207	8.64347	8.77015	8.59187
ENST00000331628	ENSG00000183379	SYNDIG1L	1.73439	1.70041	1.7402	0.856474	0.776807	1.13121
ENST00000342634	ENSG00000198046	ZNF667	4.21035	3.80077	3.60869	3.48994	2.89532	3.28445
ENST00000343411	ENSG00000140943	MBTPS1	25.5936	24.6311	24.3646	20.7782	20.7179	20.4295
ENST00000381843	ENSG00000113569	NUP155	21.7845	21.0638	21.8176	20.5189	19.9687	19.7594
ENST00000449107	ENSG00000169814	BTD	7.09821	8.20996	7.56048	5.57454	5.23742	5.62973
ENST00000257632	ENSG00000243566	UPK3B	11.6686	11.7063	10.5016	8.1307	7.7322	7.8476
ENST00000580981	ENSG00000158201	ABHD3	1.38657	1.51945	1.38864	1.1948	1.02694	0.94727
ENST00000468159	ENSG00000151276	MAGI1	14.0727	13.4461	14.2336	13.1784	10.9203	11.0469
ENST00000431473	ENSG00000177181	RIMKLA	2.04717	1.90454	1.70864	1.76318	1.64606	1.41745
ENST00000454308	ENSG00000106105	GARS	83.1343	87.4629	80.6061	73.8213	76.5238	73.4339
ENST00000527146	ENSG00000185201	IFITM2	104.759	104.7	104.792	89.4046	94.1193	89.8101
ENST00000458496	ENSG00000110066	SUV420H1	18.7931	17.5955	21.4441	15.2181	16.2021	17.3402
ENST00000525964	ENSG00000151503	NCAPD3	13.4594	13.6053	12.6918	12.0363	12.5629	11.5495
ENST00000370910	ENSG00000147255	IGSF1	7.06286	6.93007	7.2587	6.12569	6.05445	5.71504
ENST00000526453	ENSG00000255121	RP11-110I1.12	3.10345	3.03696	2.53818	2.36361	2.08109	2.25349
ENST00000458240	ENSG00000106631	MYL7	3.69875	3.57512	3.2706	1.73329	1.28011	2.15093
ENST00000527500	ENSG00000019144	PHLDB1	13.0588	12.3428	12.1873	10.4622	8.67482	7.9844
ENST00000419835	ENSG00000112118	MCM3	194.717	197.482	192.14	185.191	185.428	178.186
ENST00000549479	ENSG00000187109	NAP1L1	142.436	145.591	154.554	127.772	132.108	133.616
ENST00000494154	ENSG00000177873	ZNF619	3.65317	2.89634	3.23135	2.64656	2.73704	2.57078
ENST00000607739	ENSG00000146243	IRAK1BP1	2.16417	2.12153	2.6221	1.5251	1.66147	1.58103
ENST00000239938	ENSG00000120738	EGR1	9.09344	8.64651	6.03383	6.17921	5.77485	4.67485
ENST00000169298	ENSG00000073849	ST6GAL1	42.798	43.2584	39.6324	30.385	31.3832	28.4235
ENST00000534557	ENSG00000149823	VPS51	46.3608	46.2251	45.7033	42.6126	42.112	40.9961
ENST00000496857	ENSG00000115504	EHBP1	16.4691	16.14	18.1228	14.8371	14.5807	15.5189
ENST00000495655	ENSG00000184470	TXNRD2	2.64567	3.55259	2.91615	2.11821	2.04324	2.10047
ENST00000554654	ENSG00000165914	TTC7B	3.72351	5.04845	4.66891	3.4146	3.49728	3.74605
ENST00000282516	ENSG00000164190	NIPBL	8.50956	8.54393	8.38615	8.14982	7.56879	7.88779
ENST00000331497	ENSG00000182768	NGRN	67.4488	67.8236	67.243	62.7688	63.5363	62.0499
ENST00000410042	ENSG00000273155	MRPL30	35.6109	37.0727	39.0065	33.9612	30.3755	34.0785
ENST00000529993	ENSG00000162337	LRP5	10.8486	11.63	10.154	10.1405	10.1197	8.94275
ENST00000360612	ENSG00000198355	PIM3	22.1819	21.2127	23.74	14.1047	13.6481	14.6989
ENST00000253332	ENSG00000131016	AKAP12	22.9752	24.4514	24.0749	21.4953	21.5149	22.1051
ENST00000262713	ENSG00000129474	AJUBA	15.6995	16.2383	18.6587	12.6378	12.133	12.8276
ENST00000483572	ENSG00000156502	SUPV3L1	19.6469	19.9092	19.8258	17.083	16.896	16.1562
ENST00000575779	ENSG00000180626	ZNF594	3.73389	3.29699	3.64987	3.27115	2.93183	3.14853
ENST00000486102	ENSG00000164068	RNF123	7.67585	8.10523	7.73855	6.5316	6.60989	6.82607
ENST00000489493	ENSG00000155561	NUP205	20.4489	22.4427	22.6324	18.8028	17.9659	19.0417
ENST00000460346	ENSG00000131558	EXOC4	17.1532	16.9511	18.3039	14.2913	15.167	14.2898
ENST00000304527	ENSG00000109686	SH3D19	13.6838	13.9366	14.1142	11.2547	12.6805	11.6803
ENST00000534358	ENSG00000118058	KMT2A	4.60013	4.54372	5.00695	4.31289	4.06731	4.16727
ENST00000345148	ENSG00000103222	ABCC1	14.825	14.7724	15.1881	13.5003	13.0038	13.2618
ENST00000368655	ENSG00000143614	GATAD2B	6.66129	6.43903	6.79874	5.43218	5.26684	5.34921
ENST00000543717	ENSG00000159131	GART	63.1531	63.5379	63.4297	55.8315	51.837	51.727
ENST00000525014	ENSG00000110148	CCKBR	4.74953	5.30766	4.35529	3.80843	3.57097	3.53261
ENST00000301678	ENSG00000167930	ITFG3	41.1266	42.6808	40.453	39.1994	38.551	36.2445
ENST00000371149	ENSG00000198768	APCDD1L	1.35305	1.60624	1.4993	0.994746	1.23317	1.02633
ENST00000565571	ENSG00000167526	RPL13	1323.05	1391.76	1378.34	1222.76	1331.12	1226.11
ENST00000373233	ENSG00000124177	CHD6	7.62525	8.11074	7.61443	6.84015	6.49392	6.71382
ENST00000476438	ENSG00000007541	PIGQ	9.67567	9.92517	8.91392	7.65793	6.78651	7.32739
ENST00000556045	ENSG00000100697	DICER1	11.2237	11.7564	11.8045	10.3293	10.0623	10.5008
ENST00000435845	ENSG00000166265	CYYR1	18.1004	16.3987	16.5177	13.6148	14.5306	13.1696
ENST00000586802	ENSG00000108840	HDAC5	26.9149	26.6734	25.7908	20.2922	19.5176	20.1535
ENST00000392455	ENSG00000152492	CCDC50	2.73173	2.87441	3.16708	2.19354	2.24517	2.32799
ENST00000403558	ENSG00000149131	SERPING1	37.7238	37.4615	35.7288	33.624	33.4919	31.894
ENST00000407193	ENSG00000164587	RPS14	1376.06	1352.01	1324.08	1277.95	1216.63	1282.21
ENST00000357365	ENSG00000165689	SDCCAG3	33.9506	32.8175	33.2731	30.2688	29.8934	29.8229
ENST00000288050	ENSG00000090857	PDPR	14.5069	14.7242	14.3383	11.4349	11.4845	11.4054
ENST00000314358	ENSG00000120733	KDM3B	31.7444	32.8023	32.4579	26.8394	26.1576	25.7939
ENST00000440172	ENSG00000122778	KIAA1549	3.31804	3.32789	3.31955	3.14228	3.08573	2.69384
ENST00000455628	ENSG00000107669	ATE1	9.3219	8.77249	9.35989	8.20542	6.71271	7.32302
ENST00000249760	ENSG00000128928	IVD	20.2728	20.1029	19.7553	18.7087	18.3225	18.2842
ENST00000430969	ENSG00000182095	TNRC18	1.44618	1.60285	1.84236	1.03847	1.07439	1.08822
ENST00000288943	ENSG00000158050	DUSP2	9.13891	8.12751	8.24055	7.2172	6.66054	6.36114
ENST00000401000	ENSG00000163125	RPRD2	11.906	11.3163	11.3392	10.5593	10.018	10.1767
ENST00000361264	ENSG00000198876	DCAF12	14.5478	14.642	14.7847	13.0539	12.3878	12.4654
ENST00000551989	ENSG00000129315	CCNT1	9.4729	8.21152	9.96725	8.09348	6.97361	7.39505
ENST00000560371	ENSG00000131323	TRAF3	2.01917	1.89575	1.85995	1.62535	1.79151	1.63804
ENST00000564403	ENSG00000196628	TCF4	15.2985	14.7401	14.9551	12.6648	12.8901	13.9437
ENST00000553513	ENSG00000126773	PCNXL4	11.3285	9.55378	9.58164	8.34228	7.5005	8.75197
ENST00000496608	ENSG00000066136	NFYC	14.1157	14.2748	13.7189	12.28	11.7098	11.9679
ENST00000366955	ENSG00000117724	CENPF	20.3271	22.4463	23.834	19.9454	18.1542	20.7182
ENST00000358965	ENSG00000137497	NUMA1	21.9029	23.0021	22.3601	21.4914	20.1467	21.0047
ENST00000257359	ENSG00000134917	ADAMTS8	5.94106	6.48037	6.34863	5.24578	5.28531	4.5917
ENST00000461492	ENSG00000173402	DAG1	50.4433	48.889	48.806	44.9808	42.4412	43.8709
ENST00000539919	ENSG00000135624	CCT7	289.097	287.432	276.816	270.909	271.129	261.309
ENST00000562163	ENSG00000140995	DEF8	11.8086	9.69517	10.7803	7.28789	9.07967	9.03247
ENST00000503051	ENSG00000248866	USP46-AS1	1.84906	1.49506	1.35949	0.710187	1.03282	1.11838
ENST00000327443	ENSG00000185591	SP1	20.4534	19.8058	20.5779	18.664	18.6358	18.8511
ENST00000588465	ENSG00000129353	SLC44A2	35.7988	35.5424	34.9468	33.535	30.6426	30.6383
ENST00000464410	ENSG00000168137	SETD5	17.1079	17.6576	15.3641	14.9291	13.1303	14.1543
ENST00000282943	ENSG00000152990	GPR125	31.04	31.6621	29.2287	26.6138	27.427	26.2113
ENST00000368680	ENSG00000169418	NPR1	5.29221	5.58432	5.74438	4.57752	4.58295	4.84656
ENST00000533776	ENSG00000139618	BRCA2	4.14109	3.72652	3.87121	2.92108	2.4034	2.81937
ENST00000540489	ENSG00000140538	NTRK3	1.53918	1.49404	1.57179	1.2916	1.18416	1.08635
ENST00000400908	ENSG00000142599	RERE	21.3015	21.0942	20.916	19.7486	19.1044	18.3819
ENST00000535270	ENSG00000177084	POLE	13.0361	12.8077	12.9076	12.1262	12.0307	11.4093
ENST00000448461	ENSG00000164048	ZNF589	33.1811	33.7054	32.9412	31.4679	31.2263	30.4847
ENST00000355650	ENSG00000256771	ZNF253	18.261	18.3325	17.9532	14.3874	13.8864	16.237
ENST00000242576	ENSG00000076248	UNG	170.791	171.645	165.47	116.212	114.999	114.758
ENST00000249064	ENSG00000159873	CCDC117	18.5929	16.619	15.703	14.8924	15.4472	14.0228
ENST00000553728	ENSG00000258941	RP11-407N17.3	5.44163	5.31636	5.06229	4.1206	4.53941	4.57972
ENST00000324938	ENSG00000072163	LIMS2	1.94391	1.9189	1.61625	1.05771	1.12473	0.98506
ENST00000494072	ENSG00000255275	RP13-279N23.2	6.67044	6.4552	6.77953	5.81893	5.94589	5.70286
ENST00000585553	ENSG00000181513	ACBD4	1.15294	1.2619	1.32172	0.926434	0.872514	0.89418
ENST00000396165	ENSG00000150527	CTAGE5	7.78237	7.60321	7.23985	5.89309	6.49206	6.5497
ENST00000388835	ENSG00000111057	KRT18	408.375	413.272	403.066	382.295	377.081	357.147
ENST00000394934	ENSG00000197746	PSAP	231.031	236.988	231.304	215.386	214.515	206.535
ENST00000534090	ENSG00000162949	CAPN13	1.13549	1.98428	1.35856	0.951142	0.769537	0.81916
ENST00000290378	ENSG00000159251	ACTC1	16.2312	15.878	13.5875	8.92017	8.95438	9.06078
ENST00000395145	ENSG00000165215	CLDN3	10.3572	9.54628	10.6325	6.67747	8.53018	7.06867
ENST00000301280	ENSG00000167670	CHAF1A	56.2718	57.4543	58.3455	53.2154	49.5456	50.3547
ENST00000368600	ENSG00000143578	CREB3L4	13.9438	14.4329	15.0876	9.74074	9.49924	10.2103
ENST00000479165	ENSG00000146247	PHIP	6.69973	6.91282	6.82835	6.43242	6.05851	6.14205
ENST00000373669	ENSG00000102309	PIN4	20.6233	21.8992	23.4156	18.6818	19.3215	19.1475
ENST00000442383	ENSG00000223891	OSER1-AS1	2.53821	2.75912	2.63111	1.4009	1.41361	1.5052
ENST00000360957	ENSG00000104881	PPP1R13L	6.31639	6.26659	6.18447	5.30039	5.25317	5.38381
ENST00000494948	ENSG00000142687	KIAA0319L	9.77189	10.8758	10.132	8.28451	8.15925	8.73643
ENST00000360372	ENSG00000118194	TNNT2	4.49574	3.71941	4.0427	2.16794	2.69867	2.4893
ENST00000474958	ENSG00000167716	WDR81	7.24706	6.67573	6.54964	4.67835	3.9833	4.17848
ENST00000412252	ENSG00000162105	SHANK2	6.62726	7.6097	7.60222	5.40898	6.26765	5.82515
ENST00000343916	ENSG00000092758	COL9A3	9.84692	12.6717	11.0142	7.70838	7.43285	7.65299
ENST00000449476	ENSG00000178971	CTC1	4.3327	4.79581	4.64271	3.94419	4.23623	3.4443
ENST00000560160	ENSG00000177045	SIX5	23.1254	23.998	23.3375	18.6226	18.4135	17.6398
ENST00000308212	ENSG00000175274	TP53I11	34.5174	36.1305	38.0792	33.5672	33.3847	34.0463
ENST00000421814	ENSG00000038274	MAT2B	56.1779	52.0668	56.7772	46.0192	48.1723	49.7794
ENST00000526971	ENSG00000184363	PKP3	6.14225	5.31564	6.13143	3.46072	5.18491	4.40625
ENST00000397067	ENSG00000167311	ART5	6.9144	5.69584	5.06843	5.02385	4.8108	4.12814
ENST00000479696	ENSG00000165238	WNK2	6.35652	6.3213	6.41334	5.007	4.65986	4.12198
ENST00000515140	ENSG00000145241	CENPC	2.64711	3.60443	4.21951	2.09927	2.91903	2.39089
ENST00000307078	ENSG00000168646	AXIN2	7.48506	7.94092	8.52162	6.55786	6.66514	7.30603
ENST00000361729	ENSG00000007968	E2F2	2.02754	2.17173	2.26795	1.52434	1.47306	1.6315
ENST00000372394	ENSG00000130707	ASS1	44.0048	47.6672	50.6246	30.1785	32.6863	35.394
ENST00000479789	ENSG00000006453	BAIAP2L1	3.86526	4.69437	4.8216	2.40598	3.68596	3.26561
ENST00000529806	ENSG00000140988	RPS2	2730.76	2745.37	2707.68	2515.6	2582.14	2537.81
ENST00000587666	ENSG00000101624	CEP76	10.9577	10.7346	10.3914	8.58272	8.04248	8.35468
ENST00000374299	ENSG00000165349	SLC7A3	91.4222	92.3931	88.3006	72.9665	76.7499	71.5757
ENST00000584564	ENSG00000263462	MIR4750	14.2486	12.9658	11.3819	6.29557	4.98802	7.42667
ENST00000517535	ENSG00000120896	SORBS3	21.6555	21.095	20.4154	19.0179	18.8185	18.1708
ENST00000556710	ENSG00000258465	DCAF8	40.7937	40.4196	40.8087	36.0951	37.5663	34.824
ENST00000601258	ENSG00000267855	NDUFA7	62.6557	64.7631	60.6611	58.6512	58.0233	53.7751
ENST00000339399	ENSG00000136938	ANP32B	89.6276	92.9649	97.206	86.6452	85.918	84.0677
ENST00000393387	ENSG00000118482	PHF3	20.762	20.5076	22.4248	18.3767	17.6315	18.9179
ENST00000377113	ENSG00000204682	CASC10	3.50873	3.59932	2.74221	1.95811	2.20465	2.17839
ENST00000342136	ENSG00000159110	IFNAR2	3.932	3.65146	4.25503	3.08083	3.28807	3.58652
ENST00000393409	ENSG00000114554	PLXNA1	10.2975	10.871	10.5292	9.91193	9.60136	10.0339
ENST00000606379	ENSG00000272084	RP5-1126H10.2	3.12727	3.60584	3.03077	2.91318	2.76086	2.13381
ENST00000606514	ENSG00000189007	ADAT2	1.34252	1.45943	1.60098	1.06604	0.981704	1.14261
ENST00000306773	ENSG00000171246	NPTX1	1.84714	2.05177	1.7861	1.35367	1.20659	1.26225
ENST00000373699	ENSG00000137168	PPIL1	79.9692	82.1659	79.6438	73.8847	74.4503	76.5301
ENST00000441626	ENSG00000169714	CNBP	300.317	299.217	308.924	276.58	265.564	274.075
ENST00000507621	ENSG00000145882	PCYOX1L	2.79899	3.02624	2.89237	2.54096	2.54351	2.59948
ENST00000223061	ENSG00000106333	PCOLCE	22.0343	21.8244	22.3815	16.7093	17.6222	18.0823
ENST00000266078	ENSG00000203880	PCMTD2	8.6377	8.23616	8.7922	6.79033	6.42068	7.41499
ENST00000427120	ENSG00000114770	ABCC5	3.13872	3.35206	3.14507	2.36853	2.56463	2.44705
ENST00000602556	ENSG00000269905	RP11-271K21.11	6.73011	7.15567	7.23556	4.45382	4.44109	5.37023
ENST00000485333	ENSG00000122140	MRPS2	79.1409	79.7269	82.562	73.6762	72.1309	74.0291
ENST00000564804	ENSG00000140682	TGFB1I1	7.45348	7.18899	7.37803	5.45408	4.66701	4.72606
ENST00000594262	ENSG00000268798	AC027307.3	1.27806	1.59809	1.67016	0.890283	0.984	1.03114
ENST00000504029	ENSG00000145332	KLHL8	2.88336	3.02886	4.48909	2.17992	2.29634	2.61408
ENST00000439696	ENSG00000185650	ZFP36L1	56.9706	54.3757	54.242	50.8996	48.8388	48.5703
ENST00000305799	ENSG00000187605	TET3	2.99971	2.74881	3.37111	2.83485	2.35837	2.22208
ENST00000563710	ENSG00000226792	LINC00371	8.35767	7.76067	8.3029	5.99062	6.08518	6.32645
ENST00000357443	ENSG00000155363	MOV10	16.1397	15.9051	16.3472	14.8793	14.9036	13.9141
ENST00000589651	ENSG00000187244	BCAM	43.1313	44.5037	45.0032	38.3266	37.386	36.1334
ENST00000435359	ENSG00000132361	CLUH	26.5407	27.6957	25.7157	22.9006	23.2663	22.096
ENST00000461415	ENSG00000214160	ALG3	33.0646	31.1884	30.12	22.4558	21.3891	20.5958
ENST00000392627	ENSG00000170412	GPRC5C	6.19283	6.25408	6.8261	5.47994	4.32362	4.41605
ENST00000406335	ENSG00000100263	RHBDD3	23.603	25.8142	23.9858	21.6875	21.7359	21.2829
ENST00000384027	ENSG00000206754	SNORD101	650.621	681.591	597.326	585.977	579.225	587.326
ENST00000261658	ENSG00000103429	BFAR	33.0201	34.3169	34.1993	30.2913	29.1255	30.0577
ENST00000389378	ENSG00000145901	TNIP1	16.6147	16.687	14.9721	14.5278	13.8788	13.351
ENST00000354753	ENSG00000160360	GPSM1	7.18111	7.79388	8.25213	6.47798	6.25441	6.11674
ENST00000395793	ENSG00000107562	CXCL12	8.742	9.25209	9.58477	7.59886	6.66819	7.84597
ENST00000377060	ENSG00000168763	CNNM3	14.1165	14.4866	13.5556	11.6878	11.6211	11.0065
ENST00000598441	ENSG00000104852	SNRNP70	199.034	205.449	201.973	190.81	195.788	185.8
ENST00000469451	ENSG00000182004	SNRPE	307.188	296.938	299.645	253.199	258.351	256.274
ENST00000434649	ENSG00000144681	STAC	4.54853	4.02021	4.66967	2.93675	3.29318	3.06308
ENST00000314666	ENSG00000178921	PFAS	46.1105	46.6323	44.488	43.6797	43.9198	39.2797
ENST00000531973	ENSG00000255242	C14orf169	19.5772	19.5325	19.5806	17.989	17.343	15.7432
ENST00000304061	ENSG00000170468	AC005280.1	19.3225	19.2784	19.3258	17.755	17.1174	15.5384
ENST00000300128	ENSG00000166881	TMEM194A	13.8866	13.5975	12.3815	10.4693	9.83773	9.93572
ENST00000285039	ENSG00000167306	MYO5B	1.80687	1.87759	2.03541	1.71444	1.57958	1.56723
ENST00000369973	ENSG00000184216	IRAK1	16.6294	16.9683	16.8545	14.3533	15	14.7995
ENST00000519077	ENSG00000253352	TUG1	38.5187	38.7136	36.5218	35.1261	36.0117	35.6425
ENST00000370536	ENSG00000134595	SOX3	10.1311	11.1292	11.7506	7.36608	8.77112	8.73205
ENST00000321867	ENSG00000177169	ULK1	20.2933	20.5253	20.3354	14.6362	13.2826	13.5498
ENST00000335327	ENSG00000132970	WASF3	7.78963	8.13767	8.28142	6.58326	6.4511	7.19861
ENST00000264895	ENSG00000138759	FRAS1	6.44283	7.12304	7.00954	5.81983	6.29828	5.8626
ENST00000222305	ENSG00000105698	USF2	55.0411	59.9655	59.4984	51.7105	50.5365	51.6454
ENST00000555647	ENSG00000198208	RPS6KL1	1.83723	1.88246	2.0282	1.45609	1.44561	1.47395
ENST00000310331	ENSG00000243056	EIF4EBP3	16.6062	14.9874	12.6967	9.75059	7.22577	7.38661
ENST00000444045	ENSG00000117748	RPA2	69.4184	68.2493	65.6409	61.8603	60.924	57.5443
ENST00000254508	ENSG00000132182	NUP210	16.8925	17.9358	18.4886	15.5633	15.3289	16.0519
ENST00000540441	ENSG00000166783	KIAA0430	4.57774	4.49653	5.01847	3.73806	3.76436	3.93783
ENST00000524678	ENSG00000060749	QSER1	30.6675	28.8828	29.5943	26.2663	27.271	28.1999
ENST00000252999	ENSG00000130702	LAMA5	6.16533	6.89317	6.63501	5.67736	5.79695	5.53594
ENST00000395348	ENSG00000165449	SLC16A9	8.65703	7.44344	8.34483	5.92185	5.80541	6.63958
ENST00000479053	ENSG00000122707	RECK	3.89478	3.56111	4.45466	3.10277	2.92832	3.17089
ENST00000262815	ENSG00000129933	MAU2	9.93556	9.54394	9.77315	9.6458	8.20921	8.02447
ENST00000372469	ENSG00000167157	PRRX2	2.83508	2.78943	2.46307	1.9062	2.46367	1.68651
ENST00000504434	ENSG00000146083	RNF44	22.943	23.4646	23.9289	20.9086	19.3039	19.7471
ENST00000319429	ENSG00000175782	SLC35E3	9.05871	8.60473	7.44901	5.01546	5.08712	7.26123
ENST00000598149	ENSG00000228956	AC144521.1	1.32427	1.33189	1.23973	1.01519	0.655262	0.91227
ENST00000503040	ENSG00000163682	RPL9	1007.27	1027.32	1034.78	941.236	930.2	968.255
ENST00000268720	ENSG00000178773	CPNE7	2.38817	2.21495	2.22956	1.47431	1.68207	1.62219
ENST00000406950	ENSG00000218336	TENM3	11.0274	11.0138	10.6501	9.79311	10.1086	9.60016
ENST00000520142	ENSG00000070756	PABPC1	366.659	359.648	355.59	329.069	343.697	318.815
ENST00000413960	ENSG00000236106	AC010729.2	1.1969	1.0287	1.69644	0.830115	0.979891	0.86617
ENST00000525933	ENSG00000149273	RPS3	1086.28	1089.7	1092.67	1026.31	1028.3	1044.43
ENST00000460758	ENSG00000164054	SHISA5	111.294	107.427	102.333	102.356	98.9604	90.7462
ENST00000542493	ENSG00000179195	ZNF664	12.0225	13.4497	14.3376	10.2074	11.1661	10.6196
ENST00000287727	ENSG00000157077	ZFYVE9	12.9593	12.4662	13.1311	10.108	10.3597	9.933
ENST00000422582	ENSG00000221838	AP4M1	9.30008	10.5123	11.2852	8.42186	8.96963	8.608
ENST00000449891	ENSG00000258984	UBE2F-SCLY	25.4923	24.9281	25.9818	23.5008	23.871	23.5424
ENST00000574547	ENSG00000132382	MYBBP1A	48.3997	48.0365	44.4228	42.3657	40.0873	37.8085
ENST00000263549	ENSG00000059378	PARP12	1.56149	1.41948	1.4223	1.05258	1.17736	1.05577
ENST00000540419	ENSG00000063015	SEZ6	1.79682	1.86227	1.9244	1.51358	1.37933	1.61351
ENST00000397332	ENSG00000116990	MYCL	11.4362	12.042	11.7109	5.36576	5.6728	5.7363
ENST00000384816	ENSG00000207547	MIR25	47.4953	44.5843	50.8839	36.3744	39.4885	32.8574
ENST00000606198	ENSG00000198315	ZKSCAN8	8.33073	8.60166	9.22297	6.132	6.19562	7.46244
ENST00000215567	ENSG00000099797	TECR	115.319	118.529	118.5	114.44	109.638	105.677
ENST00000504069	ENSG00000113119	TMCO6	10.3563	8.44533	8.07868	5.77126	5.85151	6.40586
ENST00000470280	ENSG00000111716	LDHB	479.609	518.165	516.722	461.242	483.269	468.825
ENST00000580441	ENSG00000177728	KIAA0195	8.36955	9.31168	7.74717	6.56692	7.21464	6.41197
ENST00000413185	ENSG00000234690	AC073283.4	2.32482	1.31524	1.46963	0.973693	0.734374	0.61448
ENST00000530507	ENSG00000143248	RGS5	21.4315	25.9558	23.527	11.0014	12.514	13.2841
ENST00000335727	ENSG00000100354	TNRC6B	4.55328	4.40264	4.44284	4.00396	3.60201	3.74227
ENST00000380518	ENSG00000139219	COL2A1	2.28532	2.41906	2.27725	1.57586	1.85907	1.65519
ENST00000381782	ENSG00000179299	NSUN7	3.78113	4.04059	3.72095	3.35794	3.34243	3.17968
ENST00000561091	ENSG00000138606	SHF	11.1947	9.00738	11.1115	6.78898	7.68518	8.97706
ENST00000332395	ENSG00000182810	DDX28	14.3366	14.0948	14.3493	13.526	13.0531	12.3694
ENST00000398585	ENSG00000184012	TMPRSS2	4.52672	4.48202	5.13798	3.76007	3.43773	3.76918
ENST00000311124	ENSG00000173638	SLC19A1	12.8017	12.364	11.5402	11.3375	10.976	9.72247
ENST00000550304	ENSG00000139263	LRIG3	2.28893	1.53474	2.25864	0.157319	1.40225	0.45552
ENST00000492266	ENSG00000148824	MTG1	25.3002	21.4671	24.9653	20.2976	21.812	18.2176
ENST00000383763	ENSG00000206557	TRIM71	62.2815	56.6165	56.8639	54.7602	55.2025	51.2123
ENST00000554657	ENSG00000185100	ADSSL1	3.50451	3.58653	3.15478	2.40866	2.31644	2.32479
ENST00000382896	ENSG00000183878	UTY	4.34607	4.27966	4.39621	3.53386	3.39219	3.47415
ENST00000309451	ENSG00000173272	MZT2A	70.5123	65.7741	69.8194	60.0769	61.4949	56.0462
ENST00000502957	ENSG00000170561	IRX2	16.3227	15.6931	18.0589	10.0133	10.4542	10.649
ENST00000370408	ENSG00000107566	ERLIN1	19.7091	19.5843	17.3826	15.4735	15.6796	13.2055
ENST00000595376	ENSG00000105552	BCAT2	6.47319	6.25616	5.58907	5.35276	5.08096	4.88122
ENST00000538046	ENSG00000089094	KDM2B	20.0467	19.9629	18.9504	16.6836	17.587	15.6426
ENST00000504562	ENSG00000145592	RPL37	1962.04	1916.28	1913.87	1829.86	1777.13	1777
ENST00000588935	ENSG00000130176	CNN1	19.2153	20.254	19.6037	14.8855	14.8144	14.0972
ENST00000395002	ENSG00000138640	FAM13A	2.79689	3.01393	2.8357	2.4557	2.54898	2.16376
ENST00000596592	ENSG00000105072	C19orf44	2.48342	2.39068	1.92543	1.82878	1.66267	1.44738
ENST00000361951	ENSG00000117593	DARS2	24.2652	23.4675	24.0509	21.2286	20.3661	21.2228
ENST00000484115	ENSG00000178467	P4HTM	1.84769	1.83664	2.14957	1.56393	1.47989	1.61679
ENST00000372121	ENSG00000158296	SLC13A3	2.59311	3.69473	2.16786	1.9679	1.85337	1.86355
ENST00000531159	ENSG00000135372	NAT10	49.5632	50.5939	48.8963	46.7196	47.151	43.5414
ENST00000461187	ENSG00000136699	SMPD4	34.4215	35.5476	34.2504	31.9205	30.6774	29.3174
ENST00000361547	ENSG00000162430	SEPN1	46.855	48.0159	47.2475	45.0863	44.8058	42.8008
ENST00000216297	ENSG00000092201	SUPT16H	124.396	129.731	129.162	120.57	117.383	120.779
ENST00000360538	ENSG00000197579	TOPORS	16.8378	16.4965	16.9809	14.7876	14.4504	16.5608
ENST00000262085	ENSG00000170265	ZNF282	23.2103	21.3002	20.6662	20.1284	17.5847	17.121
ENST00000590750	ENSG00000267260	CTD-2162K18.4	14.7261	13.8401	14.3488	11.9423	12.3245	12.7323
ENST00000590273	ENSG00000172660	TAF15	185.561	197.271	196.562	178.458	181.019	180.807
ENST00000345617	ENSG00000068024	HDAC4	2.70495	2.65667	2.86547	2.24316	2.24839	2.1103
ENST00000308436	ENSG00000149016	TUT1	21.7679	21.7174	21.2807	19.1149	17.9029	17.0981
ENST00000282388	ENSG00000152518	ZFP36L2	41.029	41.7616	43.3669	37.6038	39.5452	37.788
ENST00000396081	ENSG00000122557	HERPUD2	6.77395	6.82547	6.99091	5.79193	5.98497	5.56553
ENST00000312521	ENSG00000174738	NR1D2	6.94455	7.02089	7.72971	3.73993	4.06403	4.53012
ENST00000334815	ENSG00000186603	HPDL	11.4642	13.0139	12.7265	9.68991	11.0771	11.072
ENST00000374902	ENSG00000136891	TEX10	66.6851	63.464	64.9243	59.5742	59.9503	60.5502
ENST00000411986	ENSG00000116761	CTH	8.40231	9.03029	8.71299	6.05601	6.40585	6.97348
ENST00000503525	ENSG00000250366	LINC00617	19.3725	19.9383	19.7377	15.3528	16.4697	16.131
ENST00000438902	ENSG00000163017	ACTG2	8.32714	8.73318	7.35815	3.65011	4.48948	4.21188
ENST00000299505	ENSG00000166398	KIAA0355	6.45433	5.80879	5.61535	5.12618	4.57959	4.81823
ENST00000394253	ENSG00000164663	USP49	4.25218	4.46703	3.91369	3.4819	3.7065	3.62014
ENST00000275732	ENSG00000146830	GIGYF1	13.7031	14.18	14.5954	12.8975	11.7688	12.7669
ENST00000580916	ENSG00000011028	MRC2	2.89495	3.45756	3.03518	0.746142	2.16147	1.8004
ENST00000563579	ENSG00000134419	RPS15A	777.987	815.032	828.551	735.173	731.763	778.269
ENST00000519705	ENSG00000165102	HGSNAT	1.18032	1.31341	1.53641	0.802608	0.738477	0.99956
ENST00000513834	ENSG00000151718	WWC2	20.246	19.7527	20.2082	18.3077	18.5048	18.6141
ENST00000373481	ENSG00000162522	KIAA1522	30.4731	30.1505	30.4665	25.7326	24.9222	26.1509
ENST00000358869	ENSG00000197712	FAM114A1	2.12029	2.01927	1.84227	1.59591	1.71563	1.68038
ENST00000374832	ENSG00000162551	ALPL	118.84	120.065	121.866	114.677	113.314	113.115
ENST00000371600	ENSG00000107281	NPDC1	8.51311	8.30004	9.01761	7.68403	6.89701	7.20903
ENST00000538513	ENSG00000129194	SOX15	3.79963	4.14907	3.53509	2.46227	2.69353	2.52057
ENST00000344686	ENSG00000006062	MAP3K14	3.36988	3.73165	3.28329	3.08817	2.48675	3.0992
ENST00000474582	ENSG00000142937	RPS8	955.932	979.617	971.855	911.586	919.16	925.486
ENST00000460583	ENSG00000162836	ACP6	2.81298	2.74473	3.48005	2.16422	2.08339	2.00531
ENST00000392844	ENSG00000135336	ORC3	29.5106	31.6583	29.8066	26.4476	27.7995	28.5671
ENST00000584288	ENSG00000105221	AKT2	44.3438	43.2552	40.2845	41.1242	38.1908	35.8804
ENST00000428547	ENSG00000166348	USP54	9.2213	9.22757	8.96795	7.49702	7.26935	7.48093
ENST00000464992	ENSG00000125676	THOC2	12.2161	14.1082	12.3038	10.5097	10.8	10.8982
ENST00000566827	ENSG00000140937	CDH11	3.41094	3.89332	3.25621	2.51881	3.14901	2.98363
ENST00000373045	ENSG00000185090	MANEAL	4.13218	3.97096	3.11397	2.55314	2.43178	1.78833
ENST00000335870	ENSG00000170260	ZNF212	13.8463	14.7421	15.2242	12.9506	11.7795	12.5131
ENST00000577350	ENSG00000109016	DHRS7B	2.55351	2.92777	2.51972	2.1587	2.11186	1.01636
ENST00000278426	ENSG00000149150	SLC43A1	10.9835	10.3113	10.131	7.90083	7.6337	7.39288
ENST00000496814	ENSG00000106049	HIBADH	6.13273	6.16806	6.31467	4.74193	3.61413	5.63811
ENST00000322861	ENSG00000180209	MYLPF	1.50425	1.12068	1.70424	0.689251	0.92154	0.887
ENST00000568145	ENSG00000198690	FAN1	7.27778	7.81367	7.22551	6.21419	6.03134	6.30882
ENST00000390009	ENSG00000130402	ACTN4	98.0456	98.1922	96.3376	87.5882	89.2172	85.3479
ENST00000545203	ENSG00000185483	ROR1	25.7894	24.3359	26.9769	22.4674	22.794	23.9761
ENST00000303407	ENSG00000169925	BRD3	31.0316	30.4734	29.3008	24.2575	23.8767	21.9412
ENST00000507804	ENSG00000215375	MYL5	1.46668	1.24464	1.71863	0.945053	0.673894	0.50168
ENST00000405860	ENSG00000011258	MBTD1	15.1443	14.3307	15.1183	12.7213	12.2488	12.5129
ENST00000514800	ENSG00000109736	MFSD10	32.7975	31.1789	31.1389	28.0118	28.6446	29.0376
ENST00000490339	ENSG00000119285	HEATR1	13.4203	12.4853	12.5806	9.4256	9.78885	12.0186
ENST00000353689	ENSG00000100814	CCNB1IP1	85.4326	90.1676	89.1632	81.2037	77.2872	83.7481
ENST00000472897	ENSG00000102317	RBM3	205.756	210.145	224.661	196.175	191.864	203.23
ENST00000429896	ENSG00000185920	PTCH1	3.23052	3.60432	3.66764	2.49491	2.7452	2.5751
ENST00000265056	ENSG00000073111	MCM2	120.488	120.337	118.883	102.84	99.4034	99.2695
ENST00000262318	ENSG00000103249	CLCN7	23.8282	23.6056	25.0258	16.5985	16.1289	16.5291
ENST00000254323	ENSG00000132003	ZSWIM4	15.8325	15.5714	16.4784	11.2398	11.5234	11.2754
ENST00000375687	ENSG00000171456	ASXL1	6.73352	7.01689	7.49761	5.88339	5.59671	5.07626
ENST00000508937	ENSG00000250722	SEPP1	7.90022	7.63042	9.09493	4.91271	6.04982	4.99122
ENST00000545833	ENSG00000120798	NR2C1	14.8491	14.3197	13.4459	12.9074	12.3076	11.386
ENST00000439211	ENSG00000228716	DHFR	29.0138	27.9906	28.668	22.8814	22.8911	23.1272
ENST00000429437	ENSG00000182899	RPL35A	1350.76	1331.91	1339.84	1259.99	1242.84	1258.37
ENST00000545464	ENSG00000133315	MACROD1	3.29667	3.31566	2.79428	1.78651	2.0973	2.64954
ENST00000458879	ENSG00000239063	snoU13	17.8254	20.7588	15.2751	11.123	13.363	10.7357
ENST00000540444	ENSG00000137076	TLN1	18.1254	18.8669	17.992	17.4046	17.4193	15.9909
ENST00000249373	ENSG00000128602	SMO	31.7652	31.7028	31.766	30.0657	27.9385	28.321
ENST00000380607	ENSG00000107295	SH3GL2	2.79973	2.78606	2.51418	2.41296	2.15078	2.1668
ENST00000423436	ENSG00000160796	NBEAL2	8.14561	8.39234	8.38087	6.45193	6.2986	5.63421
ENST00000487304	ENSG00000137818	RPLP1	753.36	735.749	751.836	711.513	686.791	672.44
ENST00000392693	ENSG00000064309	CDON	2.26614	2.3461	2.4454	1.92047	2.03658	2.21356
ENST00000545908	ENSG00000100714	MTHFD1	71.7079	77.3171	72.4433	67.6339	67.3598	66.7751
ENST00000215904	ENSG00000241360	PDXP	35.3309	34.6408	32.3077	31.5328	31.2161	30.7171
ENST00000592052	ENSG00000182087	TMEM259	29.1065	29.9745	30.9887	27.3274	26.939	26.9071
ENST00000156084	ENSG00000068308	OTUD5	30.1751	31.5205	28.5032	26.0053	25.6137	25.0171
ENST00000418132	ENSG00000108349	CASC3	36.4466	35.5597	35.7754	33.6694	33.0174	33.7916
ENST00000422737	ENSG00000189079	ARID2	10.0103	9.57993	10.0283	8.7836	8.37707	9.27795
ENST00000409627	ENSG00000116030	SUMO1	148.301	150.532	152.103	134.445	129.944	134.058
ENST00000399777	ENSG00000099968	BCL2L13	21.2904	22.2125	21.1907	19.0228	19.1993	17.9085
ENST00000542077	ENSG00000143476	DTL	38.7021	38.5172	39.168	34.4191	33.536	36.5233
ENST00000476652	ENSG00000148019	CEP78	8.45028	10.0059	9.75774	6.36397	7.37975	7.39472
ENST00000475772	ENSG00000122786	CALD1	11.2525	12.1294	11.0538	9.72808	10.0158	9.64041
ENST00000572457	ENSG00000141480	ARRB2	50.471	52.7875	53.8911	42.5705	43.5821	41.7715
ENST00000393356	ENSG00000113300	CNOT6	12.8161	12.5262	13.1343	10.4721	10.4422	10.3354
ENST00000530557	ENSG00000196535	MYO18A	7.44292	9.05815	8.61878	7.21782	7.12064	6.22251
ENST00000530649	ENSG00000149591	TAGLN	153.255	152.643	146.857	95.1376	91.1746	92.9343
ENST00000385301	ENSG00000208036	MIR106B	44.0201	41.4774	48.0098	33.4399	37.8968	29.5091
ENST00000499676	ENSG00000114126	TFDP2	13.3299	13.8	13.5507	9.36328	9.39928	10.216
ENST00000371244	ENSG00000162409	PRKAA2	1.30082	1.31241	1.29965	0.934573	1.09825	1.22563
ENST00000428336	ENSG00000100300	TSPO	6.16309	6.48293	7.03001	5.42119	5.29977	5.00737
ENST00000609243	ENSG00000101246	ARFRP1	3.03119	2.89363	2.92589	2.67102	2.42801	2.29319
ENST00000524325	ENSG00000171045	TSNARE1	3.17928	3.1196	3.09894	2.31837	1.78144	2.04474
ENST00000355697	ENSG00000183605	SFXN4	12.6561	12.6449	14.1391	10.8349	11.5789	11.0957
ENST00000536099	ENSG00000227097	RP11-742N3.1	73.2495	75.6128	66.265	65.043	63.2038	62.6772
ENST00000389470	ENSG00000164880	INTS1	18.0565	18.2269	17.4669	16.2133	15.9723	14.7446
ENST00000394294	ENSG00000108306	FBXL20	6.08862	5.64373	5.48842	3.9868	3.76532	3.12751
ENST00000566097	ENSG00000157350	ST3GAL2	9.87735	9.51151	7.71434	7.66982	7.37719	6.85906
ENST00000296519	ENSG00000164118	CEP44	2.17616	2.21617	2.49776	1.8962	1.69853	2.00232
ENST00000509479	ENSG00000196782	MAML3	1.08815	1.04974	1.24905	0.995909	0.913207	0.91704
ENST00000364394	ENSG00000201264	SNORD73	582.61	607.196	545.216	491.288	559.143	505.689
ENST00000238831	ENSG00000119820	YIPF4	2.01922	1.97968	2.29058	1.56047	1.51072	1.75611
ENST00000550770	ENSG00000198056	PRIM1	47.3446	47.6931	47.7594	38.745	42.1903	42.3095
ENST00000592845	ENSG00000005206	SPPL2B	8.41307	8.55002	8.05212	7.1202	6.97312	6.85039
ENST00000577598	ENSG00000136492	BRIP1	4.28882	4.40981	4.02423	3.59253	3.43091	3.39124
ENST00000264258	ENSG00000071082	RPL31	319.678	322.913	331.811	294.749	290.319	305.103
ENST00000358550	ENSG00000197555	SIPA1L1	16.7407	17.2579	16.7714	15.7433	15.9176	15.172
ENST00000378215	ENSG00000105323	HNRNPUL1	168.011	170.834	171.705	151.328	147.577	141.874
ENST00000366777	ENSG00000163050	ADCK3	41.2244	42.859	41.3967	21.4821	20.8743	21.7609
ENST00000506208	ENSG00000168152	THAP9	4.64025	6.155	5.17608	3.67458	3.21352	4.68424
ENST00000393203	ENSG00000134247	PTGFRN	12.2267	12.5631	12.6414	10.9439	10.5178	10.8322
ENST00000385024	ENSG00000207757	MIR93	45.5955	43.4697	49.2101	34.7655	38.8442	30.7194
ENST00000311916	ENSG00000107815	C10orf2	33.6275	33.0645	32.1765	26.4736	24.7123	24.2356
ENST00000480896	ENSG00000160299	PCNT	3.26148	3.65203	3.37565	3.08971	2.76398	2.9677
ENST00000491415	ENSG00000117597	DIEXF	5.08356	5.33455	5.10063	3.81243	3.62142	3.61701
ENST00000532688	ENSG00000255441	CTD-2616J11.2	1.87636	2.56864	1.6458	1.5583	1.38898	0.46677
ENST00000272641	ENSG00000144227	NXPH2	2.56439	2.79712	3.81349	0.96814	1.52675	1.61728
ENST00000293328	ENSG00000173757	STAT5B	10.2381	11.2706	10.1466	8.31349	7.71124	8.3278
ENST00000420494	ENSG00000135334	AKIRIN2	9.84407	9.25306	9.623	6.54455	8.53881	6.59131
ENST00000491299	ENSG00000184220	CMSS1	44.1205	45.7194	47.6647	34.9484	37.3337	38.4093
ENST00000557674	ENSG00000100968	NFATC4	3.15235	2.95914	3.1521	2.03662	2.58781	2.133
ENST00000366683	ENSG00000143632	ACTA1	20.9645	21.4902	16.6535	11.4931	11.2403	10.0145
ENST00000557572	ENSG00000053254	FOXN3	1.92574	1.71335	2.19259	0.992674	0.884814	1.25291
ENST00000560985	ENSG00000140534	TICRR	12.0793	11.3509	11.7336	10.8937	10.392	10.6734
ENST00000268171	ENSG00000140564	FURIN	14.5843	14.1281	13.6934	12.9129	12.5711	12.6147
ENST00000558762	ENSG00000140443	IGF1R	13.8913	14.0594	13.9121	12.1499	11.7141	11.7301
ENST00000420712	ENSG00000197756	RPL37A	3013.94	2940.78	2984.37	2738.81	2788.85	2725.26
ENST00000602243	ENSG00000179134	SAMD4B	25.8963	25.1924	23.3776	21.3933	22.55	21.4361
ENST00000427402	ENSG00000114439	BBX	5.38842	5.81795	5.74716	4.3298	3.82293	4.41559
ENST00000594791	ENSG00000130758	MAP3K10	2.91629	2.89058	2.83598	1.74293	2.05846	2.14486
ENST00000310942	ENSG00000173894	CBX2	42.3653	43.169	44.0087	37.7638	38.6904	39.9497
ENST00000419358	ENSG00000164081	TEX264	6.15382	6.62108	4.94263	4.20495	4.8659	3.91613
ENST00000242783	ENSG00000123143	PKN1	51.3798	52.1116	50.4188	46.4351	46.4069	41.8123
ENST00000597188	ENSG00000142303	ADAMTS10	2.01687	2.23236	2.00018	1.55687	1.49947	1.71444
ENST00000484795	ENSG00000111653	ING4	12.7663	12.4138	11.9107	8.2337	8.11744	7.55568
ENST00000566709	ENSG00000063854	HAGH	14.1861	14.6526	14.6082	10.3165	10.0881	10.3673
ENST00000541861	ENSG00000188338	SLC38A3	1.39749	1.40554	1.40964	0.496259	0.670641	0.77255
ENST00000375915	ENSG00000204442	FAM155A	2.61101	2.82383	2.7166	2.28637	2.43951	2.25025
ENST00000447906	ENSG00000164164	OTUD4	16.7108	15.7492	14.7369	14.1283	13.04	12.6193
ENST00000373210	ENSG00000134698	AGO4	1.44702	1.2835	1.5912	1.17803	1.10401	1.25391
ENST00000550449	ENSG00000166986	MARS	77.2779	78.9642	75.4434	69.7047	73.3286	71.0636
ENST00000567901	ENSG00000161999	JMJD8	18.6835	18.353	18.7228	16.7169	17.2134	14.9307
ENST00000382381	ENSG00000167972	ABCA3	1.56795	1.61848	1.64026	1.15463	1.22418	1.2552
ENST00000477647	ENSG00000138463	DIRC2	12.0746	11.7666	12.7173	9.52436	9.96509	9.79452
ENST00000469364	ENSG00000168291	PDHB	91.5579	94.9703	92.1093	82.3688	83.9197	82.6359
ENST00000568216	ENSG00000075131	TIPIN	18.883	17.8337	20.148	14.5611	15.1656	16.2691
ENST00000525428	ENSG00000074201	CLNS1A	67.7408	66.2796	66.9319	51.0171	52.2984	51.8809
ENST00000541399	ENSG00000010292	NCAPD2	34.8082	34.2889	32.1005	29.3793	26.1871	29.5217
ENST00000369864	ENSG00000181754	AMIGO1	2.41957	2.41098	2.31386	1.60909	1.42739	1.29298
ENST00000302182	ENSG00000170315	UBB	534.15	527.213	519.398	483.756	494.184	480.677
ENST00000265732	ENSG00000127993	RBM48	5.10398	5.11144	5.33775	4.42995	3.88848	4.47104
ENST00000451945	ENSG00000175224	ATG13	36.91	37.106	35.4145	24.0023	23.5724	22.6753
ENST00000378026	ENSG00000136026	CKAP4	48.7084	50.5581	48.8517	44.251	44.8389	43.7249
ENST00000562993	ENSG00000137876	RSL24D1	82.177	81.1055	80.7304	67.4266	69.1637	75.3354
ENST00000420687	ENSG00000134508	CABLES1	12.1324	12.326	12.427	7.89473	8.78909	8.75211
ENST00000445413	ENSG00000138658	C4orf21	3.43184	3.04336	3.20435	2.54893	2.3398	2.5581
ENST00000227525	ENSG00000110108	TMEM109	25.1314	23.5657	23.7111	22.9061	21.9221	20.0559
ENST00000574875	ENSG00000159842	ABR	6.99513	9.75365	10.5107	6.71996	5.9898	6.16959
ENST00000588062	ENSG00000007255	TRAPPC6A	40.8392	40.3596	40.3526	28.9707	29.1889	29.5396
ENST00000332220	ENSG00000065978	YBX1	981.097	1005.22	1010.63	904.752	951.914	938.537
ENST00000560736	ENSG00000100889	PCK2	19.6123	20.833	19.52	16.5948	16.1151	15.8905
ENST00000512884	ENSG00000138772	ANXA3	22.8547	21.4406	22.5522	16.6666	17.1834	18.9467
ENST00000481702	ENSG00000162434	JAK1	4.9613	6.20692	6.20909	3.36833	3.78073	3.85309
ENST00000485286	ENSG00000166508	MCM7	235.656	238.054	235.006	199.563	195.663	188.664
ENST00000200453	ENSG00000087074	PPP1R15A	14.668	14.4311	15.546	13.6725	12.04	13.6893
ENST00000373365	ENSG00000124767	GLO1	130.532	121.749	129.755	106.342	115.785	122.088
ENST00000326080	ENSG00000170271	FAXDC2	4.27765	4.17299	4.2441	2.03634	2.12654	2.60508
ENST00000540732	ENSG00000255730	CTC-435M10.3	34.3323	36.0119	34.2796	17.8474	16.6564	16.763
ENST00000534257	ENSG00000156802	ATAD2	5.58769	6.6736	5.65157	4.03246	4.81381	4.03105
ENST00000561453	ENSG00000140332	TLE3	14.467	14.0571	15.1526	12.5765	12.3366	12.0979
ENST00000503608	ENSG00000135317	SNX14	4.54701	4.7309	4.58997	3.3407	3.07377	2.60031
ENST00000529254	ENSG00000213465	ARL2	104.758	98.5582	101.188	89.3601	87.8422	88.0101
ENST00000269980	ENSG00000248098	BCKDHA	33.2625	34.9624	33.0897	16.7456	15.5404	15.9288
ENST00000339468	ENSG00000100027	YPEL1	2.18551	1.90678	2.31248	1.52925	1.54054	1.92143
ENST00000555626	ENSG00000090060	PAPOLA	77.2134	76.5144	78.2542	72.2931	72.1067	73.1042
ENST00000252483	ENSG00000130202	PVRL2	71.0003	71.3318	72.25	68.0673	66.5474	66.0039
ENST00000456533	ENSG00000164654	MIOS	11.1691	10.5936	10.3586	8.23532	8.12003	9.14438
ENST00000510329	ENSG00000145494	NDUFS6	101.713	117.144	116.085	100.04	102.6	95.6846
ENST00000548844	ENSG00000161996	WDR90	1.69051	2.02411	1.42983	1.0789	1.03565	0.64082
ENST00000360467	ENSG00000134871	COL4A2	11.8266	13.9816	13.6399	10.0098	10.3953	10.1007
ENST00000457590	ENSG00000104885	DOT1L	7.33514	7.5615	7.509	6.69948	6.84866	6.0759
ENST00000470809	ENSG00000086015	MAST2	2.90909	2.92585	3.515	1.71379	2.56415	2.30395
ENST00000269601	ENSG00000141759	TXNL4A	59.8546	58.7743	60.616	55.6746	55.7983	55.9816
ENST00000594919	ENSG00000167554	ZNF610	2.70735	3.52105	2.8097	1.34746	1.84446	1.34699
ENST00000409898	ENSG00000222041	LINC00152	2.44262	2.59317	2.74505	1.81872	1.80816	1.3503
ENST00000367409	ENSG00000066279	ASPM	4.90353	5.00549	4.97294	3.7708	4.24946	4.79248
ENST00000372875	ENSG00000167113	COQ4	9.29435	10.048	9.45415	7.93579	8.54091	8.0669
ENST00000488627	ENSG00000144579	CTDSP1	15.1237	13.7752	12.3413	11.4924	12.2113	11.329
ENST00000602258	ENSG00000063169	GLTSCR1	4.96751	5.21535	5.07157	4.60087	4.55428	4.21236
ENST00000240100	ENSG00000120875	DUSP4	2.26454	2.24308	2.03143	1.63425	1.43776	1.45444
ENST00000252818	ENSG00000130522	JUND	53.337	54.5639	52.5509	47.9077	50.8618	44.3997
ENST00000513301	ENSG00000090316	MAEA	45.3401	47.0785	51.4825	43.3859	44.7748	39.4606
ENST00000361242	ENSG00000198925	ATG9A	21.3896	20.8779	19.9446	16.3198	15.4947	15.0992
ENST00000352846	ENSG00000115239	GPR75-ASB3	11.7672	11.8545	12.281	10.1728	9.86915	9.74147
ENST00000506358	ENSG00000145428	RNF175	1.70234	1.57518	1.88139	0.982821	0.750885	0.67757
ENST00000406625	ENSG00000270898	ASB3	10.9871	11.0866	11.5692	9.58455	9.31978	9.14346
ENST00000594151	ENSG00000104960	PTOV1	75.687	75.7005	76.5694	71.7308	71.3061	68.4353
ENST00000565335	ENSG00000138629	UBL7	95.5281	89.0516	88.5098	71.0866	70.0298	62.0872
ENST00000458332	ENSG00000189343	RPS2P46	499.976	504.371	503.931	473.707	484.239	470.615
ENST00000479941	ENSG00000168397	ATG4B	17.779	17.5749	20.5512	14.6635	16.5245	14.254
ENST00000416718	ENSG00000198744	RP5-857K21.11	68.7684	60.9207	61.7578	60.1551	56.8105	50.3883
ENST00000486218	ENSG00000100345	MYH9	63.1182	69.1558	65.9465	58.013	57.4255	58.2481
ENST00000468607	ENSG00000005483	KMT2E	3.40468	3.56127	3.62839	2.10604	2.31523	2.77804
ENST00000357899	ENSG00000196323	ZBTB44	21.314	19.4305	20.6139	15.6352	16.259	15.8929
ENST00000456530	ENSG00000174748	RPL15	217.02	215.579	210.128	200.14	196.452	200.083
ENST00000528969	ENSG00000152558	TMEM123	40.739	44.5395	49.5731	35.5173	37.4365	43.2002
ENST00000289416	ENSG00000005187	ACSM3	1.4691	1.75964	1.73959	0.60583	0.748641	0.63789
ENST00000505485	ENSG00000111877	MCM9	1.24351	1.66757	1.49973	0.712226	0.761806	0.77908
ENST00000437198	ENSG00000140694	PARN	30.9846	30.8651	28.3454	26.1913	24.6614	24.5792
ENST00000245479	ENSG00000125398	SOX9	2.93542	3.43791	3.52542	2.32944	2.39577	2.69031
ENST00000286824	ENSG00000156298	TSPAN7	6.01358	7.01112	7.35106	5.33609	5.74604	5.95409
ENST00000372508	ENSG00000164011	ZNF691	15.2756	15.4121	14.8357	14.4568	12.4653	13.2102
ENST00000504707	ENSG00000164109	MAD2L1	60.3265	61.8745	62.2272	53.1699	54.7964	59.0881
ENST00000345034	ENSG00000215695	RSC1A1	16.3544	16.3249	15.6728	15.4873	14.1246	14.0303
ENST00000491582	ENSG00000128590	DNAJB9	8.32795	6.2165	7.57572	3.21965	3.28833	4.7908
ENST00000511270	ENSG00000007062	PROM1	12.6654	10.6372	11.5959	8.74986	9.11899	7.53571
ENST00000367254	ENSG00000159346	ADIPOR1	59.8906	54.6236	53.12	50.0202	49.6639	49.4948
ENST00000352511	ENSG00000114739	ACVR2B	15.0526	14.3796	15.3735	11.5519	11.6259	11.8757
ENST00000247178	ENSG00000126775	ATG14	7.6922	6.62439	7.64574	5.92295	5.87581	6.75322
ENST00000521078	ENSG00000079102	RUNX1T1	1.45952	2.15297	2.30433	1.30408	1.43062	1.11344
ENST00000221233	ENSG00000077348	EXOSC5	69.5012	70.9954	67.6759	36.93	38.414	35.0016
ENST00000265107	ENSG00000082068	WDR70	12.8905	13.016	14.0145	11.9369	11.5412	12.5352
ENST00000561020	ENSG00000068793	CYFIP1	11.3847	11.6594	12.2601	10.1119	10.9044	10.7729
ENST00000333229	ENSG00000185658	BRWD1	4.30507	4.45046	4.37749	3.60011	3.25714	3.27343
ENST00000264187	ENSG00000116962	NID1	7.36081	7.44882	7.52553	6.55991	6.67479	6.68612
ENST00000333762	ENSG00000184897	H1FX	152.237	162.757	162.148	95.304	102.268	94.5965
ENST00000533173	ENSG00000187954	CYHR1	3.7515	3.93446	3.79926	3.50504	3.28295	3.35844
ENST00000471276	ENSG00000182796	TMEM198B	7.37415	6.79207	7.06591	4.98158	4.52947	4.63434
ENST00000264156	ENSG00000076003	MCM6	68.8835	71.8886	69.4069	62.1663	67.2715	61.7525
ENST00000554938	ENSG00000205659	LIN52	6.4446	7.8996	8.2141	4.08334	4.99683	6.54635
ENST00000288699	ENSG00000157851	DPYSL5	9.44618	9.97012	10.1777	8.37744	8.70725	8.84787
ENST00000370990	ENSG00000142864	SERBP1	406.333	418.716	424.987	384.837	382.01	390.493
ENST00000511381	ENSG00000120727	PAIP2	205.804	205.943	205.957	162.27	164.249	165.011
ENST00000343380	ENSG00000101412	E2F1	12.9184	15.0082	15.6385	11.5655	12.3873	13.0812
ENST00000382882	ENSG00000185049	NELFA	23.3229	23.903	23.4179	22.0762	21.7351	20.5951
ENST00000479802	ENSG00000231500	RPS18	1826.67	1786.12	1752.29	1679.1	1663.46	1730.68
ENST00000355237	ENSG00000197822	OCLN	4.18443	3.97703	4.55418	3.64466	3.15644	3.8525
ENST00000400573	ENSG00000099954	CECR2	25.3912	24.7967	23.8774	23.5538	22.1529	20.574
ENST00000280154	ENSG00000150593	PDCD4	20.802	21.5371	24.3676	6.68824	6.07785	6.86473
ENST00000254480	ENSG00000173473	SMARCC1	92.6275	95.6547	92.3601	84.465	85.0913	83.2795
ENST00000572974	ENSG00000103423	DNAJA3	8.2901	7.72023	6.74123	6.48917	5.85462	4.88837
ENST00000529631	ENSG00000167996	FTH1	693.376	750.886	774.493	617.796	711.821	659.822
ENST00000350777	ENSG00000172273	HINFP	11.5275	11.1103	10.0465	10.2114	9.37798	8.18127
ENST00000296238	ENSG00000163888	CAMK2N2	11.7448	12.9348	12.1399	10.9292	9.25457	8.4389
ENST00000336219	ENSG00000170779	CDCA4	30.7538	29.6536	31.8239	28.8221	26.4823	27.6681
ENST00000590965	ENSG00000153443	UBALD1	52.6022	52.6177	47.1873	31.1611	30.5934	28.9124
ENST00000336034	ENSG00000160570	DEDD2	28.265	26.4379	23.2889	25.3934	22.0406	19.8685
ENST00000279022	ENSG00000101335	MYL9	194.671	200.064	194.847	131.402	135.791	134.395
ENST00000431653	ENSG00000147604	RPL7	1055.19	1090.32	1104.36	1009.51	969.155	1030.3
ENST00000267842	ENSG00000140284	SLC27A2	6.09464	6.12975	6.02964	4.35249	4.69632	3.96405
ENST00000601807	ENSG00000104872	PIH1D1	83.1121	84.0503	84.9048	63.822	64.6893	66.9036
ENST00000477803	ENSG00000119688	ABCD4	8.57155	7.59156	8.26874	5.73738	6.52473	5.91951
ENST00000317726	ENSG00000175898	CTD-2369P2.2	6.95159	6.16653	5.85834	5.09687	4.38436	4.5542
ENST00000266682	ENSG00000072041	SLC6A15	5.89111	5.5943	5.96148	3.62277	3.05646	3.27225
ENST00000535412	ENSG00000140600	SH3GL3	7.28696	8.37592	7.76832	4.71768	4.50402	5.45979
ENST00000605086	ENSG00000188352	FOCAD	10.6335	10.5217	10.457	8.88033	10.0462	9.57154
ENST00000335783	ENSG00000031691	CENPQ	10.5021	10.0775	11.9858	8.15998	8.76429	10.4066
ENST00000400330	ENSG00000139734	DIAPH3	8.22698	7.93159	8.68901	7.28048	7.21775	7.1374
ENST00000475871	ENSG00000083520	DIS3	10.8257	11.7421	12.3058	9.08188	9.21669	9.08249
ENST00000585485	ENSG00000071626	DAZAP1	45.9524	49.4275	48.8175	42.861	43.2109	40.2939
ENST00000474701	ENSG00000171848	RRM2	101.192	98.0975	101.798	87.9901	91.8031	88.2079
ENST00000319106	ENSG00000121749	TBC1D15	24.1635	24.6566	24.7467	15.9302	18.5982	19.0006
ENST00000480945	ENSG00000197312	DDI2	11.8906	11.6102	11.5956	10.9167	10.6309	10.4405
ENST00000374259	ENSG00000184481	FOXO4	14.722	14.5521	14.1523	12.567	12.9891	11.2704
ENST00000369878	ENSG00000148842	CNNM2	3.01919	3.16431	3.06435	2.39378	2.30763	2.29374
ENST00000472555	ENSG00000068885	IFT80	3.42907	3.33757	4.31146	2.79396	2.38873	2.69668
ENST00000594399	ENSG00000053501	USE1	4.40087	5.23666	5.26008	3.32295	3.98716	3.63899
ENST00000368388	ENSG00000111907	TPD52L1	1.66355	1.70873	1.9908	1.11296	1.25223	1.51445
ENST00000414620	ENSG00000075624	ACTB	1476.44	1457.42	1437.18	1368.87	1397.52	1227.66
ENST00000355112	ENSG00000197299	BLM	15.4237	15.0427	15.4583	13.2094	13.4452	14.2518
ENST00000502678	ENSG00000131446	MGAT1	22.3153	21.9475	21.7494	19.1623	19.5994	18.8224
ENST00000575158	ENSG00000197879	MYO1C	22.0511	21.7645	21.4471	18.4936	18.3084	17.826
ENST00000333479	ENSG00000184445	KNTC1	7.52299	7.59372	7.74594	6.21704	6.91815	7.04674
ENST00000580906	ENSG00000265827	MIR4680	4.60561	6.94821	7.95314	0.593522	1.5871	4.00999
ENST00000344029	ENSG00000143502	SUSD4	1.7271	1.99037	1.59773	1.26123	0.694355	1.14571
ENST00000560295	ENSG00000259758	CASC7	8.71646	8.33324	8.04346	7.48576	7.56902	7.82384
ENST00000296782	ENSG00000164327	RICTOR	3.28069	3.00425	3.42711	2.20785	2.2471	2.39798
ENST00000420246	ENSG00000141510	TP53	105.252	105.844	103.76	93.5384	93.2588	91.8349
ENST00000435673	ENSG00000130669	PAK4	41.1615	40.6062	40.2696	39.4045	37.6179	35.6248
ENST00000413608	ENSG00000163702	IL17RC	3.96421	4.34303	4.26101	3.57606	3.54528	3.25783
ENST00000366910	ENSG00000186205	MARC1	16.7044	16.0081	16.8979	13.4486	15.302	15.2279
ENST00000476412	ENSG00000081019	RSBN1	4.63369	4.20448	4.80098	3.46861	3.79523	4.28002
ENST00000366514	ENSG00000162851	TFB2M	22.0617	23.4295	24.671	15.1984	15.7765	17.3494
ENST00000375587	ENSG00000188312	CENPP	1.49107	1.4517	1.6082	1.21995	1.20689	1.16022
ENST00000608853	ENSG00000204842	ATXN2	13.0764	12.4531	11.027	11.0642	11.2903	10.1692
ENST00000526973	ENSG00000149582	TMEM25	3.7149	3.80185	3.21555	2.62045	2.57529	2.0104
ENST00000546288	ENSG00000204466	DGKK	3.74625	3.72878	2.96882	2.88165	2.9342	2.73303
ENST00000585579	ENSG00000134775	FHOD3	2.34163	2.75504	2.96459	1.91307	2.13151	1.8025
ENST00000394668	ENSG00000109475	RPL34	492.348	481.027	484.952	439.668	435.367	454.322
ENST00000375856	ENSG00000185950	IRS2	7.70349	7.81884	8.08901	4.02974	4.30527	4.24056
ENST00000204517	ENSG00000090447	TFAP4	17.7716	17.3046	16.8593	13.6175	13.6354	13.2116
ENST00000397462	ENSG00000059145	UNKL	1.40048	1.14025	1.33259	0.87661	0.582191	0.81291
ENST00000412006	ENSG00000120647	CCDC77	17.708	17.3011	16.5417	15.9263	14.2888	13.895
ENST00000450014	ENSG00000113851	CRBN	22.0707	20.5874	19.8143	15.1247	14.9527	17.2248
ENST00000395003	ENSG00000043143	PHF15	18.8306	17.0055	16.8178	15.7405	14.3327	14.1628
ENST00000489623	ENSG00000112651	MRPL2	48.5952	50.7524	49.9912	41.9214	42.9407	44.2426
ENST00000398576	ENSG00000136167	LCP1	39.4414	38.8159	37.0371	35.8849	35.3588	34.4629
ENST00000542774	ENSG00000134905	CARS2	7.98685	7.7966	8.92423	6.41774	5.99025	6.89552
ENST00000283632	ENSG00000153561	RMND5A	20.1047	19.893	19.7434	14.765	16.1752	16.3991
ENST00000238112	ENSG00000119203	CPSF3	73.0598	76.5769	73.4358	68.1216	66.5565	65.008
ENST00000538084	ENSG00000168003	SLC3A2	89.9912	95.0479	90.3686	84.0542	83.2615	82.6582
ENST00000330574	ENSG00000185085	INTS5	19.5938	18.7179	17.5996	17.7796	16.3155	15.3996
ENST00000431941	ENSG00000115365	LANCL1	20.165	20.3714	20.5476	17.0261	17.9529	18.16
ENST00000497065	ENSG00000072195	SPEG	4.32088	4.13882	3.45156	2.75763	2.89917	2.86635
ENST00000222547	ENSG00000105829	BET1	14.476	14.3053	14.8577	10.4182	11.5381	12.2676
ENST00000587376	ENSG00000104884	ERCC2	31.0202	31.6667	33.5926	28.0488	29.9586	27.7201
ENST00000396137	ENSG00000152409	JMY	4.47114	4.48844	4.79345	3.12357	2.77645	3.17371
ENST00000310597	ENSG00000174276	ZNHIT2	10.965	11.3525	12.3821	10.4278	8.94456	9.10204
ENST00000392168	ENSG00000120438	TCP1	254.563	254.93	252.072	236.349	238.166	227.233
ENST00000372422	ENSG00000137207	YIPF3	63.1905	61.8571	62.592	56.4968	54.1244	51.243
ENST00000599898	ENSG00000105640	RPL18A	1600.95	1541.99	1515.62	1471.96	1455.1	1408.92
ENST00000317829	ENSG00000166025	AMOTL1	15.7244	15.4822	15.6816	14.6299	14.1457	14.2744
ENST00000544649	ENSG00000123106	CCDC91	7.65639	7.12583	8.45715	5.59606	5.82811	6.59517
ENST00000511393	ENSG00000186352	ANKRD37	1.23672	1.58789	1.40211	0.732448	0.628684	0.60221
ENST00000521276	ENSG00000254324	MIR151A	9.28798	9.76609	6.66549	3.48199	3.87957	3.36075
ENST00000402886	ENSG00000007866	TEAD3	23.4466	23.5956	23.5484	21.7035	20.3944	19.5069
ENST00000557051	ENSG00000087303	NID2	2.0032	1.10486	1.97669	0.333099	1.30639	0.9645
ENST00000587987	ENSG00000161265	U2AF1L4	6.60167	8.0783	7.16572	6.20104	5.9317	5.62018
ENST00000262415	ENSG00000067596	DHX8	21.008	21.0259	20.5006	19.8117	18.5637	19.3804
ENST00000373509	ENSG00000137193	PIM1	38.1827	40.9984	36.5454	20.1479	21.5689	21.5152
ENST00000383659	ENSG00000169087	HSPBAP1	5.81806	5.98413	5.42521	4.69759	3.87573	4.40287
ENST00000442253	ENSG00000170915	PAQR8	2.25347	2.1374	2.16034	1.67835	1.95289	1.88324
ENST00000301246	ENSG00000167644	C19orf33	11.3094	10.4744	10.8385	8.63974	8.44866	8.74372
ENST00000595490	ENSG00000006015	C19orf60	31.8798	32.9023	31.9151	29.5226	29.2103	25.5438
ENST00000508629	ENSG00000145723	GIN1	3.43428	3.52755	3.89354	2.44828	2.48442	2.79928
ENST00000531767	ENSG00000161016	RPL8	848.583	838.856	864.189	783.792	772.872	777.595
ENST00000478027	ENSG00000168028	RPSA	1643.28	1627.82	1609.78	1533.95	1484.05	1504.68
ENST00000317683	ENSG00000177051	FBXO46	13.6741	13.269	12.7935	12.1002	11.1113	10.2175
ENST00000466177	ENSG00000197329	PELI1	25.3671	23.0495	24.3868	19.5862	19.3589	20.3126
ENST00000374291	ENSG00000117632	STMN1	503.199	520.114	524.864	461.349	450.97	479.474
ENST00000275230	ENSG00000146411	SLC2A12	1.95594	1.89878	2.3748	1.22743	1.18002	1.25239
ENST00000431824	ENSG00000159217	IGF2BP1	110.527	108.262	106.502	102.913	97.4576	96.5164
ENST00000589222	ENSG00000141376	BCAS3	4.58273	5.15015	4.72623	2.90087	2.69024	2.56311
ENST00000531688	ENSG00000142089	IFITM3	149.325	147.052	144.05	127.389	140.293	131.649
ENST00000366472	ENSG00000175137	SH3BP5L	18.2158	17.3606	16.4598	16.3142	15.1113	14.3655
ENST00000588367	ENSG00000105058	FAM32A	89.4198	85.2897	85.934	81.192	78.3206	78.4597
ENST00000459475	ENSG00000238344	SNORD126	8.38879	13.8964	9.25161	4.5786	4.98802	6.38325
ENST00000507648	ENSG00000128059	PPAT	32.3869	31.3792	31.5542	28.7461	26.1871	28.6823
ENST00000503302	ENSG00000157107	FCHO2	1.50706	1.28609	1.35192	0.800398	0.881297	0.90886
ENST00000525250	ENSG00000177666	PNPLA2	28.9363	30.0142	28.8009	17.6463	17.8807	16.7267
ENST00000514518	ENSG00000164615	CAMLG	22.8827	22.2886	24.2555	18.9078	20.2865	21.5445
ENST00000591916	ENSG00000267060	PTGES3L	3.73297	4.20143	3.552	2.79476	2.53193	3.22809
ENST00000003912	ENSG00000001461	NIPAL3	3.66722	3.84173	3.68709	2.3442	2.36979	2.59369
ENST00000327773	ENSG00000183087	GAS6	6.33271	7.61233	7.69442	5.83653	6.12785	6.4077
ENST00000360535	ENSG00000105270	CLIP3	26.7891	26.8073	26.2676	17.6915	19.0122	17.4458
ENST00000475537	ENSG00000136160	EDNRB	5.49557	7.90453	7.63862	5.48292	4.66996	5.46841
ENST00000520203	ENSG00000164751	PEX2	3.2584	3.27717	2.94279	2.22053	2.48676	2.19817
ENST00000393256	ENSG00000153094	BCL2L11	4.46751	4.50827	5.43307	3.75088	3.63853	4.4826
ENST00000556339	ENSG00000066427	ATXN3	12.7378	12.884	16.997	12.3113	11.5722	9.65017
ENST00000216133	ENSG00000100307	CBX7	1.92728	1.96647	1.8834	0.921478	0.906912	0.90792
ENST00000524494	ENSG00000154027	AK5	1.1437	1.98105	1.50475	0.589552	0.934211	1.07482
ENST00000225504	ENSG00000213246	SUPT4H1	71.5524	70.938	69.6989	58.7455	60.4994	59.5947
ENST00000342111	ENSG00000015475	BID	38.0408	38.7969	39.4251	33.8516	34.4664	31.5661
ENST00000360469	ENSG00000179242	CDH4	2.9412	3.15769	3.17291	2.68931	2.81002	2.74084
ENST00000469523	ENSG00000231259	AC125232.1	4.56163	4.67479	4.70585	3.50931	4.41414	3.50747
ENST00000334583	ENSG00000159753	RLTPR	7.02854	6.39229	6.33556	5.75844	5.81811	5.09007
ENST00000324557	ENSG00000145194	ECE2	12.0054	11.0893	10.448	8.05796	6.66528	6.8441
ENST00000424392	ENSG00000102221	PHF16	11.5901	11.6568	9.96286	9.79311	8.39963	6.95534
ENST00000368206	ENSG00000143321	HDGF	331.478	328.173	326.231	302.321	293.514	294.119
ENST00000371021	ENSG00000165879	FRAT1	4.14218	3.9354	4.46922	2.06871	2.02832	1.78275
ENST00000397129	ENSG00000128309	MPST	42.7822	42.3372	43.6249	37.1825	40.9663	37.4138
ENST00000395965	ENSG00000113391	FAM172A	2.51135	2.31311	2.46941	1.77148	1.62758	1.99915
ENST00000569628	ENSG00000183751	TBL3	35.2864	36.1968	33.7932	32.0749	31.6587	29.0924
ENST00000457206	ENSG00000178385	PLEKHM3	1.28749	1.28454	1.30094	0.775166	0.842379	0.93266
ENST00000341500	ENSG00000171105	INSR	4.7994	4.51548	4.61025	3.39489	3.44716	3.39069
ENST00000376358	ENSG00000250232	AF196779.12	17.0919	15.7605	15.2715	11.2587	11.4309	11.0596
ENST00000544671	ENSG00000010219	DYRK4	4.04216	4.95984	4.70661	3.58386	3.19445	2.89597
ENST00000587561	ENSG00000074695	LMAN1	18.9821	18.9296	18.6356	15.2577	17.3842	16.8073
ENST00000426713	ENSG00000175701	LINC00116	25.6331	24.6202	24.9685	20.9033	20.0711	20.1755
ENST00000551886	ENSG00000161813	LARP4	19.3872	21.064	19.6424	17.1129	17.9347	17.0332
ENST00000336418	ENSG00000157823	AP3S2	15.2862	14.6477	15.1985	14.117	13.8396	13.5677
ENST00000576980	ENSG00000213859	KCTD11	4.29336	3.07664	2.96558	2.21313	2.12061	2.18947
ENST00000511998	ENSG00000206417	H1FX-AS1	5.2623	4.87587	5.39708	3.84462	2.81766	3.21599
ENST00000372970	ENSG00000132823	OSER1	28.991	27.2898	30.8578	20.4589	22.017	24.613
ENST00000482148	ENSG00000165195	PIGA	4.11714	3.61447	4.02821	3.02156	3.01388	3.29826
ENST00000557944	ENSG00000140545	MFGE8	49.0894	56.2246	51.8874	45.476	40.5348	45.0225
ENST00000603700	ENSG00000270617	URGCP-MRPS24	84.4999	76.959	79.7972	74.0581	74.7513	69.2442
ENST00000582445	ENSG00000067900	ROCK1	6.15778	5.13758	6.55961	4.83343	3.53662	5.01328
ENST00000518344	ENSG00000153310	FAM49B	19.8212	20.9011	22.875	19.3741	18.1513	16.3109
ENST00000505262	ENSG00000109255	NMU	13.8168	16.4331	16.2309	11.0225	12.4952	14.5669
ENST00000284259	ENSG00000154114	TBCEL	4.52314	3.98419	4.18611	3.15536	3.00832	3.28644
ENST00000327277	ENSG00000155229	MMS19	39.5057	38.6945	38.2437	35.1358	37.1584	35.3579
ENST00000296328	ENSG00000163960	UBXN7	11.1314	10.6712	11.1366	9.71527	9.44929	9.59523
ENST00000547393	ENSG00000111144	LTA4H	64.2368	69.8851	62.0056	58.0012	60.1869	59.3935
ENST00000452148	ENSG00000231806	PCAT7	7.40993	6.82882	7.53733	5.14895	4.82946	4.87223
ENST00000234420	ENSG00000116062	MSH6	54.011	55.0582	54.1588	48.9813	48.4137	49.5971
ENST00000373783	ENSG00000181915	ADO	15.4618	14.8118	15.519	13.5836	13.5707	14.2175
ENST00000375896	ENSG00000204438	GPANK1	38.2748	36.4744	37.7878	33.9016	30.4556	30.5437
ENST00000320755	ENSG00000112280	COL9A1	4.62066	4.6223	5.29491	3.95694	3.85801	3.69557
ENST00000564507	ENSG00000100726	TELO2	20.7023	19.9751	19.0581	19.0006	16.7814	15.7849
ENST00000216122	ENSG00000100297	MCM5	131.396	128.909	122.623	110.667	108.345	103.187
ENST00000379388	ENSG00000095951	HIVEP1	3.14847	3.29361	3.51384	3.1331	2.71918	2.94443
ENST00000539332	ENSG00000167986	DDB1	54.9194	56.3603	54.638	50.4121	53.5894	50.2401
ENST00000590854	ENSG00000152223	EPG5	2.35428	2.27792	2.21137	1.84955	1.91696	1.82074
ENST00000291041	ENSG00000159792	PSKH1	15.991	15.6879	16.5656	13.065	12.819	12.0236
ENST00000502827	ENSG00000249421	ADAMTS19-AS1	1.88531	1.89617	1.57415	0.897079	0.977296	1.25066
ENST00000368911	ENSG00000155111	CDK19	1.48432	1.46228	1.32061	0.94074	1.16834	1.01694
ENST00000431241	ENSG00000183298	RP11-556K13.1	2.72019	2.51873	2.85461	1.51348	2.46	1.8045
ENST00000267101	ENSG00000065361	ERBB3	19.3993	20.2019	19.3453	15.7113	15.9037	14.5063
ENST00000367063	ENSG00000196352	CD55	8.898	8.38428	9.51192	5.32801	5.30659	6.01448
ENST00000325468	ENSG00000165905	GYLTL1B	32.7533	33.8057	33.8808	26.2651	28.4922	26.8947
ENST00000479871	ENSG00000148229	POLE3	37.7425	35.6154	37.0083	33.7936	32.7157	35.4257
ENST00000435504	ENSG00000143970	ASXL2	5.90096	5.6471	5.83741	4.96119	4.8695	5.17892
ENST00000404056	ENSG00000099958	DERL3	3.95464	4.51756	4.35997	2.12661	2.2096	1.63962
ENST00000496634	ENSG00000255508	MIR3654	350.355	347	354.832	335.665	330.731	330.6
ENST00000286800	ENSG00000156273	BACH1	7.74805	7.00397	7.54629	6.08074	6.83048	6.90277
ENST00000586298	ENSG00000142453	CARM1	104.631	105.744	99.4631	93.3396	93.196	91.5482
ENST00000542306	ENSG00000112787	FBRSL1	23.5418	24.1988	24.3135	22.9501	21.157	20.6035
ENST00000505878	ENSG00000138796	HADH	25.7832	25.8569	27.2212	22.8825	23.0098	23.8245
ENST00000357797	ENSG00000198408	MGEA5	41.8273	42.3376	44.6979	37.0715	35.494	37.3566
ENST00000259335	ENSG00000136813	KIAA0368	27.8585	29.6063	29.0674	26.7227	27.0174	26.9381
ENST00000471530	ENSG00000257921	RP11-571M6.15	23.2231	21.4432	25.3453	22.0381	18.4094	19.3775
ENST00000374680	ENSG00000204231	RXRB	11.4198	10.8285	10.6111	8.06887	7.76848	7.15085
ENST00000559124	ENSG00000196663	TECPR2	4.87529	4.20289	3.28353	2.87211	3.20005	2.23309
ENST00000475319	ENSG00000093144	ECHDC1	12.5341	13.6217	14.2392	11.8812	11.4049	11.9331
ENST00000591340	ENSG00000186020	ZNF529	3.42151	3.14121	3.50608	2.83098	2.55563	2.74987
ENST00000558314	ENSG00000140416	TPM1	169.859	181.809	174.884	139.782	144.338	146.687
ENST00000350082	ENSG00000112144	ICK	3.69029	3.4866	3.4514	2.92064	2.99151	3.30732
ENST00000302754	ENSG00000171223	JUNB	3.34953	2.71612	2.93337	2.09351	2.59707	2.10394
ENST00000456958	ENSG00000229833	PET100	97.1594	95.2761	95.7023	84.7842	86.7323	74.0632
ENST00000473212	ENSG00000182871	COL18A1	19.051	21.1209	21.1543	18.7373	19.242	17.6941
ENST00000479588	ENSG00000241472	PTPRG-AS1	1.93912	1.68674	1.65488	1.13465	0.915043	0.78224
ENST00000330701	ENSG00000181638	ZFP41	4.00795	4.18239	3.7126	3.72371	3.45012	3.0581
ENST00000329251	ENSG00000254772	EEF1G	1139.11	1129.22	1154.79	1094.26	1078.48	1078.67
ENST00000376862	ENSG00000101463	SYNDIG1	1.3258	1.56073	1.54612	1.13386	1.09373	0.97445
ENST00000463308	ENSG00000189043	NDUFA4	248.691	253.175	263.105	230.954	225.136	235.253
ENST00000593052	ENSG00000115268	RPS15	843.409	832.47	804.23	808.297	763.27	755.268
ENST00000484262	ENSG00000157954	WIPI2	59.8492	58.1612	53.9466	45.215	42.6237	41.5793
ENST00000548425	ENSG00000136044	APPL2	9.49907	10.8038	8.14692	7.8711	7.42376	6.62532
ENST00000342740	ENSG00000186648	LRRC16B	1.05798	1.09732	1.2805	1.03108	0.698778	0.89648
ENST00000467084	ENSG00000062582	MRPS24	56.2387	50.3245	53.8999	45.5668	49.3328	42.6318
ENST00000530411	ENSG00000150764	DIXDC1	5.02417	4.68086	4.81003	3.59656	3.886	3.69857
ENST00000430722	ENSG00000255813	AL162497.1	8.12983	9.55378	11.0622	4.32308	6.21256	6.98265
ENST00000593233	ENSG00000174886	NDUFA11	128.447	128.78	128.002	120.618	116.068	112.735
ENST00000420940	ENSG00000114742	WDR48	26.0474	24.543	24.6968	19.5706	18.8631	19.8432
ENST00000375731	ENSG00000148090	AUH	6.81861	7.34254	6.56193	4.89345	5.93375	5.17859
ENST00000372064	ENSG00000112715	VEGFA	3.97073	4.703	4.63995	3.94552	3.38479	3.89912
ENST00000321348	ENSG00000071967	CYBRD1	4.2131	3.93971	4.46656	3.01533	2.91968	3.05759
ENST00000473584	ENSG00000116171	SCP2	2.21971	2.29816	2.12591	1.61536	1.19987	1.42919
ENST00000587201	ENSG00000167460	TPM4	142.973	149.723	148.392	137.126	139.465	134.033
ENST00000592091	ENSG00000267740	AC024592.12	31.9865	31.7016	31.3507	30.3318	28.9154	27.8119
ENST00000252675	ENSG00000130383	FUT5	31.9865	31.7016	31.3507	30.3318	28.9154	27.8119
ENST00000406877	ENSG00000164649	CDCA7L	61.4806	61.4733	61.8286	54.3252	55.9045	56.1825
ENST00000540368	ENSG00000185344	ATP6V0A2	11.7406	12.6867	11.8133	10.8856	10.6	10.4044
ENST00000532486	ENSG00000181135	ZNF707	7.47139	6.3923	7.07562	5.88039	5.57552	5.38874
ENST00000246784	ENSG00000126453	BCL2L12	78.5035	83.4494	79.8693	71.7971	74.5828	68.8195
ENST00000264244	ENSG00000113845	TIMMDC1	60.8359	62.5393	59.9127	54.8599	56.0691	56.5491
ENST00000323977	ENSG00000020922	MRE11A	12.7291	12.7876	13.8499	9.14225	8.75602	8.72166
ENST00000484414	ENSG00000163376	KBTBD8	5.61917	6.18978	6.79897	5.10345	4.48746	4.59293
ENST00000482990	ENSG00000115194	SLC30A3	1.31174	1.89579	1.62069	1.06824	1.23579	1.15169
ENST00000482880	ENSG00000005448	WDR54	29.4045	27.2274	26.7131	24.1296	22.9371	22.8841
ENST00000346501	ENSG00000214063	TSPAN4	44.5444	43.8911	42.637	38.1065	38.0831	38.0657
ENST00000535335	ENSG00000172059	KLF11	3.30689	3.33542	3.68147	2.63222	2.57997	3.40305
ENST00000295958	ENSG00000163683	SMIM14	3.93853	3.71954	3.93845	2.14503	2.26742	2.43775
ENST00000554019	ENSG00000197930	ERO1L	9.58072	7.92043	8.7198	7.2396	7.63686	7.49309
ENST00000510163	ENSG00000146067	FAM193B	9.69865	9.32743	10.2742	9.21086	8.05397	8.78874
ENST00000316170	ENSG00000111846	GCNT2	15.3165	14.4452	14.643	12.8757	13.3815	13.6442
ENST00000371279	ENSG00000162396	PARS2	7.62516	7.97845	7.01303	6.4425	6.54584	6.37928
ENST00000511044	ENSG00000156453	PCDH1	73.4633	74.0865	75.0568	71.0788	69.6103	66.0588
ENST00000399788	ENSG00000073614	KDM5A	6.31918	6.24196	6.48287	5.40836	5.39168	5.36408
ENST00000453940	ENSG00000137171	KLC4	11.6626	12.6925	11.2576	8.55953	8.92201	8.59195
ENST00000301178	ENSG00000167601	AXL	14.9835	15.2231	14.3816	13.1732	13.2603	13.5846
ENST00000376368	ENSG00000196998	WDR45	21.3074	22.0571	22.0599	12.8238	12.6281	12.4055
ENST00000562784	ENSG00000067225	PKM	330.69	360.407	331.132	301.606	324.806	317.191
ENST00000517770	ENSG00000173273	TNKS	12.511	11.1849	13.4558	11.1239	9.79355	9.02398
ENST00000327490	ENSG00000185262	UBALD2	23.1136	23.1024	23.7049	7.84435	9.10282	8.28549
ENST00000398449	ENSG00000160179	ABCG1	4.57527	4.86931	5.08999	2.40418	2.45741	2.72403
ENST00000376127	ENSG00000101294	HM13	222.935	224.085	220.905	200.016	208.835	203.247
ENST00000374864	ENSG00000078747	ITCH	6.55333	6.45377	6.51346	5.94838	5.53116	5.83577
ENST00000481769	ENSG00000103126	AXIN1	15.1078	14.2473	13.634	13.2014	11.8952	12.5681
ENST00000562648	ENSG00000127585	FBXL16	4.10161	5.12255	4.58104	3.39216	3.74151	3.06475
ENST00000520350	ENSG00000128694	OSGEPL1	5.18679	6.34897	5.43555	5.26444	3.95347	4.24095
ENST00000312397	ENSG00000175467	SART1	35.8501	35.9174	33.8499	33.5101	33.3575	31.31
ENST00000451445	ENSG00000131373	HACL1	36.7253	36.2757	35.396	24.4206	25.1501	25.1184
ENST00000378726	ENSG00000160075	SSU72	49.8128	51.6195	49.1033	48.1166	45.5719	44.566
ENST00000340381	ENSG00000188807	TMEM201	11.7833	11.335	11.2897	10.5815	9.93112	9.56226
ENST00000594984	ENSG00000104946	TBC1D17	29.6376	32.0095	30.3381	23.025	22.7282	21.5149
ENST00000493018	ENSG00000136942	RPL35	854.093	859.233	855.358	836.433	800.044	809.058
ENST00000253251	ENSG00000130939	UBE4B	29.0386	30.7035	28.5443	27.1794	28.1261	25.924
ENST00000438149	ENSG00000204463	BAG6	88.4983	86.8137	85.8042	80.6491	81.1287	72.9164
ENST00000278612	ENSG00000149308	NPAT	5.09971	5.0916	5.42449	3.9832	4.28674	4.20918
ENST00000372755	ENSG00000035403	VCL	146.12	151.646	148.179	137.229	134.314	134.633
ENST00000595264	ENSG00000032444	PNPLA6	17.9057	16.4325	16.6377	15.2283	15.1449	13.1857
ENST00000537466	ENSG00000111231	GPN3	27.8792	26.6045	27.4348	22.2529	25.1274	24.7746
ENST00000435123	ENSG00000114942	EEF1B2	720.269	746.227	749.289	643.777	668.343	659.85
ENST00000519902	ENSG00000228451	SDAD1P1	1.56821	1.79397	2.17353	0.555375	0.462028	0.47648
ENST00000521311	ENSG00000156735	BAG4	13.6871	13.3407	13.9231	11.6591	11.2664	11.0954
ENST00000301488	ENSG00000167797	CDK2AP2	36.7279	37.5496	37.7927	34.9084	33.2185	30.0986
ENST00000536748	ENSG00000067167	TRAM1	66.9919	61.156	66.7706	56.0081	61.0224	60.2719
ENST00000345530	ENSG00000118965	WDR35	7.35359	7.63205	7.72493	6.57376	6.29092	7.07279
ENST00000568733	ENSG00000013374	NUB1	16.5953	16.1194	17.6487	13.8019	13.3791	13.1211
ENST00000572600	ENSG00000103351	CLUAP1	5.90217	5.35115	5.63835	4.77971	4.87348	4.78351
ENST00000461426	ENSG00000147955	SIGMAR1	53.211	48.3896	53.1056	48.4754	46.5177	46.6264
ENST00000487491	ENSG00000134278	SPIRE1	3.53615	4.46308	3.62618	2.07299	2.54862	2.69075
ENST00000528511	ENSG00000254469	RP11-849H4.2	1.26247	1.80221	1.6878	0.839709	1.08528	0.93204
ENST00000397873	ENSG00000100296	THOC5	30.4578	31.6796	30.3074	26.6485	26.6798	27.9184
ENST00000366923	ENSG00000136628	EPRS	52.5537	56.248	55.3502	49.6648	51.3993	51.3137
ENST00000332324	ENSG00000185000	DGAT1	6.52231	8.10451	7.78305	5.98142	6.39432	6.37688
ENST00000595545	ENSG00000105202	FBL	483.859	496.669	501.306	457.478	465.016	468.218
ENST00000440549	ENSG00000141424	SLC39A6	28.3424	29.7741	29.9132	25.8155	26.9299	26.8789
ENST00000382564	ENSG00000205981	DNAJC19	24.5289	25.3277	24.5655	22.2148	22.18	21.8576
ENST00000430606	ENSG00000111554	MDM1	1.62841	1.69062	1.79692	1.26363	1.25505	1.37644
ENST00000302424	ENSG00000171206	TRIM8	12.5491	12.9319	12.5817	12.2872	10.8411	10.8577
ENST00000377991	ENSG00000137103	TMEM8B	3.93103	3.8093	3.66108	3.25583	3.06442	3.13148
ENST00000415372	ENSG00000057757	PITHD1	16.3273	16.6748	16.7079	14.0792	13.7997	14.993
ENST00000539297	ENSG00000023287	RB1CC1	16.2216	16.7151	17.208	11.5483	11.9604	12.302
ENST00000542957	ENSG00000067082	KLF6	4.83223	4.51473	4.89224	3.81623	3.54779	4.00835
ENST00000581573	ENSG00000008283	CYB561	9.11003	8.15169	8.33364	7.78769	7.47777	7.29072
ENST00000565096	ENSG00000064666	CNN2	461.938	456.898	452.275	448.372	429.891	411.287
ENST00000579505	ENSG00000153944	MSI2	11.1947	11.8553	11.6314	8.89357	9.56109	9.76337
ENST00000442117	ENSG00000131591	C1orf159	1.78322	1.93145	1.75962	1.27275	1.00841	1.09194
ENST00000409255	ENSG00000152082	MZT2B	57.5132	62.6649	62.0176	54.7599	52.2153	48.2316
ENST00000453424	ENSG00000165406	MARCH8	5.67652	5.56683	6.08037	5.2128	4.65879	5.02458
ENST00000311151	ENSG00000092964	DPYSL2	53.4655	52.6942	52.3832	46.7635	47.6977	47.8787
ENST00000529763	ENSG00000117625	RCOR3	8.07421	7.4838	7.4466	6.25671	5.57688	5.67127
ENST00000463233	ENSG00000170638	TRABD	20.4206	19.966	19.4641	18.5922	18.5038	17.1585
ENST00000329805	ENSG00000185156	MFSD6L	1.20866	1.42108	1.20946	1.01792	0.922962	0.96554
ENST00000353487	ENSG00000157837	SPPL3	16.9737	18.002	16.5502	15.0155	16.1533	15.4953
ENST00000608722	ENSG00000262621	NAA60	26.2068	25.5291	25.5375	24.2357	23.4428	22.0491
ENST00000343067	ENSG00000159023	EPB41	17.8448	18.5856	18.5633	16.0653	15.8153	15.3083
ENST00000310473	ENSG00000175567	UCP2	24.7974	24.687	22.8899	22.5061	21.1678	21.132
ENST00000398333	ENSG00000250021	C15orf38-AP3S2	28.2285	26.4482	28.0701	26.2113	25.4248	25.0661
ENST00000493396	ENSG00000181744	C3orf58	3.96976	4.06392	3.77732	2.04632	2.93139	2.82153
ENST00000426508	ENSG00000187535	IFT140	3.25888	3.93754	3.69242	2.80228	2.93507	2.75493
ENST00000267890	ENSG00000128881	TTBK2	1.63065	1.38423	1.49905	1.30036	1.32236	1.22388
ENST00000538026	ENSG00000113140	SPARC	172.632	170.243	165.661	157.574	152.031	157.732
ENST00000367634	ENSG00000116191	RALGPS2	10.7853	8.93921	9.96787	8.59926	8.23034	8.53795
ENST00000313468	ENSG00000110717	NDUFS8	122.299	116.53	123.477	108.356	106.028	102.862
ENST00000439096	ENSG00000105327	BBC3	39.5674	40.7725	38.4521	26.1931	24.3729	25.1782
ENST00000477854	ENSG00000110786	PTPN5	2.29914	2.56931	2.29524	1.59407	1.66797	1.63221
ENST00000589797	ENSG00000141699	FAM134C	12.4273	11.3844	10.2205	9.75298	8.85316	8.32899
ENST00000474576	ENSG00000133606	MKRN1	49.3425	48.5914	51.5336	46.2239	47.1715	45.1835
ENST00000371019	ENSG00000181274	FRAT2	62.287	66.0442	62.041	45.1265	44.8175	43.2293
ENST00000476080	ENSG00000148297	MED22	30.731	29.7884	29.1005	28.0479	26.9566	26.2842
ENST00000544827	ENSG00000076043	REXO2	79.1445	86.3749	84.6583	74.5612	72.1335	76.0037
ENST00000372674	ENSG00000133134	BEX2	92.7155	91.19	92.0496	75.4714	71.8708	75.051
ENST00000297151	ENSG00000164609	SLU7	13.8742	14.9516	14.6099	10.9369	9.6933	11.3136
ENST00000589913	ENSG00000131469	RPL27	1006.38	1002.15	1034.16	947.388	953.205	977.434
ENST00000262719	ENSG00000081913	PHLPP1	16.5126	16.8888	15.7014	15.4667	15.3871	14.4489
ENST00000514781	ENSG00000151725	MLF1IP	81.46	90.0389	89.8642	65.8757	66.2797	70.6711
ENST00000575506	ENSG00000261963	RP11-74E22.4	3.35826	3.18459	2.74573	2.07733	2.38064	1.71857
ENST00000433525	ENSG00000132471	WBP2	64.7329	59.7935	58.0986	51.6249	48.6493	46.6902
ENST00000287156	ENSG00000156587	UBE2L6	47.3691	49.1378	50.508	40.9372	46.0305	44.7894
ENST00000216160	ENSG00000100324	TAB1	15.5999	15.3002	13.6677	14.0256	12.6311	12.8247
ENST00000331825	ENSG00000087086	FTL	1960.7	1965.82	1965.63	1663.53	1663.41	1584.77
ENST00000572584	ENSG00000122390	NAA60	28.2878	27.5461	27.6839	26.1416	25.1681	23.7808
ENST00000259523	ENSG00000136997	MYC	25.0455	22.5511	20.2523	20.8523	19.7835	16.8676
ENST00000370114	ENSG00000162694	EXTL2	12.7957	11.8817	12.1842	9.88895	11.1889	11.2809
ENST00000590361	ENSG00000197808	ZNF461	2.75621	3.2341	2.91399	1.69138	2.11065	1.82839
ENST00000535224	ENSG00000166037	CEP57	32.5968	32.7343	30.784	25.4105	27.4735	26.4659
ENST00000300415	ENSG00000101331	CCM2L	15.4268	15.3243	15.5982	13.2939	14.6739	13.8651
ENST00000246535	ENSG00000126249	PDCD2L	29.9168	31.9819	30.7695	26.8286	26.8058	26.9599
ENST00000443937	ENSG00000002834	LASP1	97.9391	96.8014	92.3926	86.5388	87.0783	79.3162
ENST00000472947	ENSG00000169251	NMD3	23.0566	22.9805	22.6253	21.2006	20.3212	21.5753
ENST00000310421	ENSG00000175073	VCPIP1	2.57589	2.57151	2.55688	2.22221	2.19499	2.23611
ENST00000464431	ENSG00000114626	ABTB1	1.58412	1.76691	1.57056	0.619205	0.58642	0.56029
ENST00000442325	ENSG00000134759	ELP2	47.614	46.358	47.9755	39.1868	39.1876	40.4198
ENST00000370631	ENSG00000155252	PI4K2A	16.0729	16.3115	15.0457	14.9807	13.8448	12.0041
ENST00000535593	ENSG00000111711	GOLT1B	16.4978	15.5117	19.7382	12.1902	13.9149	14.6025
ENST00000446922	ENSG00000164104	HMGB2	150.724	160.634	175.15	127.819	130.215	144.573
ENST00000376495	ENSG00000165312	OTUD1	3.12666	2.56733	2.68757	1.6495	1.88554	1.68929
ENST00000567441	ENSG00000137842	TMEM62	1.2726	1.64563	1.07636	0.562284	0.835314	0.78391
ENST00000479235	ENSG00000159592	GPBP1L1	16.0824	15.8811	15.401	14.0699	13.2348	13.7012
ENST00000289013	ENSG00000158106	RHPN1	1.6094	2.28274	2.28035	1.56349	1.52634	1.74517
ENST00000263826	ENSG00000117020	AKT3	3.54759	3.80234	3.61558	2.64207	3.10431	2.79243
ENST00000457710	ENSG00000004139	SARM1	2.49702	3.03984	2.6077	2.4885	2.31372	2.02915
ENST00000422280	ENSG00000188554	NBR1	20.7287	21.0633	20.6353	14.4149	13.4455	13.9967
ENST00000496605	ENSG00000095574	IKZF5	6.12644	6.5974	7.32769	4.52971	4.9474	5.23407
ENST00000320580	ENSG00000175115	PACS1	11.411	11.8944	11.4734	10.801	10.7404	10.3646
ENST00000334220	ENSG00000119689	DLST	53.2189	52.0173	51.3255	47.7302	46.7517	47.2673
ENST00000381125	ENSG00000067057	PFKP	57.7199	57.6189	58.3734	51.4351	52.9748	50.0301
ENST00000382008	ENSG00000105289	TJP3	6.0232	6.02103	6.30516	5.41612	5.52371	5.33695
ENST00000354883	ENSG00000144741	SLC25A26	13.5041	12.5954	13.0168	9.73082	9.52258	9.70319
ENST00000525684	ENSG00000110696	C11orf58	298.618	298.211	305.62	290.625	275.443	277.547
ENST00000250454	ENSG00000129518	EAPP	36.9896	36.9712	36.4716	26.8958	24.3964	28.1632
ENST00000362053	ENSG00000138433	CIR1	13.7864	14.4331	14.6964	11.4136	9.73198	12.201
ENST00000559950	ENSG00000166797	FAM96A	67.9327	70.2314	71.8456	61.3073	62.2391	65.1034
ENST00000486676	ENSG00000070759	TESK2	5.09721	4.56961	4.66959	3.28275	3.31929	3.46901
ENST00000487058	ENSG00000148672	GLUD1	30.0068	27.4701	31.2598	26.53	25.0133	24.1272
ENST00000419242	ENSG00000162600	OMA1	6.77868	6.27948	6.2929	5.05747	5.4915	5.32514
ENST00000498408	ENSG00000105856	HBP1	26.0043	24.8103	26.1907	10.7506	10.8252	11.5598
ENST00000425628	ENSG00000108406	DHX40	24.567	24.9796	23.9924	19.6991	19.68	19.6671
ENST00000497617	ENSG00000123297	TSFM	43.3256	41.3915	43.1417	36.934	35.0975	35.0097
ENST00000470638	ENSG00000146143	PRIM2	21.7345	23.0392	20.7525	17.7324	18.1765	19.2154
ENST00000475720	ENSG00000165704	HPRT1	54.4254	54.8027	54.0806	40.4804	41.3281	48.3494
ENST00000540359	ENSG00000137726	FXYD6	26.1081	25.3702	26.3726	21.1615	22.3197	21.7078
ENST00000295066	ENSG00000162961	DPY30	98.3327	98.5357	100.953	83.7458	85.0493	87.3011
ENST00000297347	ENSG00000164758	MED30	10.4152	9.54409	10.2393	8.31171	8.08211	7.94554
ENST00000343882	ENSG00000118689	FOXO3	3.70188	3.62908	4.01202	2.39601	2.72334	2.9179
ENST00000380325	ENSG00000125901	MRPS26	70.0251	71.6492	66.9358	66.11	62.3657	60.6546
ENST00000006967	ENSG00000006459	JHDM1D	2.41965	2.38648	2.3106	1.94736	1.76446	1.91062
ENST00000408303	ENSG00000221230	MIR548L	3.97635	1.77745	4.79566	0.910987	1.21801	0.87927
ENST00000534176	ENSG00000162191	UBXN1	116.729	116.793	115.74	109.832	106.674	104.044
ENST00000515604	ENSG00000272414	FAM47E	2.93533	2.44759	2.48801	1.88814	1.83284	2.20934
ENST00000577873	ENSG00000265693	RP11-815I9.5	0.87684	2.05774	3.46093	0.301326	0.805757	0.29083
ENST00000556981	ENSG00000100629	CEP128	1.53379	1.75299	0.96313	0.862512	0.832862	0.27749
ENST00000270142	ENSG00000142168	SOD1	157.02	170.148	168.022	150.242	147.508	156.439
ENST00000531310	ENSG00000160959	LRRC14	6.10605	5.41544	5.75136	4.80713	4.25931	4.41882
ENST00000361204	ENSG00000198911	SREBF2	54.3332	58.1687	57.4207	53.421	53.3271	50.0746
ENST00000312655	ENSG00000175155	YPEL2	1.63871	1.68478	1.6314	0.720827	0.97045	0.86966
ENST00000557412	ENSG00000257621	RP11-349A22.5	2.53308	2.27225	2.56711	1.4822	1.76153	1.1581
ENST00000411406	ENSG00000180098	TRNAU1AP	6.24828	3.99136	4.33257	3.39494	2.94847	3.36075
ENST00000262173	ENSG00000101654	RNMT	18.7752	19.2812	19.5553	16.3785	16.9185	16.5892
ENST00000355257	ENSG00000100138	NHP2L1	130.699	131.096	127.348	124.763	122.543	120.746
ENST00000295767	ENSG00000163528	CHCHD4	15.2935	15.6204	15.3489	13.7838	13.9446	12.8785
ENST00000341375	ENSG00000175048	ZDHHC14	3.18273	3.39866	4.59459	2.59259	2.79834	2.87376
ENST00000525790	ENSG00000182134	TDRKH	10.3517	10.3079	10.2147	7.70373	8.91409	8.04944
ENST00000475595	ENSG00000154743	TSEN2	5.81389	5.15674	5.37556	4.24761	4.2909	3.78085
ENST00000475097	ENSG00000107021	TBC1D13	14.9109	14.9207	16.1326	13.2656	12.1024	12.879
ENST00000496568	ENSG00000178149	DALRD3	7.78946	7.46994	6.4351	6.34976	5.95114	5.2274
ENST00000404092	ENSG00000099977	DDT	32.049	34.7971	32.8358	28.7102	30.1884	30.1529
ENST00000411594	ENSG00000112983	BRD8	21.7707	21.7158	22.1523	19.3552	17.7699	19.4203
ENST00000525370	ENSG00000010361	FUZ	25.16	24.7896	22.9562	21.422	20.507	19.5544
ENST00000474908	ENSG00000137133	HINT2	11.0815	10.2989	10.2774	9.67109	8.50748	9.10754
ENST00000256015	ENSG00000133639	BTG1	16.3129	17.6245	17.6133	12.8495	13.8638	14.3635
ENST00000454652	ENSG00000114796	KLHL24	4.87567	4.80537	5.24298	1.22613	1.38624	1.77259
ENST00000567700	ENSG00000095906	NUBP2	33.1862	33.4121	32.3201	29.6112	27.7771	26.5142
ENST00000397858	ENSG00000165795	NDRG2	11.7652	11.8329	11.9198	10.8325	10.4034	10.8603
ENST00000433835	ENSG00000251357	AP000350.10	275.328	279.824	267.497	246.717	244.723	238.318
ENST00000368436	ENSG00000173207	CKS1B	85.1673	82.582	84.3144	70.5581	69.0232	79.0751
ENST00000327230	ENSG00000182504	CEP97	2.21973	1.99986	2.25349	1.60343	1.6463	1.98837
ENST00000482468	ENSG00000172053	QARS	112.189	118.802	119.255	101.573	103.217	105.267
ENST00000444870	ENSG00000235169	SMIM1	3.27074	2.51968	2.6781	2.00884	1.59872	1.45417
ENST00000480134	ENSG00000004455	AK2	83.1608	82.6502	83.1234	74.8189	75.8167	75.1508
ENST00000372129	ENSG00000133124	IRS4	2.26628	2.14354	2.21725	1.05388	1.3736	1.15153
ENST00000406895	ENSG00000163026	C2orf44	14.8699	14.1293	14.7744	13.6574	12.5226	12.9468
ENST00000398838	ENSG00000090238	YPEL3	19.5874	21.4168	20.8118	16.4231	15.8336	16.1747
ENST00000478317	ENSG00000026025	VIM	62.7887	67.8207	72.4766	53.9922	54.8417	55.7283
ENST00000323039	ENSG00000105204	DYRK1B	23.847	24.6024	23.7828	15.9008	14.9857	14.318
ENST00000528521	ENSG00000177830	CHID1	37.9963	41.4096	41.0918	31.4107	34.2675	31.1364
ENST00000503176	ENSG00000005882	PDK2	9.13457	9.29828	8.64309	7.20818	6.64827	6.69342
ENST00000483898	ENSG00000089123	TASP1	2.822	2.88894	1.93931	1.97421	1.62078	1.30374
ENST00000394169	ENSG00000172057	ORMDL3	14.1421	14.0693	14.6779	13.3854	12.6982	12.7498
ENST00000329957	ENSG00000182208	MOB2	15.0159	13.646	12.0526	10.7424	9.37268	9.80452
ENST00000477479	ENSG00000163516	ANKZF1	14.3585	14.9351	13.6073	9.87305	10.2848	9.85078
ENST00000290390	ENSG00000159239	C2orf81	2.01327	1.69883	1.64991	1.45995	1.37971	0.88282
ENST00000478596	ENSG00000102226	USP11	20.6825	23.2443	23.385	19.667	20.0138	20.0346
ENST00000423799	ENSG00000181690	PLAG1	2.30144	2.49624	1.95927	1.41895	1.76239	1.52671
ENST00000532260	ENSG00000167792	NDUFV1	10.7237	11.9838	11.1696	9.6225	9.4894	9.15571
ENST00000369287	ENSG00000165813	C10orf118	2.02961	2.46856	2.42711	1.80588	1.92774	1.99349
ENST00000546104	ENSG00000167112	TRUB2	41.7344	41.142	40.575	31.9526	30.6766	33.9711
ENST00000487578	ENSG00000143228	NUF2	5.36533	4.7585	5.72749	3.62056	3.63056	3.59156
ENST00000497393	ENSG00000153767	GTF2E1	14.6758	15.0973	14.4816	12.1593	11.8235	13.1363
ENST00000402874	ENSG00000161011	SQSTM1	82.091	84.5319	83.8914	72.9978	72.0145	71.1178
ENST00000301717	ENSG00000162032	SPSB3	13.0325	11.6834	13.8433	7.92099	7.46998	6.81022
ENST00000301068	ENSG00000167550	RHEBL1	6.56299	6.25339	6.35218	4.66184	4.24188	4.06207
ENST00000340177	ENSG00000101180	HRH3	3.0437	3.10435	2.86241	2.32766	2.1404	1.97645
ENST00000368463	ENSG00000163346	PBXIP1	15.473	17.3229	16.3421	11.2078	11.3706	11.4767
ENST00000554093	ENSG00000129534	MIS18BP1	29.1629	31.2254	29.4179	25.4453	25.1874	25.5934
ENST00000288235	ENSG00000157483	MYO1E	9.70614	10.737	10.6069	8.79213	9.02644	9.32239
ENST00000558616	ENSG00000259580	RP11-37C7.1	63.0881	65.9752	62.371	55.4327	58.5229	52.9081
ENST00000597681	ENSG00000130479	MAP1S	46.0609	46.0842	42.1652	43.2262	39.8567	35.4529
ENST00000312499	ENSG00000175643	RMI2	55.3124	55.8408	55.6353	48.6362	52.0507	49.3301
ENST00000337673	ENSG00000160908	ZNF394	10.7589	11.119	11.236	9.36615	9.26183	9.50851
ENST00000575671	ENSG00000126602	TRAP1	66.0204	69.2805	65.0004	58.4957	61.8782	59.5864
ENST00000555932	ENSG00000125952	MAX	15.8299	15.0302	14.4998	13.276	13.5449	12.5878
ENST00000372715	ENSG00000119333	WDR34	43.9068	43.4847	42.8129	40.6009	38.7758	37.5069
ENST00000545718	ENSG00000114650	SCAP	35.4091	37.5451	34.0749	32.4415	32.7632	30.9804
ENST00000465752	ENSG00000240972	MIF	688.191	684.693	692.895	622.635	624.637	599.672
ENST00000425511	ENSG00000136111	TBC1D4	8.08431	8.45119	8.22509	6.35194	6.59039	6.67316
ENST00000376771	ENSG00000068354	TBC1D25	2.75431	2.4109	2.80134	2.19024	2.11639	2.14204
ENST00000524288	ENSG00000113558	SKP1	79.7818	79.8237	83.9503	70.1572	75.9855	75.5653
ENST00000311922	ENSG00000173334	TRIB1	25.9232	25.5258	24.0638	21.8654	22.2945	20.584
ENST00000070846	ENSG00000057294	PKP2	7.15846	7.52408	7.33777	5.58814	5.45024	6.17809
ENST00000372410	ENSG00000148358	GPR107	12.968	13.234	13.2683	12.288	12.4561	12.1251
ENST00000312263	ENSG00000143164	DCAF6	5.77219	5.6735	5.26037	4.89348	4.72343	5.07911
ENST00000508822	ENSG00000085365	SCAMP1	16.7721	15.6578	15.666	14.1159	15.2838	13.1786
ENST00000174618	ENSG00000070444	MNT	9.81849	9.79091	10.1613	6.80578	6.24101	6.93963
ENST00000267460	ENSG00000139946	PELI2	5.30495	5.48425	5.20301	3.90465	4.18946	4.28057
ENST00000237642	ENSG00000118804	FAM47E-STBD1	2.45531	2.16776	2.18163	1.67227	1.61308	1.96781
ENST00000367265	ENSG00000117139	KDM5B	52.9486	52.5908	51.3051	49.1946	47.3748	47.9443
ENST00000557126	ENSG00000171735	CAMTA1	55.6653	58.109	54.3114	48.6834	52.0868	48.8554
ENST00000536942	ENSG00000013583	HEBP1	6.65304	6.7843	7.23972	5.9254	5.90993	6.10526
ENST00000559540	ENSG00000128951	DUT	56.2166	61.5261	59.7656	42.1083	45.9168	45.3387
ENST00000334654	ENSG00000100604	CHGA	17.2453	18.6668	21.2395	15.7859	15.3025	18.2117
ENST00000330636	ENSG00000214113	LYRM4	9.76409	9.12522	9.55281	8.40021	8.12258	8.09222
ENST00000480373	ENSG00000185009	AP3M1	11.1028	11.8285	11.6051	9.32677	8.76682	7.36529
ENST00000528397	ENSG00000149577	SIDT2	3.44262	3.33421	3.7745	2.36612	2.51912	2.66436
ENST00000367658	ENSG00000112406	HECA	1.92215	1.8175	2.15049	0.935003	0.914263	1.07755
ENST00000508301	ENSG00000113141	IK	53.2123	51.7158	54.6221	49.1797	44.5191	46.6406
ENST00000333449	ENSG00000185475	TMEM179B	26.1108	25.7756	23.8594	23.4728	22.7313	21.1402
ENST00000370509	ENSG00000143162	CREG1	17.593	18.6236	18.6897	13.4345	14.4157	14.9395
ENST00000528167	ENSG00000155275	TRMT44	3.72609	3.59962	3.62839	2.98216	3.06361	2.14655
ENST00000599722	ENSG00000104973	MED25	35.7346	36.3195	33.2531	31.0892	27.6419	28.8815
ENST00000485076	ENSG00000243678	NME1-NME2	177.019	187.903	194.573	170.761	164.749	170.821
ENST00000236671	ENSG00000117984	CTSD	158.894	162.545	161.647	138.607	140.207	133.015
ENST00000291900	ENSG00000160445	ZER1	13.0966	11.6287	11.4707	10.6324	10.2887	8.56661
ENST00000341255	ENSG00000188636	LDOC1L	20.2877	19.7439	19.2141	17.829	17.4104	17.3527
ENST00000546476	ENSG00000076513	ANKRD13A	3.2229	3.28411	2.71994	2.40456	2.22123	2.06765
ENST00000342232	ENSG00000104369	JPH1	7.70687	7.69016	7.87892	6.12908	6.6993	6.64973
ENST00000452361	ENSG00000115274	INO80B	40.3058	41.3997	37.4382	37.7515	36.4052	32.6747
ENST00000366816	ENSG00000163041	H3F3A	126.924	124.833	123.977	108.3	110.866	107.936
ENST00000374358	ENSG00000183726	TMEM50A	40.0214	41.3487	40.2463	34.1207	33.81	36.7657
ENST00000369516	ENSG00000134198	TSPAN2	2.33216	2.48994	2.89137	1.54125	1.94528	1.7732
ENST00000606808	ENSG00000136367	ZFHX2	7.74924	8.38051	6.49556	5.58379	6.20221	5.38937
ENST00000561100	ENSG00000166073	GPR176	84.2638	84.3149	84.7595	72.1129	74.8167	70.9312
ENST00000236067	ENSG00000117410	ATP6V0B	93.1392	94.5663	90.9532	88.0965	85.8108	85.5898
ENST00000523515	ENSG00000104765	BNIP3L	49.4575	50.9953	54.8264	29.5399	30.6804	31.817
ENST00000547699	ENSG00000177425	PAWR	26.1967	28.3403	26.0238	23.0132	22.8998	21.511
ENST00000531520	ENSG00000174915	PTDSS2	19.0408	19.6228	19.6735	16.8133	17.3796	16.4828
ENST00000296003	ENSG00000163719	MTMR14	26.6766	28.6537	27.3759	24.1254	24.7241	22.9064
ENST00000234111	ENSG00000115758	ODC1	117.584	117.872	115.25	111.153	108.868	106.799
ENST00000427721	ENSG00000250644	RP11-295K3.1	101.379	104.654	102.051	90.1035	92.4232	87.8981
ENST00000252744	ENSG00000130449	ZSWIM6	2.16194	2.16745	2.3378	2.00811	1.78357	1.78011
ENST00000443739	ENSG00000159784	FAM131B	15.3476	15.0262	15.0333	14.0527	13.9043	13.0199
ENST00000581988	ENSG00000125454	SLC25A19	8.002	7.14202	6.85025	4.75314	6.57417	5.43135
ENST00000359461	ENSG00000174851	YIF1A	54.2343	52.8852	49.461	48.9759	47.246	44.7447
ENST00000339697	ENSG00000111897	SERINC1	29.5782	28.8471	30.119	21.2782	22.7283	23.9
ENST00000354361	ENSG00000117614	SYF2	35.7395	38.2151	35.0235	32.1079	30.8438	33.5213
ENST00000342374	ENSG00000132824	SERINC3	16.532	16.7648	16.9796	12.5845	13.2281	12.2739
ENST00000518483	ENSG00000174371	EXO1	18.0872	17.8882	19.2705	16.8229	16.3801	17.124
ENST00000459889	ENSG00000105993	DNAJB6	29.2484	31.0092	30.1279	27.9481	28.8041	27.4244
ENST00000441340	ENSG00000023902	PLEKHO1	34.6689	35.5163	34.5808	30.2092	28.1104	29.371
ENST00000538999	ENSG00000185022	MAFF	5.01262	5.20308	5.65968	3.3955	2.40648	3.05346
ENST00000513190	ENSG00000163913	IFT122	2.05025	1.94155	2.04939	1.37254	1.66384	1.58971
ENST00000350302	ENSG00000147364	FBXO25	6.66512	6.7378	7.09834	3.86628	3.86913	3.9352
ENST00000393674	ENSG00000164117	FBXO8	2.69822	2.80274	2.70616	1.83929	1.76139	2.05401
ENST00000316724	ENSG00000136717	BIN1	12.8112	12.5161	12.1822	9.81856	10.4243	10.6279
ENST00000383432	ENSG00000017797	RALBP1	23.0191	21.0527	21.8445	21.1164	19.1113	19.6203
ENST00000557247	ENSG00000165516	KLHDC2	36.8794	38.8744	36.583	27.8838	28.9369	29.5462
ENST00000367385	ENSG00000151414	NEK7	1.9598	1.6395	1.99712	1.18962	1.14451	1.21199
ENST00000424522	ENSG00000249115	HAUS5	6.34407	6.33779	6.34413	6.03125	5.83761	5.26201
ENST00000494946	ENSG00000103363	TCEB2	304.534	310.984	311.942	283.087	288.132	272.83
ENST00000244221	ENSG00000124374	PAIP2B	7.96354	7.58338	7.59541	4.96596	5.6998	5.35906
ENST00000223361	ENSG00000106628	POLD2	93.8843	93.1569	93.6043	88.1073	88.7661	86.6494
ENST00000332674	ENSG00000119950	MXI1	1.83959	1.93829	2.90655	1.37724	1.53953	1.39466
ENST00000238892	ENSG00000119878	CRIPT	8.63817	8.00307	8.35106	4.27226	5.0059	6.13686
ENST00000481084	ENSG00000172269	DPAGT1	18.8116	18.3654	17.5545	16.3845	15.7368	15.9593
ENST00000452392	ENSG00000250264	TAP2	6.91097	6.52695	7.33234	5.89397	5.78278	5.46511
ENST00000244670	ENSG00000124702	KLHDC3	134.453	134.507	129.908	115.031	115.05	109.232
ENST00000371626	ENSG00000117862	TXNDC12	49.1446	48.4866	51.17	43.1126	46.924	45.9982
ENST00000323760	ENSG00000158402	CDC25C	17.3911	18.4431	18.6233	14.3031	13.5037	13.8761
ENST00000517556	ENSG00000104413	ESRP1	43.2343	44.3195	44.0568	37.7153	41.5632	37.0639
ENST00000372257	ENSG00000117419	ERI3	65.7038	66.0142	63.2979	55.4322	57.3711	55.0738
ENST00000524091	ENSG00000253570	RNF5P1	12.9469	13.3045	10.8314	8.70499	9.31097	8.19184
ENST00000535472	ENSG00000089053	ANAPC5	45.3925	42.1898	40.8205	38.7239	37.4149	33.9483
ENST00000420450	ENSG00000251247	ZNF345	2.5061	2.55931	2.89142	2.14643	1.57663	2.34025
ENST00000356157	ENSG00000167216	KATNAL2	3.71829	4.30066	4.37996	2.87504	3.11789	3.28367
ENST00000332797	ENSG00000024862	CCDC28A	12.7501	10.4479	10.2255	6.91278	6.72182	7.32919
ENST00000553458	ENSG00000119711	ALDH6A1	5.13388	4.69784	4.88184	4.23139	4.1399	4.15969
ENST00000398093	ENSG00000187240	DYNC2H1	1.44999	1.56167	1.49742	1.26792	1.32436	1.36105
ENST00000393964	ENSG00000164611	PTTG1	103.549	100.395	98.7793	88.4125	87.9103	92.8958
ENST00000078429	ENSG00000088256	GNA11	13.8993	12.938	13.1457	12.7615	11.8632	11.1775
ENST00000566611	ENSG00000140854	KATNB1	14.5616	15.994	14.8456	12.4205	12.5568	12.2235
ENST00000453009	ENSG00000100360	IFT27	21.2512	24.5629	21.4091	18.8693	19.2729	18.8212
ENST00000233468	ENSG00000115128	SF3B14	107.13	109.285	109.948	93.0472	97.5838	93.6374
ENST00000374897	ENSG00000204267	TAP2	4.64592	4.41047	4.83509	3.86624	3.8393	4.03095
ENST00000468196	ENSG00000154035	C17orf103	6.70432	6.61878	6.81352	4.70069	4.4877	3.83075
ENST00000556883	ENSG00000165943	MOAP1	11.4034	11.1971	11.8307	10.2849	9.74725	9.77728
ENST00000356462	ENSG00000049759	NEDD4L	22.0572	21.8061	23.1031	19.0165	20.0074	19.7262
ENST00000512097	ENSG00000080709	KCNN2	9.58177	9.41119	9.25676	7.86859	7.8279	8.04136
ENST00000591510	ENSG00000130175	PRKCSH	60.3054	64.6618	58.746	55.2126	57.4255	54.1218
ENST00000591744	ENSG00000070540	WIPI1	4.04543	3.81121	3.99188	3.43155	2.77635	2.1401
ENST00000371249	ENSG00000095637	SORBS1	7.7826	7.65334	7.97691	6.72811	6.78057	7.41881
ENST00000480513	ENSG00000102393	GLA	30.4218	31.3464	30.8769	29.1873	26.4153	25.8852
ENST00000524594	ENSG00000175220	ARHGAP1	9.91207	11.7968	9.29184	8.30285	9.18446	8.30143
ENST00000335509	ENSG00000186815	TPCN1	3.00426	3.10127	3.2062	2.68131	2.54886	2.76001
ENST00000574867	ENSG00000108559	NUP88	41.155	40.7861	40.0518	38.4759	37.047	37.8993
ENST00000437932	ENSG00000163110	PDLIM5	4.72486	4.71236	4.65583	4.21982	4.14228	4.3872
ENST00000526991	ENSG00000255112	CHMP1B	27.0104	27.3788	29.759	18.4446	20.4421	20.4394
ENST00000421351	ENSG00000112378	PERP	14.614	14.2349	16.588	11.4504	12.7537	13.9072
ENST00000396865	ENSG00000177058	SLC38A9	14.1756	13.3694	13.6933	10.3987	11.929	11.1862
ENST00000262039	ENSG00000078142	PIK3C3	4.16056	4.30998	4.36754	3.46798	3.27974	3.68756
ENST00000395064	ENSG00000213588	ZBTB9	22.3137	22.6955	21.8803	21.1439	19.5664	20.7418
ENST00000497454	ENSG00000237441	RGL2	14.153	15.2138	14.8464	12.942	12.0683	11.7647
ENST00000524382	ENSG00000141971	MVB12A	21.9274	22.4325	22.3804	18.9822	19.7653	18.9042
ENST00000395238	ENSG00000176095	IP6K1	20.2856	20.0683	18.7694	18.7061	18.2171	16.8242
ENST00000296135	ENSG00000163818	LZTFL1	5.3081	5.54509	6.06632	3.07763	3.19757	3.23967
ENST00000526930	ENSG00000117054	ACADM	27.3364	29.0724	25.2967	23.1933	22.8367	23.1667
ENST00000396682	ENSG00000106399	RPA3	62.8935	65.5117	63.4776	55.4519	55.6927	60.0383
ENST00000414734	ENSG00000214706	IFRD2	40.536	43.3239	41.0877	38.6901	37.1886	37.0104
ENST00000336032	ENSG00000146278	PNRC1	14.7569	14.1017	15.1971	7.91036	8.55572	9.33769
ENST00000382004	ENSG00000080298	RFX3	1.55953	1.56441	1.72018	1.28372	1.42936	1.30402
ENST00000377307	ENSG00000147799	ARHGAP39	4.34197	4.41604	4.23636	3.92311	3.65375	3.74606
ENST00000398073	ENSG00000175215	CTDSP2	39.1849	39.1795	41.1997	37.1219	35.1856	35.5928
ENST00000268989	ENSG00000141258	SGSM2	4.11763	4.69929	4.51031	4.07593	3.61152	3.99621
ENST00000240587	ENSG00000121297	TSHZ3	6.13696	6.09109	6.41791	5.61552	5.43709	5.77792
ENST00000434618	ENSG00000231925	TAPBP	5.14501	5.35764	5.32627	4.42891	4.7558	4.60662
ENST00000374517	ENSG00000136810	TXN	163.659	166.097	170.036	148.441	151.196	160.023
ENST00000455895	ENSG00000160058	BSDC1	24.9793	24.8949	24.1217	20.8525	18.6358	19.1168
ENST00000409761	ENSG00000105926	MPP6	31.6598	32.5378	33.0021	29.7416	30.2825	27.707
ENST00000577916	ENSG00000105655	ISYNA1	66.2281	72.2316	71.3212	62.5154	64.8907	64.9151
ENST00000374274	ENSG00000147164	SNX12	45.2565	43.7641	42.9375	39.5351	37.4143	37.1561
ENST00000453144	ENSG00000135241	PNPLA8	5.40708	5.42687	5.90359	4.14301	4.31524	4.13355
ENST00000557731	ENSG00000182512	GLRX5	39.1384	39.4049	40.4115	34.5256	36.5654	37.017
ENST00000335927	ENSG00000138670	RASGEF1B	1.7094	1.54515	1.75083	1.4277	1.17315	1.20574
ENST00000377663	ENSG00000162413	KLHL21	9.09081	8.98901	9.36607	7.07474	7.2216	6.64068
ENST00000464438	ENSG00000125534	PPDPF	99.1163	98.97	100.116	87.4816	84.6225	78.4552
ENST00000379549	ENSG00000109381	ELF2	11.5724	11.7765	12.0799	9.93044	10.1572	9.08165
ENST00000326094	ENSG00000135070	ISCA1	8.38684	7.80024	8.06819	6.69402	7.18211	6.93953
ENST00000377327	ENSG00000101343	CRNKL1	12.5205	12.6014	12.4835	11.1691	11.4097	11.6713
ENST00000228495	ENSG00000110906	KCTD10	22.9548	21.4897	23.4255	21.2847	20.641	20.1621
ENST00000496455	ENSG00000163655	GMPS	29.8986	29.966	29.1472	27.6951	27.9776	28.0528
ENST00000261667	ENSG00000102753	KPNA3	25.5179	24.5449	25.5911	20.8219	21.723	21.8224
ENST00000287590	ENSG00000156966	B3GNT7	28.2358	29.2233	28.1554	27.0803	26.7006	23.9134
ENST00000368090	ENSG00000143315	PIGM	4.21985	4.50058	4.4763	3.97887	4.07974	3.64788
ENST00000551555	ENSG00000204852	TCTN1	2.6969	3.01381	3.07517	2.2243	1.76233	1.90831
ENST00000300131	ENSG00000166886	NAB2	12.4459	11.6718	12.4886	11.2995	10.2134	10.5434
ENST00000219789	ENSG00000103502	CDIPT	34.5729	32.7906	33.1433	30.6321	30.4644	28.3604
ENST00000561839	ENSG00000174628	IQCK	3.49437	2.98934	3.17069	2.23606	1.84546	2.2781
ENST00000456764	ENSG00000115457	IGFBP2	218.501	232.001	226.866	215.448	210.198	207.723
ENST00000524776	ENSG00000132768	DPH2	54.1852	53.1324	48.2058	45.063	43.3389	42.3095
ENST00000590445	ENSG00000105607	GCDH	16.0871	20.2633	15.4962	13.584	13.9383	13.6446
ENST00000463758	ENSG00000169972	PUSL1	13.2179	11.5458	14.2395	11.46	10.9949	10.8599
ENST00000474663	ENSG00000139737	SLAIN1	21.3312	19.5769	23.2854	17.7994	17.2743	18.1083
ENST00000527680	ENSG00000196655	TRAPPC4	49.2816	43.3866	42.2377	38.2086	38.0457	37.6091
ENST00000271836	ENSG00000143537	ADAM15	12.041	12.6838	11.5467	10.9582	10.8029	10.0228
ENST00000374232	ENSG00000148158	SNX30	3.29015	3.16872	3.00557	2.36412	2.42791	2.60919
ENST00000450114	ENSG00000166483	WEE1	47.5666	46.6801	48.29	39.9841	39.1949	41.5772
ENST00000248668	ENSG00000128011	LRFN1	5.7989	5.39149	5.82195	4.68076	4.97769	4.59606
ENST00000565468	ENSG00000261115	TMEM178B	3.13097	3.08747	3.60445	2.71959	2.49354	3.0582
ENST00000254998	ENSG00000132661	NXT1	16.985	17.8995	17.7618	13.7435	16.4476	15.3523
ENST00000482554	ENSG00000135631	RAB11FIP5	5.7062	5.75267	5.04359	4.72578	4.72175	4.03649
ENST00000263681	ENSG00000077514	POLD3	13.9117	13.8419	13.9631	13.0404	12.2631	13.2394
ENST00000602050	ENSG00000186272	ZNF17	3.62001	3.59917	3.59936	3.17653	3.25037	2.8597
ENST00000265354	ENSG00000112658	SRF	33.1291	34.5574	35.6187	30.8156	31.0005	30.4268
ENST00000344423	ENSG00000186918	ZNF395	5.68996	5.50813	5.45089	4.58695	4.64048	4.41151
ENST00000599142	ENSG00000183248	CTD-3193O13.9	20.3066	21.4969	20.3552	17.2124	18.647	16.9185
ENST00000478157	ENSG00000114446	IFT57	18.692	21.8372	18.646	17.4193	15.9017	17.3814
ENST00000568148	ENSG00000176953	NFATC2IP	19.0474	18.3314	18.1472	16.9962	15.2701	16.0122
ENST00000532743	ENSG00000051180	RAD51	25.1553	29.0334	27.4951	23.1156	21.2493	20.8134
ENST00000397573	ENSG00000104081	BMF	9.58058	9.93846	9.59401	6.35205	7.10614	7.42028
ENST00000261844	ENSG00000047346	FAM214A	1.757	1.76712	1.83155	1.05896	1.26682	0.9683
ENST00000451764	ENSG00000196141	SPATS2L	53.9885	55.2846	53.2739	49.1483	49.9533	50.781
ENST00000367500	ENSG00000116668	SWT1	2.21232	2.05544	2.3984	1.7285	1.65008	1.846
ENST00000440019	ENSG00000116209	TMEM59	74.0866	67.3403	66.8571	58.9488	63.7304	63.3812
ENST00000468274	ENSG00000107262	BAG1	10.5658	10.6675	10.3859	9.38462	8.14087	9.21961
ENST00000566895	ENSG00000140525	FANCI	17.3546	19.214	17.992	15.7109	15.9627	16.8721
ENST00000409009	ENSG00000116127	ALMS1	6.06516	5.98477	5.83898	5.68361	5.57349	5.2425
ENST00000311806	ENSG00000172939	OXSR1	19.8702	20.0686	19.2449	18.6011	17.646	18.3935
ENST00000351231	ENSG00000164045	CDC25A	39.7182	38.4968	38.9468	36.5631	36.651	36.1364
ENST00000537981	ENSG00000133318	RTN3	96.8065	97.4546	99.9379	90.0254	92.365	93.461
ENST00000433818	ENSG00000149262	INTS4	8.83174	9.05939	8.90996	8.0406	7.93411	7.94645
ENST00000585089	ENSG00000109083	IFT20	13.1266	12.6313	12.4278	9.10732	8.34597	9.53155
ENST00000554079	ENSG00000100625	SIX4	8.80193	9.23421	9.43418	7.78364	7.49572	8.13553
ENST00000409688	ENSG00000180354	C7orf41	2.16349	2.03995	2.35723	0.929358	1.15973	1.56975
ENST00000530620	ENSG00000182919	C11orf54	9.07228	10.0076	10.348	6.83883	7.08183	6.89192
ENST00000286234	ENSG00000155792	DEPTOR	2.81016	2.17182	2.46648	1.34184	1.23681	1.08907
ENST00000406396	ENSG00000119537	KDSR	10.1565	10.6009	9.88443	7.01896	7.47424	7.8088
ENST00000309794	ENSG00000141562	NARF	15.2409	16.1609	14.7258	13.4906	12.9267	12.5039
ENST00000361357	ENSG00000198909	MAP3K3	8.11502	7.30514	7.01152	6.53687	5.93531	5.52453
ENST00000274606	ENSG00000145912	NHP2	193.056	191.915	198.867	168.419	173.047	166.751
ENST00000268607	ENSG00000140941	MAP1LC3B	31.7625	30.1399	30.6029	25.7798	24.0308	25.0228
ENST00000338825	ENSG00000187840	EIF4EBP1	121.625	117.305	109.834	96.2029	98.2444	101.898
ENST00000374882	ENSG00000204264	PSMB8	11.764	11.7297	12.3421	9.23549	11.1831	10.5285
ENST00000258947	ENSG00000136436	CALCOCO2	4.53025	3.90247	4.62303	4.11725	3.37592	3.49128
ENST00000375094	ENSG00000204308	RNF5	96.7474	94.9816	90.2987	69.189	72.5227	70.373
ENST00000577695	ENSG00000141738	GRB7	23.4062	23.9781	22.6676	19.5222	18.5421	20.1398
ENST00000455915	ENSG00000100401	RANGAP1	55.9955	54.7883	54.5705	53.4608	51.9772	49.6113
ENST00000369839	ENSG00000148835	TAF5	9.2084	8.93402	7.81303	6.77247	7.44692	6.1433
ENST00000588919	ENSG00000167468	GPX4	290.343	281.069	283.138	263.67	272.763	260.092
ENST00000527058	ENSG00000179632	MAF1	115.521	115.746	113.517	91.1616	91.0313	83.4139
ENST00000290291	ENSG00000060491	OGFR	12.0611	12.6697	12.7571	11.5079	11.3007	10.9033
ENST00000324501	ENSG00000080815	PSEN1	12.1465	11.9525	11.7946	10.7824	10.9551	11.1534
ENST00000602942	ENSG00000124074	ENKD1	5.18545	4.60534	5.14674	4.37681	3.67832	3.74162
ENST00000440737	ENSG00000182568	SATB1	5.26102	5.68328	5.34521	4.29892	4.72711	3.87779
ENST00000573928	ENSG00000170296	GABARAP	117.82	120.586	122.641	104.926	107.389	104.37
ENST00000358130	ENSG00000198157	HMGN5	12.5284	12.4927	13.0504	11.0368	10.7081	11.9863
ENST00000504174	ENSG00000145687	SSBP2	6.974	8.82818	7.59359	5.39241	5.41421	6.22165
ENST00000528793	ENSG00000198055	GRK6	24.9466	25.0308	23.4935	21.5288	21.2675	20.4851
ENST00000318407	ENSG00000176720	BOK	17.722	18.7326	17.9119	17.1915	15.956	16.6072
ENST00000424111	ENSG00000088970	PLK1S1	11.6083	13.9	13.3284	11.0999	10.4155	11.064
ENST00000306368	ENSG00000168894	RNF181	82.2028	88.9224	82.8281	78.2072	74.8641	78.5407
ENST00000513372	ENSG00000123933	MXD4	5.88637	6.23662	5.52469	4.57691	4.64117	4.34601
ENST00000395766	ENSG00000139146	FAM60A	181.401	176.833	182.763	163.83	161.954	167.306
ENST00000298097	ENSG00000165355	FBXO33	4.73351	4.48306	4.80709	3.40586	3.81513	3.71903
ENST00000531405	ENSG00000173465	SSSCA1	43.6157	43.3888	40.0526	38.5485	38.0939	37.4644
ENST00000464949	ENSG00000135940	COX5B	213.783	213.02	203.981	188.13	181.188	183.43
ENST00000568808	ENSG00000260916	CCPG1	3.76516	3.73351	3.78073	2.25522	2.89953	3.13971
ENST00000413971	ENSG00000077097	TOP2B	54.5744	56.7352	58.1888	50.777	51.667	52.4042
ENST00000269159	ENSG00000141401	IMPA2	37.4492	37.865	36.8799	33.8657	33.1795	31.5731
ENST00000371421	ENSG00000197070	ARRDC1	6.5643	7.10811	6.38286	5.68074	5.72396	5.60214
ENST00000343242	ENSG00000198517	MAFK	5.57309	5.48038	5.28781	4.536	4.68589	4.90567
ENST00000602239	ENSG00000160410	SHKBP1	17.0561	16.1353	17.1636	13.928	14.1992	13.7791
ENST00000295171	ENSG00000163040	CCDC74A	6.99348	8.79221	9.64671	6.16909	6.5397	6.41985
ENST00000577702	ENSG00000136485	DCAF7	25.7363	24.8962	24.4555	23.7283	23.7767	21.8885
ENST00000273048	ENSG00000144567	FAM134A	27.8559	28.7406	27.8721	25.053	25.9011	25.1659
ENST00000600292	ENSG00000105404	RABAC1	94.9616	97.908	97.8388	88.003	91.5412	84.3019
ENST00000396941	ENSG00000100897	DCAF11	30.2135	30.3398	29.72	27.2185	28.5202	27.3096
ENST00000428527	ENSG00000018699	TTC27	16.537	16.2984	17.5187	13.6277	15.1964	13.3183
ENST00000456420	ENSG00000130731	C16orf13	59.8882	64.9911	60.8336	53.4405	57.9007	51.3795
ENST00000375156	ENSG00000204315	FKBPL	10.3113	11.081	11.6243	9.90232	10.0984	8.48934
ENST00000412036	ENSG00000154832	CXXC1	29.6138	30.7732	29.7151	28.5375	27.1366	26.9634
ENST00000253727	ENSG00000131408	NR1H2	27.5939	26.4331	25.4835	23.9191	23.4347	23.3701
ENST00000355689	ENSG00000197557	TTC30A	2.06038	2.07865	1.86996	1.81603	1.73558	1.54398
ENST00000509972	ENSG00000138764	CCNG2	3.72849	3.23188	4.4537	2.55417	3.15575	3.14867
ENST00000301071	ENSG00000167552	TUBA1A	165.239	171.499	163.463	144.846	158.9	151.076
ENST00000525409	ENSG00000087884	AAMDC	25.3609	25.2347	25.2034	22.238	21.0658	21.2841
ENST00000503431	ENSG00000154277	UCHL1	525.07	531.386	505.568	499.203	483.914	469.823
ENST00000492367	ENSG00000104805	NUCB1	58.8378	59.101	58.2818	56.5738	52.1092	49.3881
ENST00000529546	ENSG00000198431	TXNRD1	69.3837	69.6697	71.8097	56.8951	56.9593	59.598
ENST00000175091	ENSG00000068697	LAPTM4A	142.039	137.943	143.431	120.802	123.759	128.806
ENST00000361771	ENSG00000142784	WDTC1	10.6923	10.1639	11.1208	8.74164	7.7183	7.34944
ENST00000391769	ENSG00000179820	MYADM	29.7196	28.3195	28.679	26.4715	24.5597	22.7848
ENST00000538167	ENSG00000096093	EFHC1	2.00274	2.28098	2.41693	1.74819	1.91093	1.88174
ENST00000521548	ENSG00000214050	FBXO16	4.39447	4.22762	4.37402	3.9527	3.74561	3.62495
ENST00000470437	ENSG00000186063	AIDA	29.4903	31.7012	36.343	28.0439	28.8455	28.3993
ENST00000053867	ENSG00000030582	GRN	97.8386	95.698	92.3545	88.065	87.8267	83.0625
ENST00000406424	ENSG00000132376	INPP5K	8.56522	8.75813	8.62794	6.34068	5.90317	6.32114
ENST00000470947	ENSG00000165644	COMTD1	9.83321	9.50578	9.70306	7.6278	8.90449	7.5997
ENST00000262643	ENSG00000105173	CCNE1	30.3896	29.4049	31.0885	28.0515	27.2254	26.0199
ENST00000565113	ENSG00000261771	DYX1C1-CCPG1	3.00559	2.97294	2.99849	2.04014	2.30542	2.63646
ENST00000562410	ENSG00000205084	TMEM231	3.37914	3.28361	3.12131	2.17406	2.5799	2.59135
ENST00000540447	ENSG00000060138	YBX3	55.6661	55.7536	55.897	51.6723	50.4107	50.7248
ENST00000409789	ENSG00000115649	CNPPD1	25.2759	25.5874	24.5615	22.4301	21.7784	20.4272
ENST00000490309	ENSG00000106330	MOSPD3	15.7321	16.0078	16.0686	14.8438	13.9073	12.7249
ENST00000448228	ENSG00000186523	FAM86B1	2.37477	2.22435	2.34334	1.51382	1.63253	1.71365
ENST00000395842	ENSG00000073150	PANX2	2.70246	3.06873	2.6544	2.13131	2.18583	2.18102
ENST00000337827	ENSG00000100626	GALNT16	3.0968	3.02947	3.05581	2.40697	2.46781	2.63612
ENST00000477313	ENSG00000100979	PLTP	73.2966	74.8881	76.0508	64.9168	64.3355	65.6409
ENST00000372310	ENSG00000196517	SLC6A9	6.15467	7.11803	6.33674	5.15624	5.243	5.23038
ENST00000215574	ENSG00000099804	CDC34	83.6228	84.963	81.9035	78.9048	80.4093	74.047
ENST00000326577	ENSG00000006327	TNFRSF12A	79.2662	82.6083	82.6814	72.05	63.9847	68.8458
ENST00000355621	ENSG00000186591	UBE2H	22.5573	23.0433	21.56	19.4531	19.5899	18.24
ENST00000570760	ENSG00000262526	CTD-2545G14.7	177.398	174.972	177.755	162.192	161.352	158.64
ENST00000321556	ENSG00000158828	PINK1	9.87046	10.4014	9.88077	8.36464	8.4665	7.98811
ENST00000492439	ENSG00000119801	YPEL5	9.07662	9.1289	9.81402	6.71954	7.00985	8.21506
ENST00000524583	ENSG00000109536	FRG1	29.1892	32.2931	30.8389	25.3194	23.4932	25.9902
ENST00000486002	ENSG00000154723	ATP5J	80.2866	83.323	79.8232	72.9788	74.8544	77.3002
ENST00000262059	ENSG00000012822	CALCOCO1	5.59933	5.49108	5.38737	4.03246	4.20406	3.94997
ENST00000570477	ENSG00000108963	DPH1	19.531	19.2498	18.6072	15.8528	15.5694	14.9329
ENST00000379166	ENSG00000186638	KIF24	1.97122	1.98871	1.9391	1.71765	1.81142	1.29955
ENST00000481683	ENSG00000157870	FAM213B	20.6801	21.4093	19.5357	18.705	17.5848	15.9136
ENST00000565483	ENSG00000103496	STX4	10.6893	9.89257	11.1682	8.38086	9.53384	8.89349
ENST00000420660	ENSG00000127837	AAMP	93.2754	98.7387	96.2777	90.6015	88.9459	89.3577
ENST00000266458	ENSG00000139112	GABARAPL1	41.2809	42.7892	42.9016	34.2032	32.8622	34.8109
ENST00000378300	ENSG00000198467	TPM2	106.78	109.79	108.267	101.702	97.5917	96.2398
ENST00000344579	ENSG00000158109	TPRG1L	26.1062	24.9472	23.6539	22.2436	22.8574	22.16
ENST00000428304	ENSG00000100439	ABHD4	34.6054	34.15	32.2055	28.7629	28.2946	26.7521
ENST00000569479	ENSG00000167191	GPRC5B	56.4723	57.3483	56.5542	52.1293	51.8827	52.0374
ENST00000518296	ENSG00000133872	TMEM66	69.0251	69.3792	66.6169	64.2464	63.2706	61.6218
ENST00000473183	ENSG00000103067	ESRP2	14.8559	15.3546	14.9558	13.8699	14.4893	13.3272

## Sheet: FOXKdeGenes_downINsiFOXK2_1514
Supplementary Table S7- Gene expression chnages following FOXK1 & FOXK2 or SIN3A depletion in ESCs.
1514 differentially expressed genes in H1 ESCs from siFOXK1/2 data, down in siFOXK2, and ordered by the difference of the z-score between the siFOXK1/2 and the corresponding siNT samples.
The DE genes were obtained by applying the R package edgeR to the three replicates of siFOXK1/2 and siNT and using the criteria of p-value < 0.01 and averaged RPKM>1.
	Genes		RPKM (siFOXK1/2)			RPKM (siNT)
transId	geneId	geneSymbol	siFOXK2_K2_1_ZJ2	siFOXK2_K2_2_ZJ4	siFOXK2_K2_3_ZJ6	siNT_1_ZJ1	siNT_2_ZJ3	siNT_3_ZJ5
ENST00000265433	ENSG00000104320	NBN	11.3435	10.8683	10.7112	11.9213	11.7036	12.6001
ENST00000319420	ENSG00000180730	SHISA2	5.06174	3.88832	3.22495	5.51975	5.56705	5.02351
ENST00000367996	ENSG00000158859	ADAMTS4	1.8623	1.80264	1.96809	2.30473	2.11862	2.17032
ENST00000222725	ENSG00000106003	LFNG	15.6173	14.9677	12.3663	18.9517	17.627	15.4447
ENST00000361727	ENSG00000174469	CNTNAP2	7.06622	7.04512	7.57143	8.71818	8.57199	9.45403
ENST00000433911	ENSG00000101144	BMP7	7.08695	8.20123	8.7625	9.02286	10.0825	9.94066
ENST00000342032	ENSG00000106341	PPP1R17	5.39453	5.9985	5.37273	7.16779	6.74306	6.13471
ENST00000225831	ENSG00000108691	CCL2	2.76896	2.21761	3.0359	3.59477	3.4869	3.87779
ENST00000395384	ENSG00000103485	QPRT	59.8081	61.8815	59.3845	65.7054	67.4926	65.2087
ENST00000503935	ENSG00000136504	KAT7	64.9816	65.9871	65.5196	76.5411	77.9234	75.0966
ENST00000420892	ENSG00000166033	HTRA1	9.04524	10.1991	9.82116	11.7453	11.2456	11.5543
ENST00000157600	ENSG00000071282	LMCD1	6.17876	6.50339	5.69186	7.83025	7.33786	6.761
ENST00000540178	ENSG00000118257	NRP2	5.83898	6.06243	5.9705	6.95128	6.83187	6.80598
ENST00000270189	ENSG00000104368	PLAT	3.82101	3.91472	3.81265	4.29206	4.80834	4.75266
ENST00000371774	ENSG00000152782	PANK1	13.1766	14.1123	13.3637	14.7316	16.3108	16.1631
ENST00000415030	ENSG00000177098	SCN4B	1.23827	1.20275	1.14656	1.76626	1.55876	1.29123
ENST00000594790	ENSG00000105499	PLA2G4C	3.51335	3.53359	3.59525	4.33759	4.74317	5.39505
ENST00000409382	ENSG00000144057	ST6GAL2	1.42062	1.35526	1.36058	1.86843	2.12136	1.92291
ENST00000540857	ENSG00000168004	HRASLS5	1.90483	1.38643	1.34788	1.97671	1.98073	2.20716
ENST00000296318	ENSG00000144730	IL17RD	10.5013	10.7546	10.6976	12.2683	11.9283	11.8542
ENST00000538976	ENSG00000146122	DAAM2	1.08718	1.0013	0.92814	1.36011	1.26284	1.28844
ENST00000494313	ENSG00000165272	AQP3	3.10534	2.74235	2.93968	3.93026	4.08322	3.91902
ENST00000392365	ENSG00000003436	TFPI	1.34325	1.31957	1.30492	1.78203	1.7415	2.30022
ENST00000304058	ENSG00000169570	DTWD2	1.53204	1.33074	1.59766	1.88458	1.98378	2.27804
ENST00000469598	ENSG00000095587	TLL2	1.57059	1.82266	1.72863	2.36654	2.16491	2.86519
ENST00000377694	ENSG00000137142	IGFBPL1	20.3018	19.5446	19.2784	20.8585	22.9367	23.5568
ENST00000373255	ENSG00000099284	H2AFY2	23.527	23.5467	24.7684	27.6383	28.0563	27.4016
ENST00000393560	ENSG00000091136	LAMB1	7.33927	8.04888	7.64298	8.15278	9.66851	8.78515
ENST00000372330	ENSG00000100985	MMP9	1.69161	1.25966	1.42847	2.1632	2.27194	1.66707
ENST00000534383	ENSG00000137731	FXYD2	2.2238	2.31373	1.89169	3.51801	4.22799	2.82324
ENST00000571650	ENSG00000167703	SLC43A2	7.01775	7.29306	6.79812	8.02951	8.3803	7.88936
ENST00000260264	ENSG00000137709	POU2F3	1.54446	1.47437	1.45944	1.97009	1.84022	1.75823
ENST00000397183	ENSG00000125414	MYH2	1.06275	1.03743	1.04868	1.39211	1.37298	1.10726
ENST00000306851	ENSG00000118276	B4GALT6	3.79865	3.88928	3.96036	4.39947	4.98033	5.08194
ENST00000379965	ENSG00000132274	TRIM22	18.0638	18.5003	21.2743	21.5455	23.2229	26.7278
ENST00000335281	ENSG00000186469	GNG2	5.85891	5.80042	5.67076	6.63904	7.00382	7.47247
ENST00000269593	ENSG00000141753	IGFBP4	84.749	83.4132	88.3651	103.344	106.399	101.945
ENST00000373986	ENSG00000148219	ASTN2	4.65484	4.71173	4.69159	5.27163	5.42244	5.54432
ENST00000245817	ENSG00000125657	TNFSF9	2.65997	2.7906	2.82841	3.28604	3.49794	3.46825
ENST00000569342	ENSG00000125124	BBS2	3.91175	3.50828	3.49119	4.62363	4.3731	4.51223
ENST00000248935	ENSG00000184674	GSTT1	15.4694	15.5227	15.5109	18.4103	17.327	18.9397
ENST00000344408	ENSG00000173040	EVC2	1.4108	1.50597	1.30672	1.65077	1.71797	1.73971
ENST00000488466	ENSG00000082781	ITGB5	80.9231	83.0815	78.8094	95.1273	90.7604	87.3372
ENST00000592502	ENSG00000181896	ZNF101	6.32313	6.14482	6.00445	7.17075	6.80665	7.14169
ENST00000371917	ENSG00000124198	ARFGEF2	5.00922	5.11147	4.73114	5.76612	5.94821	5.99674
ENST00000355029	ENSG00000173848	NET1	28.7708	28.4535	27.4643	31.3425	30.3079	30.5958
ENST00000589854	ENSG00000141994	DUS3L	13.9633	15.8667	13.911	17.5791	17.273	17.1007
ENST00000366630	ENSG00000116991	SIPA1L2	3.12944	3.01608	3.28417	3.5425	3.40289	3.9617
ENST00000368222	ENSG00000143320	CRABP2	134.098	140.456	136.14	162.218	152.617	158.476
ENST00000504639	ENSG00000172239	PAIP1	38.1039	38.5397	40.4657	42.8102	41.8559	43.6104
ENST00000437642	ENSG00000087245	MMP2	38.0117	39.0355	38.3286	46.8356	49.5812	48.2062
ENST00000331830	ENSG00000184144	CNTN2	2.25896	2.1734	2.12314	2.84855	2.77922	2.95372
ENST00000204961	ENSG00000090776	EFNB1	5.44606	4.53185	5.34003	7.89595	7.43838	7.1989
ENST00000267202	ENSG00000139722	VPS37B	8.02437	8.08324	8.27808	9.51756	9.04976	8.83575
ENST00000572836	ENSG00000129255	MPDU1	56.1088	52.618	52.9289	60.0061	58.2547	57.8175
ENST00000468642	ENSG00000138459	SLC35A5	6.95817	6.52645	6.24889	7.65716	9.62708	9.17984
ENST00000477836	ENSG00000099956	SMARCB1	33.1604	37.8677	40.0497	44.3361	43.3277	43.1933
ENST00000525876	ENSG00000149257	SERPINH1	168.928	169.6	163.654	190.646	189.293	180.646
ENST00000424842	ENSG00000151208	DLG5	18.7237	19.7397	19.6202	21.512	21.184	21.4148
ENST00000396194	ENSG00000164949	GEM	1.30087	1.58094	2.01462	2.2166	2.05877	2.19336
ENST00000254765	ENSG00000132429	POPDC3	1.49725	1.47746	1.2823	2.38821	1.71336	2.27694
ENST00000317897	ENSG00000177383	MAGEF1	39.8723	39.079	39.6792	44.6253	44.1385	43.6338
ENST00000347635	ENSG00000093000	NUP50	25.8197	25.6033	24.6827	28.1011	27.1763	27.3105
ENST00000552564	ENSG00000161638	ITGA5	7.9704	8.20754	7.57972	9.19721	8.98063	8.61967
ENST00000593254	ENSG00000132475	H3F3B	279.744	291.658	296.131	307.683	310.34	327.378
ENST00000295213	ENSG00000163071	SPATA18	1.21007	1.06057	1.37316	1.5505	1.61237	1.51372
ENST00000367268	ENSG00000143858	SYT2	5.79096	5.36159	4.97905	6.5992	6.21763	5.68769
ENST00000607124	ENSG00000124635	HIST1H2BJ	5.03951	4.7065	4.57814	6.80363	5.84386	5.37279
ENST00000266304	ENSG00000167074	TEF	3.39839	3.0179	3.0633	4.17221	3.6712	3.94089
ENST00000455332	ENSG00000036672	USP2	1.7277	1.88245	1.97605	2.159	2.47769	2.24012
ENST00000249075	ENSG00000128342	LIF	2.41246	2.24342	2.50334	3.13853	2.86789	3.07688
ENST00000480291	ENSG00000169894	MUC3A	18.5664	18.8737	17.3702	21.6065	22.6772	20.6559
ENST00000261254	ENSG00000118971	CCND2	15.5503	14.8614	13.9501	19.8341	18.5196	16.8038
ENST00000335934	ENSG00000115129	TP53I3	37.3456	37.2568	37.952	46.2163	44.9959	47.1508
ENST00000360804	ENSG00000118785	SPP1	13.0255	11.5029	12.1007	17.3918	16.5822	14.8895
ENST00000263854	ENSG00000042445	RETSAT	6.48913	6.45909	6.39001	8.09988	7.79884	7.91123
ENST00000407426	ENSG00000163811	WDR43	45.6751	46.4358	47.1824	50.8587	50.4026	53.7966
ENST00000429204	ENSG00000143772	ITPKB	2.68136	2.27427	2.26789	3.07647	3.09987	2.46524
ENST00000433108	ENSG00000230937	MIR205HG	0.94196	0.84466	0.80631	1.31043	1.50177	1.86332
ENST00000505618	ENSG00000168421	RHOH	1.30273	0.93588	0.94881	1.53492	1.62467	1.48148
ENST00000523524	ENSG00000121005	CRISPLD1	7.97922	8.49832	9.31978	10.1475	11.8881	12.5308
ENST00000261381	ENSG00000103489	XYLT1	5.17066	5.20817	5.41685	6.1426	5.95879	6.06633
ENST00000441667	ENSG00000112559	MDFI	27.8783	25.7655	23.1546	32.8471	31.3553	33.2029
ENST00000513878	ENSG00000120318	ARAP3	12.7951	14.263	13.3146	15.1652	14.7271	15.0738
ENST00000396891	ENSG00000197903	HIST1H2BK	21.1296	17.6163	17.7408	25.5099	25.889	23.054
ENST00000409701	ENSG00000115526	CHST10	14.4545	13.8808	13.8709	15.1361	16.8318	17.9435
ENST00000519784	ENSG00000167904	TMEM68	4.3306	4.58279	4.86782	5.55169	6.81712	6.89471
ENST00000599704	ENSG00000142227	EMP3	14.9866	16.5447	16.5309	19.092	18.4086	19.5319
ENST00000485565	ENSG00000106723	SPIN1	37.8886	36.7537	37.334	41.8912	42.384	45.5737
ENST00000222747	ENSG00000106025	TSPAN12	3.24789	2.8839	3.21831	3.54457	3.75885	3.74569
ENST00000581975	ENSG00000141068	KSR1	5.46486	5.23708	5.18904	7.01596	6.11151	7.64378
ENST00000373476	ENSG00000116497	S100PBP	11.582	11.0617	9.56533	13.0378	12.8411	12.4244
ENST00000478402	ENSG00000143811	PYCR2	25.3389	26.2494	24.9321	31.4101	29.5717	30.2204
ENST00000349458	ENSG00000112343	TRIM38	0.79378	0.88053	0.88694	1.08311	1.14778	1.33578
ENST00000424008	ENSG00000100139	MICALL1	18.0048	17.2343	17.9298	20.3543	20.4628	21.0871
ENST00000408011	ENSG00000134504	KCTD1	3.75807	3.97961	4.10056	4.60085	5.31296	4.85416
ENST00000225512	ENSG00000108379	WNT3	0.97397	0.94541	0.61465	1.90316	1.738	1.65659
ENST00000541671	ENSG00000059804	SLC2A3	86.1678	83.6847	75.368	96.9352	92.6757	90.9326
ENST00000377777	ENSG00000158373	HIST1H2BD	13.1498	11.1065	10.0365	16.1034	15.088	13.3739
ENST00000252809	ENSG00000130513	GDF15	9.02412	7.8341	9.52956	11.1968	12.5407	13.296
ENST00000172229	ENSG00000064300	NGFR	10.3859	9.37205	9.19504	12.6218	11.8737	11.3968
ENST00000456352	ENSG00000231889	TRAF3IP2-AS1	2.04112	2.05288	2.40143	2.91365	3.82346	3.43714
ENST00000374900	ENSG00000165591	FAAH2	2.83583	2.77508	2.66594	3.55574	3.08135	3.47007
ENST00000473921	ENSG00000163666	HESX1	6.03987	5.35675	7.09773	11.0385	10.6464	10.6541
ENST00000587152	ENSG00000125746	EML2	2.79162	2.73854	2.89037	3.55855	3.26036	3.68096
ENST00000296059	ENSG00000163762	TM4SF18	1.04559	0.99209	1.13882	1.69829	1.54095	1.83546
ENST00000361441	ENSG00000244509	APOBEC3C	25.1331	25.2779	24.0155	28.1491	27.0358	26.8202
ENST00000542502	ENSG00000135679	MDM2	35.8723	33.9766	35.7302	45.7765	43.6219	49.0135
ENST00000537107	ENSG00000235098	ANKRD65	1.01877	1.10054	0.96805	1.43931	1.62965	1.63324
ENST00000302351	ENSG00000171617	ENC1	7.56895	7.3147	6.85713	9.60672	9.32869	9.15573
ENST00000427726	ENSG00000071243	ING3	7.54175	7.34051	8.20577	8.25403	9.55214	9.13302
ENST00000555769	ENSG00000176463	SLCO3A1	4.82655	4.39991	4.72214	5.29357	5.68095	5.41581
ENST00000527350	ENSG00000149557	FEZ1	5.91881	7.28502	6.04468	9.47307	9.69892	8.40189
ENST00000322765	ENSG00000161714	PLCD3	10.8294	10.4826	10.9464	12.5247	12.4369	12.3184
ENST00000064778	ENSG00000054965	FAM168A	5.62966	5.59399	5.23139	6.66296	6.46542	6.43097
ENST00000314088	ENSG00000180573	HIST1H2AC	13.1666	11.1805	11.5762	15.4529	15.3229	14.5749
ENST00000260197	ENSG00000137642	SORL1	17.0816	17.0678	16.9759	19.306	20.3944	19.2233
ENST00000360506	ENSG00000174606	ANGEL2	6.24042	6.35593	6.15783	6.95915	7.17222	7.20661
ENST00000495882	ENSG00000197093	GAL3ST4	3.47278	2.97309	3.24895	4.60852	4.24029	4.5198
ENST00000601170	ENSG00000105771	SMG9	13.2119	12.4235	12.0161	15.6723	14.4375	14.4613
ENST00000358951	ENSG00000118873	RAB3GAP2	9.18885	8.97321	8.7469	9.82954	9.87294	9.87282
ENST00000394237	ENSG00000048545	GUCA1A	5.37699	5.33951	5.3562	6.17496	6.3953	5.90916
ENST00000481599	ENSG00000112167	SAYSD1	0.91009	1.05263	0.76334	1.54813	1.29629	1.58479
ENST00000514215	ENSG00000198780	FAM169A	7.99619	7.16935	7.67625	8.25029	8.8903	9.6839
ENST00000358432	ENSG00000142627	EPHA2	20.4168	19.1269	20.7235	23.1734	21.3337	23.4062
ENST00000541267	ENSG00000111704	NANOG	29.7698	31.0384	30.0485	35.2833	34.3732	33.9643
ENST00000523091	ENSG00000147457	CHMP7	18.6276	17.7172	17.1716	20.6588	19.6845	18.8901
ENST00000265348	ENSG00000044090	CUL7	4.74411	4.946	4.72414	5.60671	5.60226	5.5914
ENST00000266508	ENSG00000139154	AEBP2	9.48857	9.7438	10.6887	11.373	11.9988	12.6794
ENST00000533596	ENSG00000172977	KAT5	20.5791	17.6792	19.4606	22.6526	21.324	23.517
ENST00000582677	ENSG00000164172	MOCS2	13.332	11.1912	12.852	16.1765	15.8795	15.8683
ENST00000261716	ENSG00000160551	TAOK1	9.44471	9.26194	9.27135	9.8381	10.1115	10.4311
ENST00000315332	ENSG00000180616	SSTR2	0.92241	0.49954	0.98022	1.42645	1.20625	1.55329
ENST00000343028	ENSG00000064115	TM7SF3	41.5308	41.629	43.154	48.2389	47.8824	50.0066
ENST00000378601	ENSG00000134574	DDB2	50.5706	51.343	48.62	62.4692	59.0727	62.2435
ENST00000415617	ENSG00000168918	INPP5D	11.1643	10.6387	12.174	12.4384	12.8289	14.2563
ENST00000366787	ENSG00000186340	THBS2	5.49249	4.95856	5.49077	6.50514	6.36314	5.97935
ENST00000375486	ENSG00000117115	PADI2	1.7752	1.57434	1.83799	2.62352	2.62775	2.51476
ENST00000343348	ENSG00000092421	SEMA6A	54.7515	53.639	53.3291	59.5788	59.0092	56.6468
ENST00000399451	ENSG00000206560	ANKRD28	12.2429	12.1387	12.2065	12.962	13.2505	13.4668
ENST00000506186	ENSG00000113328	CCNG1	127.156	120.378	119.914	141.291	141.049	142.238
ENST00000276914	ENSG00000147872	PLIN2	26.6282	22.7314	25.4392	27.969	27.7275	29.1808
ENST00000367175	ENSG00000170382	LRRN2	1.62216	1.47974	1.48157	1.96796	2.44746	2.19223
ENST00000483115	ENSG00000069509	FUNDC1	17.843	17.052	17.6068	20.484	21.7532	21.3623
ENST00000225973	ENSG00000267267	CTD-3199J23.4	7.05762	7.12579	6.89673	8.15035	7.93091	7.93461
ENST00000422911	ENSG00000141956	PRDM15	2.30332	2.3792	2.59673	2.9989	2.64705	3.05779
ENST00000537658	ENSG00000111726	CMAS	33.939	32.9686	35.7776	39.3052	38.5261	43.1914
ENST00000543468	ENSG00000151491	EPS8	1.21482	0.99593	1.1383	1.45239	1.40715	1.47293
ENST00000418604	ENSG00000123560	PLP1	13.2556	13.8077	12.9845	14.7287	14.8669	16.4243
ENST00000432677	ENSG00000236714	AC005592.1	0.66243	0.68333	0.77099	1.1032	1.49841	1.62254
ENST00000355014	ENSG00000196189	SEMA4A	2.93118	3.06988	3.22704	3.89601	4.12939	3.57957
ENST00000551580	ENSG00000172819	RARG	19.684	19.3835	19.1528	25.8793	21.6177	24.7052
ENST00000458541	ENSG00000117322	CR2	1.18707	1.02477	1.43492	1.52978	1.54536	1.55526
ENST00000572355	ENSG00000103145	HCFC1R1	71.3832	71.6064	68.6559	82.8401	78.8189	76.9806
ENST00000215885	ENSG00000100078	PLA2G3	13.8207	13.4894	14.0965	17.1534	16.4029	16.5842
ENST00000359941	ENSG00000182165	TP53TG1	6.31049	6.61502	6.62164	9.30059	8.73924	9.68428
ENST00000367855	ENSG00000118515	SGK1	5.49079	5.55398	6.3005	6.95464	7.15045	7.63351
ENST00000354959	ENSG00000198521	ZNF43	6.22501	6.39351	6.80633	7.28789	7.36862	8.54333
ENST00000440756	ENSG00000156011	PSD3	1.80672	1.75503	2.06177	2.15075	2.16789	2.3798
ENST00000590333	ENSG00000160469	BRSK1	4.32675	4.45437	4.49618	5.25019	4.98467	5.02928
ENST00000431368	ENSG00000184792	OSBP2	1.6818	1.92955	1.81935	2.28613	2.11786	2.71477
ENST00000493671	ENSG00000106635	BCL7B	15.3714	14.9298	15.3344	17.608	17.0124	16.8481
ENST00000432920	ENSG00000255835	RP4-559A3.7	29.9995	31.3011	30.6407	40.1126	36.9789	37.506
ENST00000391767	ENSG00000105605	CACNG7	19.7049	19.2213	19.193	24.6576	23.6671	23.6162
ENST00000504730	ENSG00000156136	DCK	6.29842	5.85721	6.02767	6.52602	7.24208	7.21211
ENST00000287139	ENSG00000156574	NODAL	10.5431	9.91528	10.8314	14.0927	13.4422	14.4422
ENST00000456466	ENSG00000173821	RNF213	2.03608	2.05578	2.00913	2.59734	2.54081	2.30982
ENST00000373192	ENSG00000107731	UNC5B	14.6661	14.7565	15.0125	18.4962	18.0291	17.6119
ENST00000258534	ENSG00000136048	DRAM1	5.45272	4.94114	5.5084	6.71241	6.5784	8.10105
ENST00000266671	ENSG00000139289	PHLDA1	16.2646	15.1838	15.8449	18.7342	18.304	18.2131
ENST00000221132	ENSG00000104689	TNFRSF10A	7.37805	7.02629	7.5567	8.87658	8.45243	9.29192
ENST00000569022	ENSG00000167196	FBXO22	26.6711	24.3701	26.5087	29.6327	29.4141	30.1035
ENST00000420304	ENSG00000143768	LEFTY2	6.48761	5.49858	5.68245	9.35629	8.13872	8.90358
ENST00000527428	ENSG00000150787	PTS	3.41143	2.89867	2.84392	4.30533	4.81043	4.74069
ENST00000567563	ENSG00000259827	RP11-343H19.2	52.0639	48.6185	31.9136	71.2355	67.6144	48.856
ENST00000562939	ENSG00000187193	MT1X	53.3925	49.7933	32.6847	73.1025	69.5727	50.1068
ENST00000221169	ENSG00000104725	NEFL	4.988	5.47535	6.22594	7.00364	6.54196	7.1024
ENST00000478117	ENSG00000142632	ARHGEF19	20.8559	20.638	20.0272	24.1387	23.489	21.7933
ENST00000296498	ENSG00000164099	PRSS12	1.24047	1.11252	1.30202	1.57211	1.39403	1.68247
ENST00000431508	ENSG00000131503	ANKHD1	8.80277	8.47872	8.10717	9.92035	10.1008	8.78707
ENST00000534709	ENSG00000167257	RNF214	10.2955	9.53425	8.28074	10.9346	11.246	11.559
ENST00000347739	ENSG00000120889	TNFRSF10B	44.1489	41.8747	45.7624	49.1758	48.9191	52.1595
ENST00000466470	ENSG00000058673	ZC3H11A	3.54203	3.92677	3.33627	4.73057	4.73439	5.00642
ENST00000320431	ENSG00000176020	AMIGO3	4.76613	4.39301	4.80785	5.96757	5.46556	4.96715
ENST00000609883	ENSG00000242732	RGAG4	3.68393	3.24899	2.68527	5.21027	4.42299	3.8223
ENST00000302418	ENSG00000170759	KIF5B	20.0099	20.1187	22.399	24.0554	24.5191	26.1578
ENST00000324460	ENSG00000044574	HSPA5	210.418	212.374	214.925	239.856	237.73	238.896
ENST00000503661	ENSG00000138738	PRDM5	1.21122	1.03772	0.97385	1.71119	1.60771	1.74089
ENST00000578026	ENSG00000153982	GDPD1	1.62725	1.55479	0.92328	2.30673	1.90655	1.90257
ENST00000307365	ENSG00000168209	DDIT4	12.7596	13.4015	12.9554	22.6788	21.1135	20.3102
ENST00000295417	ENSG00000163251	FZD5	9.38578	9.41706	9.32863	12.2866	12.7995	12.6197
ENST00000322886	ENSG00000165891	E2F7	9.18795	8.46858	9.33415	10.5643	9.31908	10.8815
ENST00000372080	ENSG00000170835	CEL	1.65756	2.00373	1.66707	2.33326	2.18226	2.47405
ENST00000537570	ENSG00000256664	RP11-611O2.3	38.5156	40.3043	45.0945	49.2555	52.573	58.995
ENST00000539165	ENSG00000100150	DEPDC5	1.70354	2.06719	2.02815	2.46259	2.6034	2.32157
ENST00000306061	ENSG00000169715	MT1E	12.8453	12.2679	10.4385	18.3621	17.4085	15.7893
ENST00000540572	ENSG00000121316	PLBD1	4.53482	4.0772	3.9324	6.09192	6.31395	5.8798
ENST00000424383	ENSG00000225968	ELFN1	2.04557	1.66974	2.29153	2.49603	2.20666	2.85162
ENST00000372022	ENSG00000148296	SURF6	41.7883	40.7323	40.3671	48.9773	45.5791	43.0157
ENST00000493438	ENSG00000160271	RALGDS	4.83003	4.46757	4.91276	5.62646	5.13651	5.77561
ENST00000371208	ENSG00000134709	HOOK1	6.13052	6.01577	6.51029	6.43399	7.0643	7.4752
ENST00000354410	ENSG00000068305	MEF2A	2.96846	2.99868	3.45706	3.57152	3.64509	4.20671
ENST00000368063	ENSG00000162736	NCSTN	29.5972	30.1964	29.5519	35.6959	33.7181	33.979
ENST00000434269	ENSG00000242779	ZNF702P	2.5318	2.25481	2.82249	3.50679	2.98368	3.2693
ENST00000356864	ENSG00000173535	TNFRSF10C	6.96672	6.87339	7.09275	9.78171	8.98308	10.3874
ENST00000369682	ENSG00000130827	PLXNA3	1.11423	1.30176	1.18833	1.35757	1.45829	1.47829
ENST00000575815	ENSG00000074356	C17orf85	9.61966	9.30188	8.86989	10.6921	10.0759	10.1444
ENST00000374395	ENSG00000117602	RCAN3	2.44669	2.38213	2.5025	2.67792	2.99266	2.97376
ENST00000519695	ENSG00000253507	CTD-2501M5.1	25.227	26.1331	26.1663	29.9527	29.9281	32.6286
ENST00000323813	ENSG00000176912	C18orf56	7.74332	6.47484	6.4414	9.60746	8.85314	8.64578
ENST00000543016	ENSG00000111364	DDX55	5.31255	6.27239	6.15393	9.76334	7.32284	9.07863
ENST00000576570	ENSG00000167842	MIS12	6.71469	6.71292	6.22906	9.36822	7.31576	7.64172
ENST00000294889	ENSG00000162817	C1orf115	4.9541	4.55715	4.71276	5.54359	5.51415	5.68291
ENST00000535140	ENSG00000167770	OTUB1	113.274	106.919	105.663	120.833	121.386	115.144
ENST00000465259	ENSG00000071794	HLTF	6.05821	5.86983	6.62105	7.54509	8.27827	8.97114
ENST00000369755	ENSG00000065613	SLK	3.90433	3.87761	3.89128	4.44889	4.23975	4.53741
ENST00000580398	ENSG00000178691	SUZ12	10.9298	10.3874	11.4073	11.8886	12.2738	13.6993
ENST00000547020	ENSG00000139625	MAP3K12	1.74214	1.75218	1.85235	2.19984	2.25245	2.22403
ENST00000331243	ENSG00000162981	FAM84A	1.72573	1.20786	1.02572	2.56988	2.17936	1.69711
ENST00000261296	ENSG00000088451	TGDS	6.11297	6.65048	5.73637	7.31136	7.23289	7.27545
ENST00000282185	ENSG00000152348	ATG10	3.30729	3.07435	2.94211	3.42258	3.97167	3.82697
ENST00000377184	ENSG00000108852	MPP2	11.5904	10.8758	10.92	13.5138	13.6062	12.6208
ENST00000535249	ENSG00000179743	RP11-169K16.9	1.62902	1.23412	1.39869	1.7885	1.82746	2.06305
ENST00000434373	ENSG00000122507	BBS9	47.1982	45.3492	47.0464	57.3554	57.025	57.7619
ENST00000437681	ENSG00000242125	SNHG3	16.8759	15.0434	15.2182	18.0877	17.4046	17.9786
ENST00000470904	ENSG00000114030	KPNA1	18.4642	17.509	18.1708	20.6103	20.9611	22.2279
ENST00000206423	ENSG00000091986	CCDC80	2.81876	2.7039	2.74126	3.72911	3.12179	3.23447
ENST00000323224	ENSG00000176890	TYMS	72.4707	76.2287	79.9595	82.0053	88.2507	90.6891
ENST00000519033	ENSG00000169045	HNRNPH1	173.084	175.964	175.84	196.521	193.424	191.769
ENST00000272134	ENSG00000243709	LEFTY1	19.1383	17.1334	17.7091	28.9095	23.1915	25.2754
ENST00000513572	ENSG00000251095	RP11-115D19.1	1.69477	1.87288	2.02332	2.52377	2.32646	2.81065
ENST00000373012	ENSG00000185668	POU3F1	19.1668	18.977	18.1064	22.9041	22.8123	21.7967
ENST00000568020	ENSG00000140948	ZCCHC14	6.05067	5.57126	5.58616	6.70236	6.81318	7.12316
ENST00000309357	ENSG00000166452	AKIP1	9.31402	9.36767	8.15603	10.6198	10.4295	10.4035
ENST00000486300	ENSG00000169129	AFAP1L2	1.20979	0.76611	1.01692	1.5244	1.77051	1.87259
ENST00000296658	ENSG00000164237	CMBL	21.317	22.209	22.6566	26.8419	24.703	27.4617
ENST00000290551	ENSG00000159388	BTG2	12.7915	11.752	15.5393	20.0195	19.7369	22.2083
ENST00000289352	ENSG00000158406	HIST1H4H	6.65119	6.98517	5.5116	8.14514	9.38751	7.60558
ENST00000284776	ENSG00000154556	SORBS2	1.53354	1.61885	1.7446	2.24085	2.22448	2.28894
ENST00000581929	ENSG00000265629	AC011897.1	1.07607	0.72773	0.76891	1.60668	1.32981	0.94152
ENST00000441881	ENSG00000166863	TAC3	13.3585	12.1807	13.3355	15.9155	15.5714	15.3096
ENST00000510834	ENSG00000113460	BRIX1	7.56733	7.59486	7.79799	8.39409	8.52364	9.30915
ENST00000489503	ENSG00000082014	SMARCD3	0.80415	0.50549	0.79351	1.55446	1.01608	2.10047
ENST00000340790	ENSG00000187867	PALM3	15.9242	16.32	15.4151	21.9068	20.0204	18.9544
ENST00000460905	ENSG00000160191	PDE9A	6.74899	7.32234	7.65599	8.65629	9.27841	8.5664
ENST00000358131	ENSG00000124191	TOX2	1.50235	1.32029	1.35293	1.78945	1.75586	1.71263
ENST00000513672	ENSG00000248322	RP4-559A3.6	3.33301	2.57002	2.96	5.38335	3.98166	5.41701
ENST00000391878	ENSG00000143514	TP53BP2	14.1053	13.9206	14.923	16.211	15.569	15.9655
ENST00000287713	ENSG00000157064	NMNAT2	5.28043	5.682	5.64751	6.37079	6.38762	6.44941
ENST00000342260	ENSG00000135540	NHSL1	1.85851	2.07691	1.52826	2.92729	2.37202	3.08221
ENST00000447103	ENSG00000075618	FSCN1	82.5473	74.8224	75.9333	88.2341	90.7428	83.9423
ENST00000406369	ENSG00000152683	SLC30A6	9.36452	9.05205	8.79938	9.92755	10.1195	10.5211
ENST00000512067	ENSG00000250337	LINC01021	3.42202	3.20438	4.16852	4.62283	4.79284	5.21334
ENST00000356432	ENSG00000103152	MPG	18.4779	18.5526	17.8288	21.7155	21.2684	19.9553
ENST00000531096	ENSG00000166394	CYB5R2	25.5342	24.6733	27.2171	31.1762	28.9099	29.4403
ENST00000475918	ENSG00000146918	NCAPG2	20.6694	22.0921	18.4438	25.4586	23.0058	24.7758
ENST00000376451	ENSG00000120549	KIAA1217	2.37766	2.52076	2.46807	3.14632	3.17806	3.40036
ENST00000591295	ENSG00000087152	ATXN7L3	38.5378	37.9998	38.1645	43.2494	41.4549	41.5054
ENST00000360385	ENSG00000130803	ZNF317	15.7749	15.0542	15.2438	17.2735	16.5532	17.0162
ENST00000267229	ENSG00000139746	RBM26	12.8332	12.306	12.3323	13.9006	13.5464	13.7087
ENST00000311966	ENSG00000135423	GLS2	8.96672	8.74155	9.14821	10.0806	10.17	10.0035
ENST00000262395	ENSG00000076604	TRAF4	52.6302	52.7633	54.013	64.5051	61.8473	63.4758
ENST00000357066	ENSG00000172081	MOB3A	4.36996	3.65134	3.67083	5.37162	4.81886	4.38182
ENST00000546138	ENSG00000116350	SRSF4	38.259	39.9926	40.6748	44.8846	42.8825	44.7
ENST00000583354	ENSG00000169660	HEXDC	1.49548	1.50409	1.31172	1.82729	2.18862	2.53526
ENST00000498096	ENSG00000091972	CD200	23.9191	23.5295	23.5627	26.9051	26.3168	26.1689
ENST00000328396	ENSG00000184886	PIGW	16.6318	16.3393	17.0409	18.2193	18.1058	18.7873
ENST00000561697	ENSG00000172831	CES2	5.9602	5.57824	4.45183	6.27271	6.54202	7.33106
ENST00000345088	ENSG00000187569	DPPA3	1.69029	1.66461	1.66792	2.505	3.07417	2.76818
ENST00000437508	ENSG00000109654	TRIM2	7.28791	6.61186	7.26972	8.22907	7.79052	8.5444
ENST00000477642	ENSG00000119787	ATL2	24.6677	22.4089	22.4764	26.3542	27.1011	28.3069
ENST00000449060	ENSG00000154767	XPC	15.6356	15.6834	16.2858	18.2429	17.6512	17.4822
ENST00000522964	ENSG00000198624	CCDC69	7.77377	6.86117	8.92327	10.386	10.2051	9.78758
ENST00000308497	ENSG00000173320	STOX2	2.91021	2.83197	3.10114	3.3936	3.58243	3.90811
ENST00000398633	ENSG00000214597	TMEM249	0.62353	1.05827	0.65373	1.40619	1.39664	1.20212
ENST00000380775	ENSG00000160828	STAG3L2	1.53119	1.3689	1.25911	1.84169	1.64158	2.31365
ENST00000594119	ENSG00000269834	CTD-3018O17.3	1.32125	1.07707	1.29004	1.59156	1.57199	1.61918
ENST00000554788	ENSG00000165588	OTX2	42.2282	36.9337	41.0855	51.5575	45.3701	53.1583
ENST00000524486	ENSG00000177595	PIDD	6.54774	6.4196	6.97796	7.9905	7.30948	8.35899
ENST00000258886	ENSG00000136381	IREB2	21.6233	20.6232	21.0893	22.1878	23.5082	24.5154
ENST00000395340	ENSG00000101191	DIDO1	12.2327	11.9944	11.172	14.2195	12.8271	12.9083
ENST00000463770	ENSG00000186716	BCR	4.07103	5.91425	6.69524	7.92775	9.35253	8.32687
ENST00000362003	ENSG00000185619	PCGF3	6.24917	6.2045	6.70066	7.51752	7.49914	7.69471
ENST00000424190	ENSG00000068001	HYAL2	28.0482	28.0013	27.4042	36.5372	33.583	36.5711
ENST00000344861	ENSG00000153786	ZDHHC7	19.6321	18.9324	19.936	22.0928	22.3299	20.7274
ENST00000377047	ENSG00000183098	GPC6	2.64393	2.57053	2.68431	3.12556	3.15849	3.40259
ENST00000491718	ENSG00000090905	TNRC6A	13.6254	13.8864	13.789	16.1003	15.1452	16.3095
ENST00000521697	ENSG00000254365	CTB-180C19.1	7.84627	6.1378	5.59175	8.68834	9.14629	7.80749
ENST00000508053	ENSG00000138829	FBN2	3.23235	3.46724	3.74866	3.74763	3.99597	4.11301
ENST00000395711	ENSG00000198301	SDAD1	27.4577	28.1937	27.9149	30.9888	30.206	30.3461
ENST00000216968	ENSG00000101000	PROCR	16.7714	15.9608	16.5494	21.8529	21.8096	23.3358
ENST00000337238	ENSG00000100796	SMEK1	33.0979	32.0226	33.4687	35.4202	36.2073	37.0997
ENST00000594660	ENSG00000105341	ATP5SL	54.1218	55.5498	58.6236	62.4605	62.2131	61.8448
ENST00000331536	ENSG00000005469	CROT	0.92148	1.0953	1.33441	1.59157	1.48462	1.42898
ENST00000487424	ENSG00000114115	RBP1	6.23819	5.91764	6.22558	7.12558	7.45876	7.37124
ENST00000407622	ENSG00000050767	COL23A1	0.77627	0.69856	0.72568	1.34787	1.65195	0.89439
ENST00000563940	ENSG00000157045	NTAN1	27.6922	28.9312	28.0671	34.5249	33.338	32.2547
ENST00000492263	ENSG00000165675	ENOX2	3.38673	2.98629	3.3419	5.69172	4.98802	3.23149
ENST00000302536	ENSG00000171724	VAT1L	29.5427	30.4922	31.5336	32.1777	33.3917	34.1314
ENST00000472487	ENSG00000162601	MYSM1	5.04177	4.87936	5.10025	5.50477	6.00549	6.26985
ENST00000557422	ENSG00000139970	RTN1	1.56686	1.57588	1.67496	2.82688	2.81969	2.53356
ENST00000294353	ENSG00000162378	ZYG11B	2.86392	2.75293	2.70093	3.3156	3.31774	3.49914
ENST00000527193	ENSG00000011485	PPP5C	34.8068	36.9599	34.2777	39.8158	41.9248	38.2914
ENST00000475463	ENSG00000135749	PCNXL2	8.23282	8.07017	7.96927	9.25926	9.74069	9.19666
ENST00000344876	ENSG00000189184	PCDH18	5.84806	5.43527	6.21504	6.37398	7.3072	8.34783
ENST00000508784	ENSG00000151612	ZNF827	3.11078	3.24135	3.14496	3.60598	3.40132	3.68814
ENST00000502487	ENSG00000087088	BAX	155.344	155.018	154.681	188.179	175.54	178.088
ENST00000589249	ENSG00000076662	ICAM3	2.35792	1.96496	2.12728	2.70873	3.15731	3.95514
ENST00000578502	ENSG00000141736	ERBB2	96.1757	103.496	102.296	118.227	114.092	108.1
ENST00000494410	ENSG00000026103	FAS	3.23455	3.44916	3.80702	4.49981	5.0136	6.3208
ENST00000398849	ENSG00000214719	AC005562.1	5.46651	4.71257	5.52702	6.66292	6.40913	6.0022
ENST00000359930	ENSG00000196562	SULF2	11.7661	12.2926	12.9987	16.0276	14.4779	16.208
ENST00000596203	ENSG00000268658	LINC00664	1.04697	1.11881	1.05464	1.50663	1.72376	1.23713
ENST00000430040	ENSG00000188191	PRKAR1B	32.1797	32.1752	31.642	36.0963	36.5127	35.1777
ENST00000496791	ENSG00000233276	GPX1	251.168	255.844	253.403	293.05	285.71	270.917
ENST00000582680	ENSG00000131771	PPP1R1B	5.64516	6.42014	6.08464	8.86416	7.54188	6.82713
ENST00000269298	ENSG00000141504	SAT2	29.7222	32.6	34.6001	40.2076	37.6843	40.3664
ENST00000367826	ENSG00000112339	HBS1L	24.8248	24.7133	25.7724	27.5787	29.1291	28.3948
ENST00000519106	ENSG00000253958	CLDN23	1.41895	1.4095	1.50388	1.89631	1.88344	1.96974
ENST00000463639	ENSG00000204256	BRD2	43.7801	43.3455	44.35	50.4769	46.3949	50.6778
ENST00000374690	ENSG00000169083	AR	1.57421	1.37825	1.4379	2.01992	1.70678	1.8369
ENST00000254066	ENSG00000131759	RARA	8.7829	8.75434	8.40262	11.1319	10.9203	9.89849
ENST00000489315	ENSG00000100097	LGALS1	8.83634	9.99815	7.92011	10.5523	12.18	13.9217
ENST00000530275	ENSG00000255103	KIAA0754	2.94275	2.91515	2.91629	3.46445	3.33227	3.26826
ENST00000228425	ENSG00000110841	PPFIBP1	3.31739	3.52973	3.74112	4.45667	4.30787	4.15492
ENST00000295461	ENSG00000163293	NIPAL1	0.85345	0.79344	1.11815	1.33089	1.21923	1.59855
ENST00000416707	ENSG00000068745	IP6K2	24.7277	24.8095	25.1741	28.7575	25.8269	29.9467
ENST00000415920	ENSG00000214078	CPNE1	49.7954	53.8985	50.8289	57.2314	58.1299	57.5661
ENST00000371661	ENSG00000054148	PHPT1	57.6695	54.6651	57.8959	62.7157	62.7072	66.0977
ENST00000522081	ENSG00000104613	INTS10	2.98042	2.75188	2.79633	3.32454	3.30753	3.5491
ENST00000502371	ENSG00000134982	APC	3.06282	2.5283	3.16484	3.4853	3.2792	3.99649
ENST00000498699	ENSG00000144824	PHLDB2	4.12686	4.14015	4.30876	5.52239	5.03727	5.56861
ENST00000393467	ENSG00000105974	CAV1	3.83144	3.99892	4.437	5.4108	6.04522	6.01368
ENST00000316878	ENSG00000108819	PPP1R9B	3.59945	3.70525	3.03248	4.70883	4.34401	4.1147
ENST00000305414	ENSG00000129682	FGF13	9.95467	9.61784	8.7014	10.1416	11.2726	11.2899
ENST00000568675	ENSG00000125144	MT1G	25.472	31.7648	17.2541	44.1002	44.5903	31.3064
ENST00000402744	ENSG00000109472	CPE	3.28014	3.58316	3.79425	4.70846	5.04777	4.79439
ENST00000537383	ENSG00000126746	ZNF384	7.63318	6.93787	7.75532	9.15189	8.83295	9.62091
ENST00000595265	ENSG00000269728	RP11-145M9.4	3.98333	3.85993	4.46905	4.57543	4.61314	6.17171
ENST00000371177	ENSG00000162604	TM2D1	0.98002	1.04504	1.11851	1.44858	1.39968	1.2454
ENST00000264005	ENSG00000213398	LCAT	2.34483	1.97796	2.28891	3.14523	2.82665	3.26152
ENST00000384733	ENSG00000224078	SNHG14	45.1206	44.5843	46.8667	56.7184	51.6468	61.4388
ENST00000546394	ENSG00000089022	MAPKAPK5	13.8046	14.3559	13.9526	15.9591	17.2425	18.8709
ENST00000303924	ENSG00000170961	HAS2	1.55975	1.45017	1.44962	2.21572	2.4833	2.06638
ENST00000405409	ENSG00000100320	RBFOX2	18.6035	19.9841	19.8338	25.6101	24.8372	26.5183
ENST00000541771	ENSG00000078687	TNRC6C	2.03628	1.96178	2.06573	2.40132	2.3505	2.36036
ENST00000488487	ENSG00000137274	BPHL	7.48563	6.85654	6.33133	8.99209	9.2127	8.21345
ENST00000600068	ENSG00000269082	CTD-2620I22.1	1.51161	1.45121	1.4238	3.25847	1.95732	2.2562
ENST00000311852	ENSG00000157227	MMP14	28.1103	29.8287	29.5768	35.2468	34.7945	34.8807
ENST00000302956	ENSG00000162066	AMDHD2	6.09473	5.80291	5.64749	6.90574	6.82747	6.63064
ENST00000568100	ENSG00000167522	ANKRD11	7.31363	7.44281	8.28441	9.99388	9.82265	10.378
ENST00000396946	ENSG00000198286	CARD11	11.6617	12.0965	11.6276	13.53	12.8836	12.8078
ENST00000369977	ENSG00000196586	MYO6	4.41943	4.73849	5.01743	5.81602	6.20094	6.92401
ENST00000281821	ENSG00000116106	EPHA4	1.41902	1.27665	1.3707	1.93208	2.09629	1.87076
ENST00000560311	ENSG00000213928	IRF9	0.93818	1.5923	1.67794	2.05534	2.74803	2.5089
ENST00000490611	ENSG00000057935	MTA3	39.1086	40.0994	38.9954	44.6047	46.5369	45.2071
ENST00000239231	ENSG00000120137	PANK3	10.2278	10.0285	11.3772	11.1074	12.1273	13.1067
ENST00000389800	ENSG00000176305	AC087269.1	1.51889	1.3579	1.66531	1.96359	2.12687	2.03916
ENST00000478155	ENSG00000130508	PXDN	25.697	25.5763	24.3804	28.3592	29.2241	28.0905
ENST00000295324	ENSG00000163171	CDC42EP3	9.56573	9.05766	9.15628	11.3531	10.6464	11.6079
ENST00000360861	ENSG00000131389	SLC6A6	24.5872	23.2839	23.8007	25.3663	26.3239	25.6977
ENST00000308234	ENSG00000174136	RGMB	3.55074	3.46273	3.32365	3.76329	3.90329	4.12756
ENST00000537642	ENSG00000048028	USP28	18.6348	20.5694	19.8223	23.4392	22.5619	22.055
ENST00000520982	ENSG00000168487	BMP1	0.89017	0.85996	0.83216	1.15923	1.44228	1.04894
ENST00000316629	ENSG00000170312	CDK1	33.7867	34.9074	34.7025	36.0531	39.6106	40.9719
ENST00000392690	ENSG00000172318	B3GALT1	3.72951	3.28587	3.43726	3.97569	4.17431	4.13414
ENST00000286091	ENSG00000155660	PDIA4	122.601	125.493	128.03	149.052	148.697	150.166
ENST00000228705	ENSG00000111110	PPM1H	9.41384	9.67259	9.09449	11.3824	11.5306	10.8432
ENST00000394082	ENSG00000131876	SNRPA1	132.782	144.681	143.095	155.069	152.35	152.594
ENST00000608053	ENSG00000122912	SLC25A16	2.02262	2.47018	1.71072	3.87256	3.0535	3.73772
ENST00000462137	ENSG00000114383	TUSC2	36.994	37.986	38.1228	43.1648	42.9125	42.4779
ENST00000339656	ENSG00000198466	ZNF587	1.99864	2.13232	2.33721	2.54433	2.5317	2.64802
ENST00000577273	ENSG00000196704	AMZ2	51.5391	48.0358	50.8988	57.6863	55.4757	59.4375
ENST00000559305	ENSG00000137776	SLTM	32.6945	32.9512	35.28	39.4527	35.9155	40.3787
ENST00000311317	ENSG00000136051	KIAA1033	6.21686	5.96246	6.09575	6.74734	7.07482	7.28241
ENST00000468002	ENSG00000157881	PANK4	3.85634	4.44893	3.46954	5.96356	5.47193	4.57088
ENST00000498274	ENSG00000081154	PCNP	75.3641	72.7838	79.1845	87.814	82.4038	88.6046
ENST00000549206	ENSG00000120833	SOCS2	10.4526	9.79355	10.1152	14.0658	15.1831	16.7146
ENST00000398142	ENSG00000214336	FOXI3	6.63517	4.563	6.18361	8.41915	7.08745	7.30776
ENST00000179259	ENSG00000078237	C12orf5	18.9283	19.2901	22.8101	23.774	22.5249	26.0298
ENST00000461386	ENSG00000126001	CEP250	2.43375	2.49772	2.17282	3.27717	2.8298	2.93242
ENST00000297293	ENSG00000164715	LMTK2	5.57245	5.7925	5.84236	6.34045	6.33065	6.29296
ENST00000355852	ENSG00000090097	PCBP4	6.39243	5.2534	5.58214	8.08721	8.10955	7.89944
ENST00000602862	ENSG00000270124	RP11-118F19.1	1.70699	1.78041	1.12293	3.12858	2.03338	2.45346
ENST00000498641	ENSG00000160818	GPATCH4	23.1962	23.7592	24.2232	26.7752	27.6583	27.3297
ENST00000549334	ENSG00000166598	HSP90B1	137.925	140.692	149.973	150.352	157.573	162.752
ENST00000309660	ENSG00000175354	PTPN2	11.0142	9.68881	11.2469	11.6376	12.1154	12.9663
ENST00000320451	ENSG00000197961	ZNF121	5.73712	5.11002	5.8291	7.01745	6.21029	7.01501
ENST00000265322	ENSG00000115425	PECR	5.41339	4.18655	4.71449	5.66552	5.55869	6.26401
ENST00000433571	ENSG00000111912	NCOA7	0.53768	1.02147	0.88428	1.5398	1.48229	1.36729
ENST00000464302	ENSG00000116741	RGS2	5.3709	4.94211	5.13067	6.36184	6.66819	7.84597
ENST00000602575	ENSG00000269918	AF131215.9	1.24516	1.36618	1.30315	1.78941	1.57764	1.97115
ENST00000335613	ENSG00000167992	VWCE	6.35707	6.80313	6.01542	7.55468	7.61632	6.70997
ENST00000535467	ENSG00000076716	GPC4	174.307	171.874	169.221	218.789	222.949	213.87
ENST00000410064	ENSG00000187514	PTMA	1026.27	1030.82	1051.38	1115.84	1134.95	1112.42
ENST00000460695	ENSG00000174953	DHX36	2.57043	2.48581	2.56893	3.09167	3.3614	3.26274
ENST00000585788	ENSG00000161091	MFSD12	4.33875	4.8606	4.32371	5.13737	5.66474	5.53556
ENST00000587986	ENSG00000188227	ZNF793	1.1392	1.20503	0.94	1.50858	1.55223	1.2997
ENST00000484070	ENSG00000062650	WAPAL	8.02104	7.91233	7.90319	9.02664	9.22169	9.62012
ENST00000550155	ENSG00000111596	CNOT2	14.1696	16.4752	16.2085	18.3766	18.9509	19.7125
ENST00000376736	ENSG00000135002	RFK	3.86475	3.80158	3.96726	4.32006	4.37102	5.22614
ENST00000330374	ENSG00000160131	VMA21	9.44067	8.50666	9.28392	10.0817	9.82271	11.8467
ENST00000514725	ENSG00000164902	PHAX	31.3697	29.2881	33.1741	38.295	33.5195	36.6591
ENST00000313755	ENSG00000100033	PRODH	4.81209	4.85272	4.82437	6.19139	6.13184	5.57998
ENST00000302926	ENSG00000169992	NLGN2	17.844	17.1976	17.1394	19.2149	20.2486	18.9857
ENST00000524892	ENSG00000165895	ARHGAP42	2.98089	2.93084	3.14588	3.61062	3.66665	3.94379
ENST00000418600	ENSG00000197283	SYNGAP1	8.44576	9.63776	9.05646	11.369	10.9069	10.545
ENST00000561955	ENSG00000103168	TAF1C	8.5325	9.52026	8.0249	11.9579	10.5361	9.9496
ENST00000294485	ENSG00000162490	DRAXIN	6.94133	6.99692	7.39047	8.49465	8.10876	8.58488
ENST00000265148	ENSG00000138778	CENPE	2.64721	2.82664	2.95611	3.26134	3.10969	4.22777
ENST00000334293	ENSG00000161082	CELF5	3.15243	3.41078	3.29923	3.84092	4.6745	3.73094
ENST00000302432	ENSG00000170855	TRIAP1	64.0961	63.0069	65.2964	72.841	68.8026	73.4527
ENST00000563913	ENSG00000156873	PHKG2	14.4899	15.7256	15.5123	17.6287	17.2534	17.7326
ENST00000515679	ENSG00000118564	FBXL5	23.5307	19.7865	22.3945	26.3138	24.8135	26.6771
ENST00000367511	ENSG00000135842	FAM129A	6.35099	6.67441	6.84059	7.9046	8.25529	8.45889
ENST00000301765	ENSG00000167987	VPS37C	9.15094	8.6701	8.89895	10.8151	9.4694	9.96349
ENST00000526857	ENSG00000177030	DEAF1	1.20623	1.41538	0.85964	1.93444	2.46322	2.60058
ENST00000201031	ENSG00000087510	TFAP2C	2.625	2.56012	3.11355	4.61978	3.89852	4.8283
ENST00000341744	ENSG00000124225	PMEPA1	4.90148	4.44069	4.75922	6.27406	5.80134	6.45359
ENST00000530617	ENSG00000149269	PAK1	62.6097	62.6774	60.2942	69.8212	69.6926	67.642
ENST00000466243	ENSG00000130821	SLC6A8	51.8258	50.2979	51.7602	60.0548	60.5898	56.4347
ENST00000409797	ENSG00000090924	PLEKHG2	10.3908	10.1214	10.0832	11.8494	11.6229	11.6083
ENST00000592481	ENSG00000184640	SEPT9	127.792	121.365	118.318	135.207	135.175	129.269
ENST00000436639	ENSG00000080546	SESN1	14.3366	13.537	14.2644	17.5154	16.5078	18.1123
ENST00000547925	ENSG00000170473	WIBG	45.8392	45.4906	51.6191	55.7363	54.9982	53.7957
ENST00000348502	ENSG00000068366	ACSL4	8.77418	8.52854	8.51648	8.80446	9.81149	10.5867
ENST00000372236	ENSG00000170734	POLH	2.82289	2.75279	2.21359	4.26028	3.70861	3.82357
ENST00000483741	ENSG00000178028	DMAP1	14.8199	14.5769	17.9092	20.0574	18.8379	18.5794
ENST00000322635	ENSG00000148660	CAMK2G	8.40616	8.7525	8.63759	9.91947	9.43299	9.26918
ENST00000378535	ENSG00000049130	KITLG	3.25724	2.73859	3.2358	4.40699	4.84292	5.29508
ENST00000262120	ENSG00000128791	TWSG1	5.21994	5.44332	5.56012	6.18457	5.93091	6.21082
ENST00000555655	ENSG00000258649	CTD-2142D14.1	5.22359	3.88629	4.66019	8.04105	7.56187	6.19461
ENST00000535820	ENSG00000168005	C11orf84	4.16969	3.9316	3.96021	5.80332	5.02907	4.77144
ENST00000359534	ENSG00000164626	KCNK5	23.9348	23.1265	22.0209	28.8996	26.8285	24.8231
ENST00000380911	ENSG00000147869	CER1	1.68872	1.47828	1.11091	1.80548	2.12658	2.64504
ENST00000444069	ENSG00000172113	NME6	10.223	10.0171	9.43828	11.8965	12.2166	11.0457
ENST00000569155	ENSG00000205358	MT1H	12.1021	12.3363	8.39163	22.9864	19.2364	13.1814
ENST00000426154	ENSG00000136193	SCRN1	26.8747	25.4357	25.73	29.6151	28.6809	28.4406
ENST00000428673	ENSG00000235152	RP5-865N13.2	1.99736	1.02779	1.4209	1.86763	2.43303	2.49591
ENST00000481570	ENSG00000164692	COL1A2	11.7229	12.4089	12.8815	13.8767	14.88	15.2042
ENST00000338447	ENSG00000110583	NAA40	8.99253	8.86572	8.18848	10.3944	9.85099	9.91198
ENST00000429484	ENSG00000123643	SLC36A1	1.01116	1.09521	1.65017	1.76416	2.21576	2.12842
ENST00000582204	ENSG00000135164	DMTF1	11.263	12.3695	13.9243	15.7491	14.0973	16.6177
ENST00000408388	ENSG00000249859	PVT1	1.70133	1.71113	2.79801	8.18528	5.7325	4.51445
ENST00000544594	ENSG00000149357	LAMTOR1	107.41	108.389	99.2316	121.808	119.513	115.162
ENST00000369162	ENSG00000112249	ASCC3	20.8919	21.7206	21.3932	24.3565	25.1391	26.0798
ENST00000355468	ENSG00000141696	LEPREL4	10.4282	10.4609	9.82001	11.6493	11.6846	11.1217
ENST00000437545	ENSG00000011566	MAP4K3	10.7288	10.6932	11.1314	12.4086	12.8489	13.3062
ENST00000329214	ENSG00000185298	CCDC137	24.8792	24.4496	25.1424	29.0936	26.47	28.0347
ENST00000302851	ENSG00000171469	ZNF561	23.4552	20.5041	23.3764	27.1695	24.6563	26.2557
ENST00000421401	ENSG00000063587	ZNF275	3.26207	3.19154	3.59862	3.64991	3.70487	4.17083
ENST00000319725	ENSG00000107164	FUBP3	26.5268	27.8295	27.2679	30.0314	30.9707	30.5832
ENST00000488670	ENSG00000087077	TRIP6	53.5037	54.9304	55.3561	65.4148	64.3252	63.3215
ENST00000360647	ENSG00000163848	ZNF148	1.8504	1.69475	1.60059	2.02539	1.94642	2.08415
ENST00000554566	ENSG00000131969	ABHD12B	1.87746	2.56266	2.20549	2.67294	3.49161	3.06916
ENST00000252444	ENSG00000130164	LDLR	22.5044	22.0469	25.5787	26.7976	26.4831	28.599
ENST00000544854	ENSG00000161513	FDXR	39.1193	38.6962	39.2377	53.1519	49.5553	52.8739
ENST00000534877	ENSG00000111652	COPS7A	20.5006	19.0964	18.5161	23.6366	21.9274	21.6397
ENST00000447623	ENSG00000231064	RP11-263K19.4	2.5284	2.0485	1.8019	3.18593	2.96884	3.35454
ENST00000244745	ENSG00000124766	SOX4	38.6976	37.1493	38.2931	40.8595	43.903	44.6398
ENST00000542848	ENSG00000111679	PTPN6	3.99656	2.56321	4.05797	6.15055	5.37581	5.30241
ENST00000589271	ENSG00000141524	TMC6	10.5103	8.93657	10.2689	12.404	12.0411	11.5593
ENST00000326152	ENSG00000176387	HSD11B2	12.9587	12.3495	11.9979	13.7104	13.7092	14.9642
ENST00000527333	ENSG00000175216	CKAP5	40.5904	43.817	44.4199	48.3756	51.3225	48.5892
ENST00000495513	ENSG00000144395	CCDC150	1.28438	0.69971	0.73931	1.76552	1.27862	1.70404
ENST00000373525	ENSG00000085978	ATG16L1	7.75855	8.45235	8.07591	9.28699	8.98456	9.49653
ENST00000529261	ENSG00000149084	HSD17B12	19.4045	16.502	17.4434	19.691	22.5461	20.3701
ENST00000280886	ENSG00000151240	DIP2C	1.82906	1.62659	1.75735	2.21319	2.16733	2.20797
ENST00000367874	ENSG00000152382	TADA1	10.929	10.2308	10.4718	11.6302	11.7088	13.1866
ENST00000411582	ENSG00000087085	ACHE	1.62169	1.3855	1.25609	2.2112	2.01901	1.97805
ENST00000572716	ENSG00000166484	MAPK7	8.37289	8.7166	10.0981	13.1248	11.4737	11.2548
ENST00000491292	ENSG00000163161	ERCC3	3.17739	3.30031	3.54591	4.06543	3.57156	4.19676
ENST00000596154	ENSG00000066044	ELAVL1	20.2503	21.4092	21.9421	23.9041	24.1635	23.8022
ENST00000599069	ENSG00000219481	NBPF1	1.72585	1.95797	1.78475	2.53368	2.5502	2.2806
ENST00000263773	ENSG00000109920	FNBP4	11.1911	11.6022	10.684	13.0575	11.9906	12.0503
ENST00000412008	ENSG00000136059	VILL	0.51409	1.08112	0.96846	1.39729	1.37431	1.48816
ENST00000493098	ENSG00000158169	FANCC	1.37209	1.69845	1.45808	3.04675	2.7157	2.2055
ENST00000496772	ENSG00000169359	SLC33A1	5.88771	6.19705	6.75556	7.26984	8.87058	8.78792
ENST00000570341	ENSG00000091640	SPAG7	3.52634	2.57132	2.60975	4.36259	4.37464	4.12297
ENST00000368223	ENSG00000132688	NES	59.1137	63.1258	61.9335	68.4284	67.9036	65.5152
ENST00000535236	ENSG00000061936	SFSWAP	8.26095	7.70042	7.29354	9.35012	8.99591	9.01103
ENST00000370334	ENSG00000149658	YTHDF1	14.1914	16.0125	15.1078	18.4063	16.8271	18.5246
ENST00000376499	ENSG00000196781	TLE1	36.2102	35.123	34.267	41.7182	41.1047	38.6923
ENST00000553655	ENSG00000100605	ITPK1	45.5955	43.2125	44.0307	50.8237	49.0616	52.2533
ENST00000306315	ENSG00000168916	ZNF608	9.91041	9.60189	10.6099	12.4	11.3867	12.0952
ENST00000227155	ENSG00000085117	CD82	2.29073	2.08689	2.63715	2.90927	3.27958	3.46867
ENST00000515939	ENSG00000251748	RNU4ATAC11P	7.8405	9.09884	6.84403	13.9902	11.3616	12.9029
ENST00000389341	ENSG00000028277	POU2F2	1.01323	1.0523	0.91288	1.39658	1.15881	1.31508
ENST00000367296	ENSG00000134369	NAV1	6.60022	6.69371	6.74485	7.27432	7.38811	7.08747
ENST00000439721	ENSG00000122644	ARL4A	6.52007	6.1506	6.21192	8.01992	6.90058	8.36709
ENST00000258428	ENSG00000135945	REV1	4.71854	5.25247	4.90073	6.00243	5.65155	5.8173
ENST00000363964	ENSG00000200834	Y_RNA	9.78122	10.9727	8.53809	17.4531	14.1739	15.7223
ENST00000341901	ENSG00000188322	SBK1	45.5849	46.0618	46.2508	51.5315	50.6955	47.8135
ENST00000265922	ENSG00000078725	BRINP1	13.0649	13.4385	12.9857	14.9007	15.5716	15.4918
ENST00000370986	ENSG00000116717	GADD45A	11.3532	12.7213	12.5061	15.9203	15.2175	15.6946
ENST00000554124	ENSG00000196792	STRN3	8.47051	8.32457	9.3614	10.7787	10.0078	12.4744
ENST00000372201	ENSG00000173846	PLK3	3.82707	3.7111	3.46046	5.32883	4.44158	5.0826
ENST00000292211	ENSG00000160714	UBE2Q1	32.4921	32.6674	30.7306	35.6335	34.3288	34.9346
ENST00000401669	ENSG00000179915	NRXN1	1.01916	0.92647	0.93476	1.3942	1.23071	1.43017
ENST00000265471	ENSG00000149541	B3GAT3	11.7624	12.2726	12.0408	14.4897	15.0431	14.1004
ENST00000522381	ENSG00000113282	CLINT1	40.5258	38.0031	33.9052	44.1165	42.2287	43.2621
ENST00000586935	ENSG00000108799	EZH1	1.76879	2.2402	1.61609	2.70155	3.13041	2.67267
ENST00000520748	ENSG00000135083	CCNJL	13.677	16.6407	14.9317	17.3576	18.4895	17.4564
ENST00000503713	ENSG00000145632	PLK2	9.80194	8.69533	10.1613	14.0226	13.005	14.3015
ENST00000414970	ENSG00000117360	PRPF3	26.0096	26.4977	25.9973	30.3376	29.7584	27.59
ENST00000434213	ENSG00000144278	GALNT13	2.08607	2.09809	1.83791	3.45639	3.21776	2.52057
ENST00000550931	ENSG00000139620	KANSL2	14.1765	12.2686	12.5249	14.7003	15.6024	17.797
ENST00000435366	ENSG00000126005	MMP24-AS1	12.0133	11.2249	11.8791	14.6606	15.5336	13.1519
ENST00000602720	ENSG00000167881	SRP68	46.6156	44.5769	44.3283	51.1124	49.4065	49.4879
ENST00000309100	ENSG00000173327	MAP3K11	14.3631	14.9603	14.4044	18.4657	16.9195	16.5081
ENST00000532349	ENSG00000110321	EIF4G2	252.503	246.453	249.16	266.23	267.458	272.015
ENST00000401157	ENSG00000215976	AC078819.1	4.85059	4.87853	8.37618	8.75129	9.65765	14.0776
ENST00000299192	ENSG00000155393	HEATR3	6.26512	7.1063	6.23485	8.32964	7.67959	8.12458
ENST00000378164	ENSG00000064313	TAF2	7.49689	7.36595	7.07828	8.01607	8.36244	8.33614
ENST00000349264	ENSG00000166710	B2M	55.0738	55.8087	59.8255	61.8625	62.6773	71.9498
ENST00000453408	ENSG00000141503	MINK1	15.0673	15.7071	16.981	17.6321	17.3739	17.6804
ENST00000531493	ENSG00000175592	FOSL1	32.5501	31.432	32.8379	50.5324	45.7401	47.0085
ENST00000377102	ENSG00000136158	SPRY2	12.7683	12.6443	10.9933	14.451	14.6086	13.0403
ENST00000378339	ENSG00000132563	REEP2	25.862	25.7468	25.4506	30.3992	29.4937	28.9226
ENST00000331178	ENSG00000128610	FEZF1	0.95979	0.85175	0.85423	1.59096	1.24515	1.44193
ENST00000482741	ENSG00000171928	TVP23B	2.23507	2.13208	2.26233	2.55369	2.77381	3.76021
ENST00000475912	ENSG00000115825	PRKD3	8.1492	8.29671	9.62001	11.494	10.2911	10.3973
ENST00000519931	ENSG00000155506	LARP1	72.7872	67.8336	71.8238	81.5805	80.0187	78.8064
ENST00000542945	ENSG00000142046	TMEM91	1.36881	1.25801	1.537	1.75181	2.32051	1.78475
ENST00000462613	ENSG00000115524	SF3B1	58.4765	60.9816	57.4367	68.3434	74.5373	69.7178
ENST00000548351	ENSG00000174233	ADCY6	2.83653	2.91921	1.7575	4.14847	3.39462	3.87274
ENST00000578909	ENSG00000161526	SAP30BP	16.7004	17.2475	15.8158	20.3951	18.4365	20.0195
ENST00000395386	ENSG00000129292	PHF20L1	2.94247	3.06358	3.14398	3.71815	3.22458	3.83723
ENST00000382840	ENSG00000185275	CD24P4	1800.68	1750.35	1699.85	2007.79	1922.26	1796.29
ENST00000497057	ENSG00000174307	PHLDA3	30.9454	29.0882	29.2474	45.1627	41.7554	45.9289
ENST00000374866	ENSG00000204262	COL5A2	2.58631	2.44172	2.36863	2.98204	3.3464	3.03056
ENST00000503400	ENSG00000005700	IBTK	5.98338	5.39053	5.31019	8.06029	8.55742	8.70339
ENST00000329565	ENSG00000184602	SNN	38.329	40.7651	40.4706	42.0938	44.3937	45.1944
ENST00000389704	ENSG00000120699	EXOSC8	45.1325	41.5007	42.9703	47.1508	47.2738	47.5604
ENST00000529983	ENSG00000257594	GALNT4	0.83748	0.81399	1.09029	1.22618	1.27403	1.14847
ENST00000400946	ENSG00000215808	RP11-371I1.2	1.38438	1.36749	1.87833	1.91147	1.9991	2.36149
ENST00000563842	ENSG00000179335	CLK3	12.5476	11.6423	11.3788	17.1721	15.2251	16.2225
ENST00000595641	ENSG00000099331	MYO9B	8.66303	9.74594	9.48344	10.8221	10.2979	10.8224
ENST00000429035	ENSG00000115884	SDC1	44.3486	46.9111	44.8063	53.1799	50.6987	48.1093
ENST00000473060	ENSG00000157800	SLC37A3	9.81926	10.1365	9.94507	11.9938	11.3351	11.4548
ENST00000361337	ENSG00000198900	TOP1	53.8738	55.7585	55.6984	60.8965	59.3705	59.6561
ENST00000262158	ENSG00000101665	SMAD7	8.419	8.67794	9.42496	12.2834	11.8536	11.0474
ENST00000261963	ENSG00000126217	MCF2L	2.43465	2.60665	2.69692	3.44925	2.95899	3.01655
ENST00000567440	ENSG00000137817	PARP6	3.24583	3.93762	3.48353	4.95046	4.13582	4.56166
ENST00000541912	ENSG00000163002	NUP35	24.5432	25.9317	25.6266	28.7281	29.4336	30.3818
ENST00000343678	ENSG00000149547	EI24	138.794	136.78	139.019	158.844	153.071	160.131
ENST00000436171	ENSG00000110218	PANX1	15.0327	15.0915	14.5338	19.0877	18.3849	17.1719
ENST00000253247	ENSG00000130935	NOL11	55.892	53.4519	53.9436	58.9115	60.9818	60.7219
ENST00000444131	ENSG00000158604	TMED4	20.7759	19.1426	18.2307	22.7847	22.6795	23.3094
ENST00000413223	ENSG00000152939	MARVELD2	8.01184	6.92408	7.4324	9.24905	8.42043	8.73605
ENST00000526909	ENSG00000177106	EPS8L2	16.8532	17.9544	18.22	19.9938	20.1649	21.0091
ENST00000394633	ENSG00000204970	PCDHA1	7.44108	7.43262	7.67825	8.25006	8.61963	9.02902
ENST00000433688	ENSG00000188070	C11orf95	8.71968	8.56452	9.52447	10.337	9.77051	11.2775
ENST00000539294	ENSG00000185728	YTHDF3	22.6075	20.8615	21.3406	22.912	23.4513	24.2714
ENST00000545674	ENSG00000167595	C19orf55	2.35925	2.93482	2.63434	4.28848	3.25199	3.83027
ENST00000226299	ENSG00000002549	LAP3	27.5915	27.785	28.9036	33.4373	32.4232	34.3403
ENST00000434325	ENSG00000141934	PPAP2C	22.0346	21.9964	22.5122	25.424	27.6388	26.1311
ENST00000346473	ENSG00000175197	DDIT3	3.18733	2.82606	2.68992	4.7128	3.35287	3.67235
ENST00000563497	ENSG00000166140	ZFYVE19	3.95094	3.38187	2.6544	5.28655	5.56186	4.4333
ENST00000577422	ENSG00000180891	CUEDC1	2.29228	3.2137	2.39903	3.29421	4.02142	3.8707
ENST00000398640	ENSG00000249158	PCDHA11	7.2928	7.38569	7.49582	8.21153	8.66095	8.73831
ENST00000548729	ENSG00000259075	POC1B-GALNT4	0.9576	0.87172	1.18632	1.28989	1.32959	1.18238
ENST00000434821	ENSG00000115170	ACVR1	7.42395	7.29307	7.01117	8.77649	9.18974	9.30345
ENST00000572154	ENSG00000184697	CLDN6	880.178	883.756	859.908	951.355	981.893	918.558
ENST00000375399	ENSG00000150401	DCUN1D2	4.17959	5.4775	3.49938	7.70391	5.87755	5.41922
ENST00000505803	ENSG00000164211	STARD4	8.75381	9.56568	10.3188	11.2688	11.1314	12.0535
ENST00000253807	ENSG00000248383	PCDHAC1	6.46776	6.33193	6.60857	7.29632	7.44579	7.84853
ENST00000523237	ENSG00000182372	CLN8	5.32403	6.22426	6.46592	7.92831	7.52683	7.1089
ENST00000532650	ENSG00000173898	SPTBN2	6.65434	7.42886	7.15723	9.26143	8.98892	8.34303
ENST00000469158	ENSG00000081307	UBA5	9.30388	7.85243	9.43754	12.0737	11.1205	9.84057
ENST00000513238	ENSG00000169116	PARM1	1.93157	1.88947	1.96692	2.1914	2.30181	2.49248
ENST00000583948	ENSG00000125450	NUP85	21.9978	21.2626	20.3911	24.4132	23.7733	25.3636
ENST00000466734	ENSG00000243701	LINC00883	1.27719	0.99133	1.13699	1.33103	1.51809	1.56096
ENST00000487073	ENSG00000114346	ECT2	6.35288	4.13795	5.07474	6.23765	7.00547	7.58578
ENST00000532187	ENSG00000110274	CEP164	0.57745	1.21963	0.91169	1.42878	1.59192	1.72379
ENST00000457586	ENSG00000171867	PRNP	6.75489	5.98927	6.70934	9.80456	9.27013	10.7456
ENST00000284240	ENSG00000154096	THY1	107.253	105.387	102.141	132.452	132.247	126.83
ENST00000365118	ENSG00000201988	Y_RNA	4.45001	6.54133	5.40445	9.17552	10.695	7.83419
ENST00000358939	ENSG00000074603	DPP8	4.90101	5.30841	5.80602	6.21873	6.00082	6.5917
ENST00000504830	ENSG00000151388	ADAMTS12	1.98339	1.94691	2.00415	2.16533	2.31607	2.36572
ENST00000342711	ENSG00000171219	CDC42BPG	4.34092	4.35261	4.30305	6.28314	5.17479	5.78782
ENST00000522309	ENSG00000203950	FAM127B	53.9462	49.3375	50.0844	60.4396	59.6701	56.219
ENST00000565457	ENSG00000205423	CNEP1R1	4.33558	4.03187	4.60068	5.00886	5.32551	6.2436
ENST00000528225	ENSG00000196914	ARHGEF12	2.52639	2.16557	2.18133	2.67858	2.74369	2.99954
ENST00000568475	ENSG00000198417	MT1F	17.3541	19.6588	15.4119	22.6936	26.7746	19.7222
ENST00000394585	ENSG00000033170	FUT8	7.32389	7.20316	7.85488	9.29212	9.32443	8.71529
ENST00000341700	ENSG00000156049	GNA14	5.09781	4.83463	4.18439	6.81809	7.06201	6.97675
ENST00000565810	ENSG00000039068	CDH1	52.1438	60.9816	57.1707	64.5928	66.1178	68.1089
ENST00000562017	ENSG00000125148	MT2A	29.4545	30.2589	27.7775	39.3893	33.9495	35.715
ENST00000563169	ENSG00000184939	ZFP90	4.22013	4.03145	5.20907	5.47354	5.0039	5.68933
ENST00000410396	ENSG00000222328	RNU2-2P	2.3872	1.80071	0.7852	3.28146	2.19368	10.2934
ENST00000481211	ENSG00000010322	NISCH	14.4618	14.0648	13.6646	18.7774	15.9849	16.0873
ENST00000547556	ENSG00000123411	IKZF4	1.85817	1.54665	1.96002	2.97261	3.29731	3.69796
ENST00000586723	ENSG00000074657	ZNF532	5.31416	5.34477	4.32616	6.91681	6.95881	6.08109
ENST00000369632	ENSG00000155366	RHOC	46.8102	46.7074	47.762	55.5897	58.7381	54.0964
ENST00000480704	ENSG00000152952	PLOD2	3.10879	3.82151	3.74934	5.27047	5.39613	5.01822
ENST00000531613	ENSG00000204962	PCDHA8	5.91615	5.90664	6.14435	6.56846	6.96331	7.2023
ENST00000262848	ENSG00000183943	PRKX	10.0173	10.5755	10.9167	11.3796	12.1926	12.0365
ENST00000525929	ENSG00000204963	PCDHA7	6.17139	6.17034	6.30515	6.86512	7.26946	7.4299
ENST00000550231	ENSG00000258210	RP11-478C19.2	43.5391	44.0726	44.1122	48.3237	48.2404	51.6769
ENST00000407441	ENSG00000123983	ACSL3	47.5307	46.6679	47.6681	53.5162	50.9464	54.2531
ENST00000582735	ENSG00000076351	SLC46A1	4.63369	5.05984	5.29088	7.50691	7.17788	6.32337
ENST00000406263	ENSG00000058091	CDK14	3.09092	3.06432	3.4712	3.4825	3.88182	4.54024
ENST00000578901	ENSG00000008838	MED24	24.2174	25.4068	23.4849	29.6484	29.3526	27.6812
ENST00000587697	ENSG00000141655	TNFRSF11A	0.71963	0.9409	1.27818	2.07733	1.25645	2.0766
ENST00000532602	ENSG00000204961	PCDHA9	4.95709	4.94313	5.12979	5.47779	5.80363	6.03206
ENST00000464771	ENSG00000148773	MKI67	11.6954	12.2045	12.5159	15.6237	15.1875	13.7138
ENST00000381346	ENSG00000072042	RDH11	38.9065	36.7828	37.0443	52.9312	50.4989	52.6952
ENST00000370349	ENSG00000101194	SLC17A9	4.36503	4.37544	4.22053	5.07399	4.83226	5.37831
ENST00000292450	ENSG00000166529	ZSCAN21	13.4361	13.4372	13.464	15.1024	15.1158	14.916
ENST00000356350	ENSG00000197459	HIST1H2BH	5.63239	5.485	4.85208	7.92666	7.14754	6.49416
ENST00000448388	ENSG00000142192	APP	214.186	218.318	213.956	228.205	235.413	234.299
ENST00000529500	ENSG00000165916	PSMC3	29.0877	28.9838	26.4385	32.7713	31.5672	33.5777
ENST00000296288	ENSG00000163930	BAP1	24.4973	25.4174	24.446	30.309	28.1952	27.1067
ENST00000564947	ENSG00000166851	PLK1	29.9573	29.9225	27.8658	33.5055	36.1789	35.1421
ENST00000289269	ENSG00000243232	PCDHAC2	6.14814	6.16435	6.29286	6.98805	7.10605	7.42237
ENST00000343115	ENSG00000137710	RDX	17.0734	17.0015	16.7222	20.1401	20.6962	21.9476
ENST00000254231	ENSG00000131914	LIN28A	389.489	398.695	376.061	456.102	437.441	434.306
ENST00000561621	ENSG00000196123	KIAA0895L	1.28102	1.76882	1.76754	2.19366	2.14485	2.33332
ENST00000471038	ENSG00000271810	RP11-426L16.10	39.6754	40.9172	41.9907	46.4925	53.7849	47.2606
ENST00000588809	ENSG00000104957	CCDC130	3.50398	2.91845	3.4576	4.62844	4.93052	4.41281
ENST00000399349	ENSG00000205726	ITSN1	23.0276	22.7185	22.8745	24.6384	24.4568	24.6327
ENST00000398631	ENSG00000251664	PCDHA12	7.52955	7.29542	7.37974	7.91982	8.44713	8.58331
ENST00000526136	ENSG00000204969	PCDHA2	6.03862	6.06613	6.24414	6.70271	7.09753	7.39763
ENST00000529619	ENSG00000204965	PCDHA5	5.2415	5.16148	5.11806	5.73324	6.4529	6.29687
ENST00000264235	ENSG00000082701	GSK3B	10.4217	9.9515	9.01961	11.8874	11.2433	10.2673
ENST00000409494	ENSG00000239389	PCDHA13	5.22021	5.12509	5.15112	5.79887	6.42703	6.37109
ENST00000380289	ENSG00000126010	GRPR	9.00171	8.81583	6.66678	13.3215	11.6749	10.1724
ENST00000348367	ENSG00000119927	GPAM	6.7712	6.04818	6.37546	7.38058	7.55995	7.69942
ENST00000469381	ENSG00000131149	GSE1	14.8499	14.4094	15.0292	18.9505	16.9271	16.9994
ENST00000470133	ENSG00000083444	PLOD1	15.7443	16.0461	14.3966	20.0191	18.5191	18.7998
ENST00000523271	ENSG00000012232	EXTL3	12.0243	11.6029	11.3747	13.7485	13.3161	12.2533
ENST00000523139	ENSG00000028310	BRD9	7.59925	5.73227	6.07651	7.96956	8.42803	8.73506
ENST00000529412	ENSG00000105397	TYK2	2.19107	2.74117	2.42573	3.63626	3.33938	3.45647
ENST00000521086	ENSG00000187735	TCEA1	39.4695	36.4242	39.2884	40.2158	44.1102	46.1452
ENST00000562798	ENSG00000099364	FBXL19	14.3598	16.4875	14.4205	18.6036	19.9688	17.9559
ENST00000491165	ENSG00000176542	KIAA2018	0.97974	0.84206	0.93162	1.19372	1.1786	1.34714
ENST00000397195	ENSG00000007168	PAFAH1B1	28.3883	26.209	26.4643	29.1816	31.0669	31.5426
ENST00000261292	ENSG00000101670	LIPG	1.99067	1.95622	2.1986	2.6548	2.39991	2.63505
ENST00000256497	ENSG00000134109	EDEM1	1.42192	1.57934	1.71423	1.75275	1.89749	1.9624
ENST00000371122	ENSG00000102038	SMARCA1	24.2957	25.312	26.3066	27.6567	27.7864	28.9352
ENST00000394526	ENSG00000145349	CAMK2D	1.24188	1.15843	1.09845	1.4528	1.5492	1.47264
ENST00000367526	ENSG00000152818	UTRN	6.93845	7.4294	6.70689	9.03886	8.0242	8.21924
ENST00000369763	ENSG00000121931	LRIF1	5.51083	5.57556	5.15736	6.38032	6.50093	6.83273
ENST00000332160	ENSG00000185432	METTL7A	6.03009	6.10991	5.7512	9.60244	10.1658	9.76998
ENST00000508200	ENSG00000108826	MRPL27	82.7435	82.1986	83.1221	89.7394	90.8039	92.4406
ENST00000380635	ENSG00000205542	TMSB4X	979.977	958.368	1003.18	1093.15	1032.19	1068.89
ENST00000369535	ENSG00000213281	NRAS	26.5265	25.3565	26.344	27.4973	31.0313	31.8597
ENST00000526607	ENSG00000136874	STX17	0.91135	0.70508	0.96846	1.44548	1.28842	2.23224
ENST00000376687	ENSG00000101945	SUV39H1	8.23186	8.23935	8.17515	9.7283	9.60771	9.29739
ENST00000522353	ENSG00000255408	PCDHA3	6.63851	6.54598	6.81438	7.127	7.59393	7.83484
ENST00000249299	ENSG00000128534	NAA38	21.3129	22.0213	21.3181	25.5146	25.2038	25.6402
ENST00000377044	ENSG00000135048	TMEM2	10.4733	10.0532	11.559	13.0675	12.8627	13.7543
ENST00000426475	ENSG00000239467	AC007405.6	1.61196	0.98433	1.47701	2.96761	1.90452	2.29142
ENST00000254958	ENSG00000101384	JAG1	7.30478	7.2192	7.74667	9.59191	9.33702	9.7063
ENST00000449549	ENSG00000237172	B3GNT9	1.94084	1.6376	1.72236	2.02778	2.57352	2.20344
ENST00000244741	ENSG00000124762	CDKN1A	37.822	35.0948	38.1813	52.5773	46.2398	51.1629
ENST00000476956	ENSG00000118518	RNF146	6.40435	6.13863	7.42233	8.90685	8.49204	9.87982
ENST00000594681	ENSG00000197928	ZNF677	11.0535	10.3814	10.3458	12.7782	11.5018	13.0207
ENST00000589657	ENSG00000267419	CTC-559E9.6	1.23027	0.9994	0.98052	1.36591	1.78277	1.93045
ENST00000264552	ENSG00000108106	UBE2S	166.521	170.661	159.523	179.518	192.644	174.728
ENST00000369547	ENSG00000134207	SYT6	9.12954	9.41824	9.36905	10.2637	11.146	10.8407
ENST00000582136	ENSG00000125449	ARMC7	4.10259	3.93578	4.48426	5.92141	5.42302	5.46402
ENST00000375533	ENSG00000095739	BAMBI	9.2106	8.48999	8.22976	12.2923	12.6308	11.2801
ENST00000512229	ENSG00000204967	PCDHA4	6.22471	6.06779	6.22338	6.68086	7.46465	7.40185
ENST00000341863	ENSG00000108219	TSPAN14	19.676	18.6838	19.8856	25.0069	23.9396	22.6778
ENST00000589497	ENSG00000123159	GIPC1	48.9987	45.5625	43.8668	53.7301	52.8449	48.5793
ENST00000445605	ENSG00000197872	FAM49A	1.95569	1.75621	2.27441	3.45639	3.40176	3.54455
ENST00000307360	ENSG00000250120	PCDHA10	6.53762	6.50981	6.7294	7.26934	7.53614	8.03089
ENST00000360807	ENSG00000125844	RRBP1	37.1093	39.9172	38.5295	43.4187	41.8488	41.1968
ENST00000474571	ENSG00000138448	ITGAV	2.96668	3.32805	4.72889	6.46992	5.66207	5.79049
ENST00000378702	ENSG00000198947	DMD	1.03085	1.05139	1.24644	1.30225	1.72112	1.54586
ENST00000341724	ENSG00000124151	NCOA3	3.59728	3.618	3.14454	4.35361	3.94794	3.83726
ENST00000529310	ENSG00000081842	PCDHA6	8.06731	7.82223	7.84891	8.75439	9.08963	9.25161
ENST00000377386	ENSG00000152291	TGOLN2	14.4806	14.5464	14.3756	16.257	16.0295	16.3435
ENST00000292114	ENSG00000244045	TMEM199	10.2353	9.82085	10.219	11.2739	11.0028	11.5779
ENST00000287814	ENSG00000157150	TIMP4	9.23425	8.36101	8.54394	13.3661	13.3105	12.8549
ENST00000554886	ENSG00000198513	ATL1	2.16126	2.45418	2.8206	2.94692	4.35651	3.81554
ENST00000607494	ENSG00000234787	LINC00458	12.1284	11.433	10.1572	17.3023	17.3964	12.9146
ENST00000553215	ENSG00000129521	EGLN3	12.678	14.0071	13.5185	15.7626	14.815	16.1176
ENST00000394691	ENSG00000126822	PLEKHG3	12.628	12.6399	13.0237	14.3288	14.0745	14.0019
ENST00000348721	ENSG00000114737	CISH	1.58085	1.25326	1.52323	1.93657	2.03378	2.14674
ENST00000372628	ENSG00000196507	TCEAL3	10.1448	10.4849	10.0412	12.8971	12.2964	11.3023
ENST00000375830	ENSG00000148082	SHC3	1.09328	1.35036	1.45734	2.19492	2.13269	2.08033
ENST00000468181	ENSG00000204569	PPP1R10	18.827	16.5255	18.1274	23.1741	21.4949	24.0703
ENST00000374257	ENSG00000119314	PTBP3	16.0277	15.1488	16.1936	17.1461	18.5866	20.2986
ENST00000455418	ENSG00000180957	PITPNB	12.097	12.3677	11.9632	13.2131	14.2138	13.9992
ENST00000457422	ENSG00000180329	CCDC43	19.3674	17.3249	19.4208	22.6127	21.1906	23.0378
ENST00000473637	ENSG00000141568	FOXK2	3.33647	3.34465	3.4331	20.0841	18.981	18.795
ENST00000335117	ENSG00000256229	ZNF486	3.14903	3.32652	3.47867	3.78759	4.01303	4.25678
ENST00000560253	ENSG00000105419	MEIS3	7.06157	5.84043	6.40217	9.01705	8.33376	8.27507
ENST00000381465	ENSG00000071575	TRIB2	17.5757	16.6727	16.7897	22.0398	19.9341	20.0203
ENST00000330619	ENSG00000197016	ZNF470	2.74173	2.59185	2.6163	3.18813	2.94426	3.09299
ENST00000359193	ENSG00000196787	HIST1H2AG	1.57823	1.36544	1.20568	1.88951	1.88694	2.06013
ENST00000514233	ENSG00000073578	SDHA	29.9612	30.9556	31.2445	35.6624	35.1664	33.8108
ENST00000608458	ENSG00000130699	TAF4	2.12369	2.15372	2.20036	3.01046	2.84598	2.57105
ENST00000263388	ENSG00000074181	NOTCH3	33.8017	32.7558	30.8039	38.1386	36.2702	33.6908
ENST00000457454	ENSG00000164088	PPM1M	2.46729	2.92817	2.09379	3.25589	3.35558	3.92815
ENST00000304685	ENSG00000143344	RGL1	1.14734	1.24387	1.28654	1.78964	1.71158	1.50493
ENST00000503388	ENSG00000131507	NDFIP1	5.82172	6.25906	5.91574	6.93326	6.95975	8.04475
ENST00000374738	ENSG00000197121	PGAP1	1.85211	1.35475	1.60607	1.85158	2.78504	2.90405
ENST00000557927	ENSG00000181026	AEN	42.4225	41.7492	41.4369	54.588	49.8208	51.5468
ENST00000253063	ENSG00000130766	SESN2	14.1509	12.8933	14.2134	18.344	16.4823	16.7308
ENST00000494718	ENSG00000179222	MAGED1	34.0129	34.1171	34.1786	38.0662	36.6304	36.3012
ENST00000482706	ENSG00000181788	SIAH2	7.56366	6.44377	6.67329	9.90778	11.2026	8.58881
ENST00000452798	ENSG00000235354	CTA-276O3.4	11.5544	11.174	10.3052	16.7227	13.2722	16.3616
ENST00000407643	ENSG00000136295	TTYH3	52.3674	53.5281	53.1865	57.1398	56.8493	56.3336
ENST00000566428	ENSG00000135709	KIAA0513	1.06088	0.8949	0.9793	1.36589	1.15908	1.20645
ENST00000502486	ENSG00000188848	BEND4	9.07315	9.30854	8.26009	9.9931	10.2737	9.39928
ENST00000371045	ENSG00000184588	PDE4B	3.50456	3.6496	3.54298	5.99548	5.67749	5.31162
ENST00000517099	ENSG00000252908	RNU6-1003P	14.4748	17.4698	9.64115	21.6381	20.6171	23.0452
ENST00000370874	ENSG00000123728	RAP2C	7.03574	7.35474	6.71763	7.52218	8.83005	8.21642
ENST00000315141	ENSG00000166477	LEO1	25.5674	25.2903	27.1595	29.9182	28.7825	30.8995
ENST00000441778	ENSG00000169744	LDB2	7.51946	7.03801	7.94993	7.97371	8.96876	8.9024
ENST00000488068	ENSG00000146904	EPHA1	51.923	51.9213	51.2358	60.6355	57.369	54.7719
ENST00000598585	ENSG00000161671	EMC10	74.6473	75.3859	74.4511	85.6197	81.3264	80.2432
ENST00000516776	ENSG00000252585	Y_RNA	12.7775	8.79286	9.95399	18.7196	13.5957	14.7219
ENST00000579085	ENSG00000161960	EIF4A1	286.141	291.886	281.563	306.564	313.386	302.999
ENST00000593075	ENSG00000105254	TBCB	3.51701	3.53727	3.40849	5.11508	4.32845	4.87448
ENST00000505211	ENSG00000059691	PET112	12.5927	12.9394	10.7585	15.5678	14.6778	14.5375
ENST00000548176	ENSG00000167779	IGFBP6	9.07214	11.0566	8.63611	12.1589	12.5541	10.9921
ENST00000473190	ENSG00000184408	KCND2	1.52782	0.80172	1.90089	2.39691	2.44169	2.71005
ENST00000451065	ENSG00000243646	IL10RB	1.18474	1.0639	1.12731	1.7885	1.55528	1.97884
ENST00000555546	ENSG00000073712	FERMT2	20.7673	20.7266	20.9327	23.0861	24.7811	25.5493
ENST00000492472	ENSG00000003756	RBM5	9.30951	7.96502	8.56279	10.6834	10.5677	10.2276
ENST00000539195	ENSG00000215791	AL645728.2	10.4498	10.4749	10.7247	12.1222	12.2639	12.2036
ENST00000507679	ENSG00000130396	MLLT4	14.4613	15.6853	15.2212	18.7677	18.7088	18.5092
ENST00000469131	ENSG00000145819	ARHGAP26	2.90526	2.922	2.8106	5.05072	4.76367	3.79785
ENST00000462003	ENSG00000084733	RAB10	64.9971	60.5945	57.5883	72.5763	72.2238	66.0354
ENST00000262648	ENSG00000011201	KAL1	12.9743	14.0417	13.3133	15.355	15.8931	17.042
ENST00000596517	ENSG00000269858	EGLN2	42.4314	38.3483	40.8247	49.3409	44.6488	44.7247
ENST00000333090	ENSG00000182704	TSKU	15.2714	13.922	15.0001	22.5906	22.6594	21.8598
ENST00000357555	ENSG00000066468	FGFR2	12.408	12.1584	13.1074	14.2995	14.1935	14.4472
ENST00000532414	ENSG00000254726	MEX3A	18.7127	17.6349	18.4896	20.2131	19.7729	21.3429
ENST00000581209	ENSG00000108592	FTSJ3	23.17	21.2378	19.5067	26.3355	23.7689	25.0992
ENST00000419850	ENSG00000132256	TRIM5	7.32383	8.05855	8.52403	9.74471	10.1815	11.5855
ENST00000263801	ENSG00000067369	TP53BP1	14.5615	15.0608	14.2978	17.9381	17.5296	16.5032
ENST00000354440	ENSG00000048740	CELF2	4.89293	5.15725	5.39155	6.08408	5.79075	6.42973
ENST00000356956	ENSG00000197081	IGF2R	17.1027	16.4067	18.3116	19.1316	19.4841	18.2035
ENST00000541219	ENSG00000130714	POMT1	6.56016	7.12771	6.44971	8.31828	7.94248	7.90953
ENST00000556704	ENSG00000140553	UNC45A	13.8354	13.6504	12.8442	17.3396	15.4287	15.8336
ENST00000521381	ENSG00000145675	PIK3R1	1.94561	1.84235	1.97334	2.41371	2.43531	2.68019
ENST00000466601	ENSG00000119772	DNMT3A	26.5787	28.1437	28.8126	33.6729	31.1751	30.731
ENST00000011691	ENSG00000008324	SS18L2	34.22	32.2601	32.4329	35.9041	39.5859	41.6125
ENST00000454865	ENSG00000062598	ELMO2	8.57699	8.36299	8.31272	10.0125	9.68667	9.44669
ENST00000319592	ENSG00000163694	RBM47	9.27189	9.65835	9.20237	13.5206	15.0308	14.138
ENST00000585078	ENSG00000264994	SNORD92	8.49328	12.5885	6.61648	15.669	12.7341	18.237
ENST00000449739	ENSG00000163626	COX18	5.83689	5.39077	5.75964	6.34109	6.66717	6.44505
ENST00000582135	ENSG00000198081	ZBTB14	5.79604	4.82842	5.7771	6.6394	7.96238	7.63161
ENST00000470487	ENSG00000173905	GOLIM4	7.52453	7.57661	7.25346	8.84134	8.53541	8.35193
ENST00000081029	ENSG00000061794	MRPS35	31.0531	31.2724	32.3897	33.9232	33.9729	37.3879
ENST00000598955	ENSG00000125734	GPR108	13.5374	13.6154	13.2937	16.3836	16.7069	14.8371
ENST00000439599	ENSG00000106070	GRB10	24.5474	24.0322	23.8038	26.6955	26.5246	26.0015
ENST00000468006	ENSG00000143436	MRPL9	61.6813	60.6692	57.8288	70.0087	66.8733	64.5094
ENST00000585403	ENSG00000108788	MLX	19.3183	20.1095	19.6243	23.034	21.5447	24.2144
ENST00000515218	ENSG00000251363	RP11-129M6.1	0.92807	0.98832	0.80805	1.23821	1.80601	2.11858
ENST00000557504	ENSG00000165548	TMEM63C	0.71556	0.79165	0.63548	1.40165	1.84115	1.42405
ENST00000375368	ENSG00000124313	IQSEC2	7.24979	8.05202	7.0159	10.0486	10.3464	9.62915
ENST00000536441	ENSG00000149212	SESN3	2.4996	2.30951	2.54519	2.62218	2.83183	3.33219
ENST00000316920	ENSG00000034152	MAP2K3	25.7679	25.0576	24.2533	27.7602	28.8913	26.7937
ENST00000555598	ENSG00000182175	RGMA	9.44697	9.50139	11.1726	12.2459	13.7877	12.5107
ENST00000483300	ENSG00000188313	PLSCR1	11.8276	12.4162	10.6499	14.7087	13.7898	14.785
ENST00000578372	ENSG00000178397	FAM220A	6.7916	6.09227	8.33186	11.7328	8.43385	11.3243
ENST00000300952	ENSG00000167470	MIDN	76.8447	77.2974	74.9571	88.2155	83.4394	78.3504
ENST00000366691	ENSG00000116574	RHOU	2.21616	2.03663	2.21255	3.5481	3.21049	3.79642
ENST00000470302	ENSG00000153827	TRIP12	24.6547	26.523	23.9434	30.4049	30.471	29.8897
ENST00000582793	ENSG00000141219	C17orf80	11.1628	12.5944	10.0971	15.1968	14.0717	14.0269
ENST00000489591	ENSG00000141756	FKBP10	54.5877	56.0245	58.0444	61.9191	61.3071	61.984
ENST00000301459	ENSG00000167771	RCOR2	58.5557	56.1193	54.541	70.4322	68.0221	62.7818
ENST00000459995	ENSG00000021762	OSBPL5	0.89554	0.90069	0.82056	1.97841	1.70466	1.97317
ENST00000542200	ENSG00000103723	AP3B2	1.44945	1.48755	1.21135	1.86027	2.13384	1.95739
ENST00000502932	ENSG00000037474	NSUN2	22.1892	22.2424	24.3853	25.6304	25.7097	29.0948
ENST00000497845	ENSG00000047315	POLR2B	10.6886	11.097	10.6832	12.939	15.1451	13.7922
ENST00000567058	ENSG00000260834	RP11-256I9.2	68.973	70.8281	69.0697	88.1306	91.8213	83.5067
ENST00000294117	ENSG00000162188	GNG3	8.96057	9.48879	9.05452	12.1248	11.9158	10.9739
ENST00000401867	ENSG00000072682	P4HA2	2.9385	2.98966	2.93319	3.66108	3.69075	3.46587
ENST00000370952	ENSG00000066557	LRRC40	10.8034	11.1306	11.8564	12.2108	13.6323	14.9058
ENST00000419553	ENSG00000075711	DLG1	8.87885	9.58662	8.43923	12.519	12.6586	12.1481
ENST00000396409	ENSG00000204604	ZNF468	4.29933	4.00168	4.7076	5.08367	4.75657	5.26317
ENST00000256010	ENSG00000133636	NTS	21.3787	17.6401	19.5499	26.3155	25.4603	26.958
ENST00000488005	ENSG00000127922	SHFM1	84.9646	87.6729	87.6619	95.884	92.3137	95.1798
ENST00000514478	ENSG00000181789	COPG1	39.8081	41.7034	40.1496	44.7761	46.3328	45.1229
ENST00000530455	ENSG00000182307	C8orf33	29.2071	27.7474	26.859	31.8971	30.6625	29.967
ENST00000264254	ENSG00000115539	PDCL3	25.5487	26.0675	27.454	31.877	29.0402	29.8905
ENST00000553306	ENSG00000258466	RP11-1012A1.4	44.3479	42.493	40.2914	52.6781	50.915	52.424
ENST00000435224	ENSG00000166016	ABTB2	5.39482	5.12965	4.81861	7.50365	7.60719	6.80275
ENST00000334351	ENSG00000189266	PNRC2	13.824	14.0143	14.0755	15.6301	15.1891	17.0263
ENST00000492130	ENSG00000081087	OSTM1	1.84972	2.0154	2.26633	2.19302	2.60632	3.08296
ENST00000338435	ENSG00000115419	GLS	4.49163	4.05636	4.59137	4.73571	5.15744	5.50863
ENST00000498638	ENSG00000146826	C7orf43	6.31248	5.25	4.85138	7.94712	7.58561	7.79121
ENST00000375167	ENSG00000188486	H2AFX	130.538	137.831	130.885	147.046	147.751	140.687
ENST00000582329	ENSG00000264538	SUZ12P	4.9855	4.77081	5.39713	8.08399	5.91573	6.59842
ENST00000597972	ENSG00000197124	ZNF682	3.60693	3.50347	4.77809	4.48267	5.01721	5.6049
ENST00000370406	ENSG00000197021	CXorf40B	10.2978	8.94692	9.32231	12.3702	11.7232	11.7794
ENST00000360110	ENSG00000072274	TFRC	29.0901	28.3978	30.2896	33.1253	33.4815	33.2294
ENST00000275560	ENSG00000146700	SRCRB4D	4.89706	5.63472	5.54168	6.79679	6.28266	6.64112
ENST00000013034	ENSG00000239672	NME1	310.414	314.123	311.251	337.198	334.598	332.107
ENST00000495929	ENSG00000180035	ZNF48	3.00436	3.28828	3.57495	4.64603	6.57722	3.78085
ENST00000493040	ENSG00000164889	SLC4A2	19.9549	19.3825	18.5444	20.7839	24.9311	22.5083
ENST00000504781	ENSG00000183258	DDX41	31.7865	33.5774	31.0018	37.3976	36.3286	36.8296
ENST00000251775	ENSG00000114520	SNX4	8.50595	8.4177	8.39337	9.87908	9.51625	10.3951
ENST00000369700	ENSG00000146250	PRSS35	1.4015	1.42524	1.53661	1.99073	1.60271	1.95241
ENST00000413388	ENSG00000109062	SLC9A3R1	85.2181	87.642	80.4721	102.153	98.9336	98.6552
ENST00000520424	ENSG00000055163	CYFIP2	34.9776	33.529	34.1261	37.887	39.0771	39.8328
ENST00000420329	ENSG00000140577	CRTC3	1.21086	0.99041	1.04368	1.34611	1.36742	1.34279
ENST00000407585	ENSG00000100266	PACSIN2	29.0277	29.2817	29.2765	31.7195	32.9436	31.9531
ENST00000378386	ENSG00000124532	MRS2	24.2566	22.8276	24.5693	26.6273	27.3174	26.8414
ENST00000475135	ENSG00000121570	DPPA4	121.243	120.912	116.066	126.966	128.948	129.764
ENST00000462901	ENSG00000163320	CGGBP1	19.0517	17.0404	17.3887	23.3266	23.7154	23.8659
ENST00000473131	ENSG00000089195	TRMT6	13.0632	13.0247	13.7331	15.0085	15.213	15.7108
ENST00000356347	ENSG00000198155	ZNF876P	7.15172	7.01641	7.20138	8.45871	8.18473	8.48435
ENST00000515638	ENSG00000151247	EIF4E	49.7865	48.8822	53.5474	56.9009	59.6129	58.6595
ENST00000473774	ENSG00000204681	GABBR1	1.24043	1.57588	1.93265	3.29802	2.6997	2.59852
ENST00000395907	ENSG00000087586	AURKA	42.0716	43.1377	45.6938	49.0788	47.8949	51.445
ENST00000575310	ENSG00000262880	RP11-104H15.7	6.69504	6.71425	6.79627	8.50885	9.17543	8.27001
ENST00000507798	ENSG00000134057	CCNB1	193.895	195.958	195.386	214.044	210.771	223.006
ENST00000421812	ENSG00000143067	ZNF697	6.70833	6.61051	7.01374	7.73191	7.95847	7.92021
ENST00000503422	ENSG00000113407	TARS	107.789	111.226	113.565	119.012	128.087	123.674
ENST00000423145	ENSG00000125726	CD70	0.9057	0.91092	0.97883	1.4673	1.4664	1.37329
ENST00000575082	ENSG00000161958	FGF11	7.50078	8.0227	7.95216	10.2204	10.1807	10.2401
ENST00000506548	ENSG00000164024	METAP1	12.2397	12.3637	12.2877	15.3069	14.7195	13.503
ENST00000395670	ENSG00000139116	KIF21A	5.42232	5.23495	5.3957	5.97346	6.01821	6.27201
ENST00000379254	ENSG00000130066	SAT1	17.1596	14.3527	15.1615	18.9544	20.837	20.2981
ENST00000428807	ENSG00000110514	MADD	3.87576	5.6383	4.5074	7.27794	5.91475	7.16226
ENST00000606589	ENSG00000272104	XXcos-LUCA11.5	5.49456	5.52621	4.50288	8.64098	7.61651	7.59876
ENST00000575331	ENSG00000272884	RP11-104H15.10	3.51703	3.59235	3.53125	4.59939	4.66554	4.55499
ENST00000578623	ENSG00000171475	WIPF2	4.73239	4.89761	4.87278	7.42438	7.81516	6.14217
ENST00000461611	ENSG00000174996	KLC2	16.4867	17.176	17.668	20.4087	21.2863	20.1096
ENST00000534757	ENSG00000254934	LINC00678	111.418	103.966	123.803	137.742	140.365	149.197
ENST00000372813	ENSG00000025772	TOMM34	22.4255	23.0736	22.5287	25.4944	25.1288	25.1018
ENST00000392007	ENSG00000116679	IVNS1ABP	48.2715	47.6425	46.8594	54.4908	55.5941	55.9477
ENST00000519669	ENSG00000254285	KRT8P3	5.13959	5.5648	5.04569	6.19081	6.72298	6.1579
ENST00000325686	ENSG00000179630	LACC1	0.74157	0.77381	0.77749	1.15635	1.01367	1.54038
ENST00000373264	ENSG00000136807	CDK9	27.2129	27.8972	29.608	31.5861	32.7755	33.188
ENST00000460851	ENSG00000144895	EIF2A	44.8937	44.9263	47.1993	52.0042	49.4513	52.722
ENST00000329474	ENSG00000079691	LRRC16A	9.81565	9.79478	9.89974	11.0067	11.1737	10.9715
ENST00000467689	ENSG00000168067	MAP4K2	6.42097	6.19165	5.48683	7.71165	7.90783	7.70661
ENST00000510733	ENSG00000121207	LRAT	8.75084	8.68665	8.92735	9.69522	10.359	10.0001
ENST00000575078	ENSG00000185359	HGS	14.3925	15.2861	15.111	16.3812	19.68	19.5917
ENST00000486347	ENSG00000156504	FAM122B	5.80537	6.53061	5.67423	7.80045	7.55968	7.99426
ENST00000459591	ENSG00000238403	snoU13	0.39579	0.39807	0	3.67241	1.81855	2.75687
ENST00000292853	ENSG00000161243	FBXO27	3.42456	3.37868	3.04131	4.65698	5.28987	5.3224
ENST00000361183	ENSG00000198898	CAPZA2	12.8316	12.5737	11.9455	13.7807	14.7561	15.4021
ENST00000337619	ENSG00000106367	AP1S1	30.8102	30.695	29.4263	33.3236	33.9269	33.2634
ENST00000295113	ENSG00000162998	FRZB	1.22569	1.54698	1.47033	2.0441	1.822	1.63813
ENST00000537204	ENSG00000170471	RALGAPB	9.30656	8.27589	9.24851	11.2278	10.8165	10.1363
ENST00000557691	ENSG00000259153	RP6-65G23.3	5.55748	4.00986	6.55687	6.66367	8.4376	7.93437
ENST00000350812	ENSG00000065000	AP3D1	46.1246	47.0245	45.4276	53.3316	51.682	50.0191
ENST00000559733	ENSG00000156970	BUB1B	46.2626	49.3977	43.313	54.2733	52.7296	49.9784
ENST00000499860	ENSG00000135535	CD164	17.4556	16.1457	19.3068	18.4778	21.3915	24.7715
ENST00000560019	ENSG00000092330	TINF2	12.5262	12.5984	11.5364	16.6037	14.4707	15.6101
ENST00000478068	ENSG00000144043	TEX261	9.83083	11.2115	10.8531	13.4077	13.0338	12.5077
ENST00000547176	ENSG00000170421	KRT8	387.258	405.845	395.78	433.404	439.804	442.662
ENST00000407578	ENSG00000005810	MYCBP2	2.21782	2.22042	2.21591	2.57586	2.5121	2.41572
ENST00000588265	ENSG00000221946	FXYD7	9.6783	8.53231	8.60697	11.764	12.1328	10.5816
ENST00000273038	ENSG00000144560	VGLL4	9.34351	9.37682	9.39096	12.0725	10.4139	11.3781
ENST00000488530	ENSG00000157500	APPL1	7.77671	8.03148	8.0858	9.95453	9.88011	10.4908
ENST00000370650	ENSG00000112245	PTP4A1	47.6741	43.9579	45.1195	53.9661	58.2465	62.9338
ENST00000531705	ENSG00000149792	MRPL49	57.5772	60.6441	55.1283	67.0497	66.4763	63.8646
ENST00000336738	ENSG00000100092	SH3BP1	28.6394	27.8425	28.8725	32.617	31.8521	29.9124
ENST00000496310	ENSG00000153560	UBP1	10.1975	8.64056	9.16658	12.0974	11.7457	10.9811
ENST00000361016	ENSG00000196963	PCDHB16	2.39154	2.35769	2.42219	2.82361	2.87946	2.80383
ENST00000417448	ENSG00000165280	VCP	144.933	147.673	137.926	156.364	169.454	157.308
ENST00000370256	ENSG00000137942	FNBP1L	36.2128	36.5215	37.4398	41.6738	41.5217	45.2945
ENST00000263150	ENSG00000047056	WDR37	3.54246	3.42583	3.20147	4.46857	4.32735	4.16893
ENST00000284273	ENSG00000154127	UBASH3B	2.4957	2.41056	2.57116	3.17936	2.79854	3.10695
ENST00000418310	ENSG00000106683	LIMK1	49.1916	47.3026	43.9654	56.4619	56.2711	52.1892
ENST00000460321	ENSG00000121578	B4GALT4	16.0176	16.0183	13.8299	19.1875	17.9808	16.8893
ENST00000557793	ENSG00000086666	ZFAND6	21.1408	21.7654	22.1295	29.3793	27.1059	26.5797
ENST00000296145	ENSG00000241186	TDGF1	223.427	215.529	212.07	230.156	236.757	243.355
ENST00000507469	ENSG00000116698	SMG7	24.7688	24.4669	24.7883	32.067	30.2601	28.6455
ENST00000522368	ENSG00000048392	RRM2B	21.4362	21.1095	25.0343	26.0097	28.7035	29.8155
ENST00000551109	ENSG00000161642	ZNF385A	14.9162	14.5989	17.3144	19.2803	18.8509	19.9177
ENST00000490163	ENSG00000144224	UBXN4	15.5165	15.1104	14.6262	17.2433	16.8614	18.5478
ENST00000251195	ENSG00000092853	CLSPN	6.41371	6.76317	6.87916	8.04969	7.41666	7.95968
ENST00000537947	ENSG00000214530	STARD10	8.60097	7.29562	7.12374	8.79599	9.49084	9.69272
ENST00000471641	ENSG00000111229	ARPC3	44.1578	46.8222	50.8694	56.8177	56.9353	58.9267
ENST00000460437	ENSG00000184203	PPP1R2	6.24011	5.24437	5.94664	7.18235	7.03036	8.42079
ENST00000369454	ENSG00000155961	RAB39B	3.88093	3.87058	3.57283	4.66046	4.19392	4.55212
ENST00000360117	ENSG00000196247	ZNF107	3.54536	3.88995	4.06384	5.16884	4.37686	4.84633
ENST00000552125	ENSG00000167553	TUBA1C	202.537	205.631	205.203	243.142	238.705	239.936
ENST00000585754	ENSG00000091157	WDR7	2.89437	1.92005	2.24839	4.38071	3.56518	3.12517
ENST00000447746	ENSG00000189410	SH2D5	1.60646	1.33472	1.17167	3.02434	2.50318	2.29353
ENST00000366835	ENSG00000196187	TMEM63A	6.24927	6.77018	6.12081	8.16331	8.41804	8.69097
ENST00000549842	ENSG00000139117	CPNE8	1.01446	0.8348	1.00104	1.90157	1.9492	1.65183
ENST00000344293	ENSG00000165632	TAF3	4.55456	4.5808	4.43271	5.39505	5.00235	5.08304
ENST00000358598	ENSG00000108946	PRKAR1A	35.5312	35.0092	35.0399	38.8767	40.5304	41.4878
ENST00000444930	ENSG00000204394	VARS	57.1071	59.1459	56.1087	62.8871	64.8254	63.7955
ENST00000503932	ENSG00000091527	CDV3	59.7277	57.7639	59.0704	64.9163	65.553	65.5437
ENST00000547653	ENSG00000037897	METTL1	22.086	23.3712	23.6012	25.3596	27.2692	25.8827
ENST00000307296	ENSG00000170248	PDCD6IP	14.53	14.3532	14.8367	16.7982	16.8205	16.876
ENST00000279230	ENSG00000149782	PLCB3	39.5987	41.83	40.4503	45.6965	47.2121	43.8351
ENST00000379214	ENSG00000205213	LGR4	11.758	10.6292	10.9974	13.9579	15.2247	15.0406
ENST00000419046	ENSG00000114395	CYB561D2	4.42763	4.49857	3.38822	6.42782	6.31064	5.4847
ENST00000491290	ENSG00000132155	RAF1	46.2332	47.9693	51.5862	53.6224	55.7315	55.7874
ENST00000370872	ENSG00000116791	CRYZ	11.6047	9.86663	10.9316	11.9885	12.335	13.2377
ENST00000528699	ENSG00000213445	SIPA1	11.2325	10.6696	11.2891	14.9398	12.9343	12.5568
ENST00000560141	ENSG00000185880	TRIM69	2.24709	2.33255	2.32407	2.71308	2.88207	2.85776
ENST00000467828	ENSG00000099889	ARVCF	2.20909	1.48121	2.47049	3.03662	4.73668	3.07744
ENST00000374583	ENSG00000181191	PJA1	19.4921	18.7811	19.457	22.9767	23.1261	24.4238
ENST00000376956	ENSG00000107372	ZFAND5	80.7283	80.9718	78.41	89.1315	88.4542	89.0965
ENST00000428818	ENSG00000235954	TTC28-AS1	3.22915	2.27342	2.49602	3.27362	3.9565	4.28425
ENST00000606782	ENSG00000064601	CTSA	9.33585	10.1119	10.1142	13.2594	11.5787	11.5634
ENST00000554059	ENSG00000029364	SLC39A9	5.58198	5.24564	5.01896	6.35469	6.29798	6.41222
ENST00000280560	ENSG00000150967	ABCB9	1.26474	1.21767	1.088	1.93912	1.62909	1.50589
ENST00000495994	ENSG00000158966	CACHD1	17.2137	16.4655	17.0738	19.7804	17.927	19.2007
ENST00000373389	ENSG00000156639	ZFAND3	31.1985	28.8593	30.6443	34.0822	36.3627	38.3781
ENST00000573173	ENSG00000224877	C17orf89	9.86081	9.16301	8.19672	11.0501	13.7399	10.9853
ENST00000398805	ENSG00000119471	HSDL2	5.6484	5.33871	5.55126	7.02765	6.75393	6.79424
ENST00000393481	ENSG00000135269	TES	4.57936	4.64723	5.12939	6.86191	7.38003	8.42925
ENST00000307896	ENSG00000041988	THAP3	7.11976	6.43008	6.34448	8.27639	7.64416	8.09666
ENST00000545525	ENSG00000110917	MLEC	57.5827	56.035	61.9426	65.2874	66.7795	65.6311
ENST00000311417	ENSG00000172667	ZMAT3	4.3789	4.01816	4.51626	5.70553	5.96165	6.90972
ENST00000556629	ENSG00000070367	EXOC5	15.0231	15.1647	17.0965	17.1273	18.4909	20.6228
ENST00000389272	ENSG00000168610	STAT3	33.274	33.1003	33.0343	36.8356	36.2781	35.9289
ENST00000225576	ENSG00000175106	TVP23C	2.23947	2.35247	2.28349	2.69359	3.08689	2.94644
ENST00000489277	ENSG00000126698	DNAJC8	109.073	113.69	109.692	129.759	122.425	125.217
ENST00000487493	ENSG00000117643	MAN1C1	3.35164	2.7368	2.55413	3.69487	3.65933	4.45777
ENST00000342537	ENSG00000179627	ZBTB42	1.18988	0.97549	0.93733	1.34011	1.56204	1.38299
ENST00000565353	ENSG00000172775	FAM192A	2.54902	2.72393	2.98689	4.59886	6.00235	5.07284
ENST00000540998	ENSG00000197622	CDC42SE1	22.8025	22.3813	21.4517	26.6486	26.7716	24.8293
ENST00000338366	ENSG00000197780	TAF13	11.3568	11.2812	11.022	14.1175	14.2155	15.0676
ENST00000380110	ENSG00000107105	ELAVL2	4.37508	4.8869	4.87586	5.89019	6.15833	6.27922
ENST00000349995	ENSG00000136152	COG3	3.58169	3.67028	4.1011	5.17306	4.5023	4.67353
ENST00000281961	ENSG00000152154	TMEM178A	2.49193	3.24208	3.40644	3.91253	3.73951	3.84455
ENST00000378195	ENSG00000123178	SPRYD7	1.15737	1.22596	1.3	1.5867	1.64058	1.5192
ENST00000361006	ENSG00000139436	GIT2	3.88059	3.40454	3.07853	4.67709	4.1689	4.50035
ENST00000492139	ENSG00000114209	PDCD10	43.1474	45.5685	44.3799	50.3075	48.2005	50.5399
ENST00000600377	ENSG00000064607	SUGP2	10.5066	10.7279	10.9829	13.0822	12.7262	12.6187
ENST00000542322	ENSG00000155324	GRAMD3	3.01213	3.31189	3.60198	3.94751	3.95255	3.94976
ENST00000506588	ENSG00000109501	WFS1	12.8812	10.807	11.1777	13.7471	14.6327	14.4922
ENST00000536879	ENSG00000128487	SPECC1	19.2735	18.5426	17.6056	21.4143	20.6865	20.559
ENST00000381571	ENSG00000169019	COMMD8	2.77424	2.21577	1.98605	2.80404	2.92426	3.41007
ENST00000235150	ENSG00000116514	RNF19B	10.8421	8.92342	9.14041	12.8393	11.6537	11.6957
ENST00000472531	ENSG00000196418	ZNF124	0.91476	1.03929	0.86922	1.11772	1.52554	1.2305
ENST00000342422	ENSG00000101084	C20orf24	71.243	70.8004	70.9696	76.9896	82.1464	76.2921
ENST00000489948	ENSG00000183763	TRAIP	7.5165	6.51946	7.14483	9.38432	8.93498	8.71448
ENST00000600321	ENSG00000221923	ZNF880	17.2638	16.882	15.5403	20.2644	19.0152	20.0349
ENST00000007510	ENSG00000004777	ARHGAP33	3.66926	3.94221	3.63773	4.98445	4.665	4.38135
ENST00000244763	ENSG00000124783	SSR1	11.7302	10.8847	11.9821	12.1095	12.6498	14.0379
ENST00000219281	ENSG00000103005	USB1	33.0012	32.2199	32.5151	37.7305	34.7172	35.6049
ENST00000245323	ENSG00000125266	EFNB2	6.66915	6.09935	6.085	9.2377	9.28279	9.73816
ENST00000323646	ENSG00000176485	PLA2G16	13.7103	14.246	14.1793	16.8076	15.7755	15.6248
ENST00000454596	ENSG00000236673	RP11-69I8.2	16.4843	17.3585	16.6728	19.4927	21.1769	20.5691
ENST00000265748	ENSG00000011426	ANLN	13.6126	13.0284	14.2	15.8179	16.0321	16.91
ENST00000322611	ENSG00000176788	BASP1	63.3474	63.0204	61.7902	85.4994	84.6688	80.3883
ENST00000483463	ENSG00000163348	PYGO2	42.6019	50.1815	47.0876	53.4829	53.9025	52.7664
ENST00000395323	ENSG00000213626	LBH	10.4545	9.759	10.4951	14.5578	15.2021	15.1466
ENST00000520515	ENSG00000273345	CTD-2410N18.4	26.275	26.7112	25.8842	28.6381	28.2492	29.6788
ENST00000609654	ENSG00000006837	CDKL3	26.275	26.7112	25.8842	28.6381	28.2492	29.6788
ENST00000493949	ENSG00000107438	PDLIM1	95.8749	98.2538	99.0863	108.451	107.955	107.671
ENST00000588176	ENSG00000161533	ACOX1	4.5013	4.26092	3.46193	6.21026	5.7788	5.07187
ENST00000414670	ENSG00000150093	ITGB1	24.6216	26.1392	26.9952	30.3978	35.1955	29.415
ENST00000504353	ENSG00000001084	GCLC	16.7387	17.8593	17.3964	20.2752	18.8325	22.4824
ENST00000272217	ENSG00000143862	ARL8A	19.7716	19.9068	19.1545	25.7581	23.9525	24.6504
ENST00000568818	ENSG00000198373	WWP2	6.74889	5.83748	5.99361	7.65358	8.80655	8.79736
ENST00000523293	ENSG00000168476	REEP4	13.1926	13.5197	13.059	15.6604	15.3356	16.1504
ENST00000301458	ENSG00000167775	CD320	49.4864	47.3562	48.1415	55.2801	54.134	54.1115
ENST00000524683	ENSG00000109929	SC5D	5.80035	5.83376	6.35082	6.38948	7.19935	7.36878
ENST00000468422	ENSG00000114353	GNAI2	40.6439	37.2076	41.165	43.0085	48.3302	46.424
ENST00000561918	ENSG00000125170	DOK4	8.70399	7.61778	9.043	11.6913	10.7671	10.618
ENST00000478109	ENSG00000163191	S100A11	192.642	189.909	200.391	255.781	251.747	257.261
ENST00000303052	ENSG00000169118	CSNK1G1	3.30423	3.04986	3.06625	4.4647	4.41028	4.21597
ENST00000269033	ENSG00000141298	SSH2	2.04097	1.77821	1.80894	2.28474	2.09265	2.25384
ENST00000296582	ENSG00000164168	TMEM184C	9.72188	9.40286	9.49449	10.4447	10.3545	11.0494
ENST00000541067	ENSG00000256261	AC104698.1	12.3896	10.5941	12.6008	16.3007	16.7696	16.6455
ENST00000393893	ENSG00000172725	CORO1B	39.934	41.3093	38.8535	44.8979	43.5258	43.3148
ENST00000538165	ENSG00000184162	NR2C2AP	7.88924	6.77665	7.32194	9.36445	8.42533	9.33543
ENST00000511751	ENSG00000129055	ANAPC13	27.437	26.9127	28.3711	30.6909	31.5258	32.8714
ENST00000569952	ENSG00000140829	DHX38	6.01508	6.82841	6.81698	8.35024	8.04494	8.47432
ENST00000472383	ENSG00000168827	GFM1	13.6115	12.6413	13.4885	15.2271	16.8726	14.9274
ENST00000523377	ENSG00000083099	LYRM2	3.95366	3.71229	4.11846	4.3468	4.40284	4.59804
ENST00000299157	ENSG00000166130	IKBIP	6.15995	6.0756	6.07842	7.45615	7.21534	8.84451
ENST00000558194	ENSG00000180304	OAZ2	40.4199	41.0186	40.9355	43.7229	43.7263	42.999
ENST00000475171	ENSG00000117289	TXNIP	9.21122	7.90188	8.62147	10.823	9.7093	10.1991
ENST00000602686	ENSG00000065559	MAP2K4	15.5563	13.7293	13.3165	16.7595	17.7261	17.9174
ENST00000400020	ENSG00000101745	ANKRD12	1.27974	1.27034	1.38621	1.53424	1.47862	1.65918
ENST00000357231	ENSG00000182473	EXOC7	27.0556	26.2382	28.88	32.1686	31.4136	31.3433
ENST00000372114	ENSG00000172315	TP53RK	8.2046	7.90396	8.22401	9.02693	9.15865	8.98153
ENST00000296933	ENSG00000072803	FBXW11	20.4254	19.3896	21.0472	21.2475	22.7774	23.2648
ENST00000369087	ENSG00000151923	TIAL1	14.8734	15.1787	13.647	17.7602	16.4324	16.4658
ENST00000495446	ENSG00000183696	UPP1	3.5374	3.18688	3.46362	4.43541	3.99113	4.30816
ENST00000603831	ENSG00000132122	SPATA6	2.90119	2.57278	2.52418	3.34477	3.49735	3.32144
ENST00000368096	ENSG00000158710	TAGLN2	38.0437	38.239	36.3473	44.573	44.7397	42.5021
ENST00000371873	ENSG00000162368	CMPK1	8.66263	8.62123	9.84041	9.38534	11.0707	12.0781
ENST00000595659	ENSG00000105321	CCDC9	12.3808	12.6668	13.902	17.7156	14.4176	16.5678
ENST00000487376	ENSG00000137312	FLOT1	39.9405	42.7295	40.0513	46.8188	46.9592	43.7079
ENST00000528615	ENSG00000149091	DGKZ	29.3441	29.7544	30.0978	32.6534	32.5944	33.0052
ENST00000325307	ENSG00000029993	HMGB3	106.08	108.795	110.605	117.462	117.95	118.067
ENST00000508043	ENSG00000112893	MAN2A1	9.81222	11.8285	9.88836	12.6988	12.9816	13.0183
ENST00000450638	ENSG00000185339	TCN2	26.2225	26.8161	29.1924	30.536	30.7922	29.9631
ENST00000543070	ENSG00000102024	PLS3	89.2249	92.3672	94.5111	108.964	112.715	112.641
ENST00000302798	ENSG00000157654	PALM2-AKAP2	14.303	14.8794	15.0911	17.1867	16.8364	17.4538
ENST00000532827	ENSG00000213563	C8orf82	5.59047	6.76627	4.90873	6.78924	8.57666	8.29712
ENST00000463596	ENSG00000137074	APTX	25.312	24.8611	25.3394	29.6196	27.6473	27.3233
ENST00000511535	ENSG00000072832	CRMP1	62.7598	65.7137	65.8477	74.5052	78.6831	73.0277
ENST00000492908	ENSG00000115233	PSMD14	19.8278	18.1233	18.0539	20.8803	20.7424	21.0847
ENST00000229340	ENSG00000111737	RAB35	21.1205	20.8788	20.2808	23.4236	23.475	22.5567
ENST00000422403	ENSG00000225783	MIAT	1.27934	1.47971	0.82056	1.97841	1.93979	2.35507
ENST00000263918	ENSG00000115808	STRN	5.28915	5.28219	5.5221	6.02837	6.10434	6.41096
ENST00000424852	ENSG00000229891	Z83851.1	4.35859	4.24984	4.3009	5.21384	5.10595	5.66134
ENST00000237853	ENSG00000118985	ELL2	2.09275	1.9215	2.3069	2.37134	2.52949	3.0642
ENST00000544533	ENSG00000108830	RND2	36.359	35.4001	35.3091	38.2106	39.6736	38.2818
ENST00000589725	ENSG00000171827	ZNF570	0.91557	1.24972	0.77439	1.75298	1.26203	2.27762
ENST00000542683	ENSG00000111731	C2CD5	12.9696	13.2376	11.9448	14.9063	15.9793	15.9647
ENST00000440481	ENSG00000122591	FAM126A	10.5588	10.6619	10.4842	12.5918	13.5323	13.7583
ENST00000434371	ENSG00000180257	ZNF816	2.38661	2.20985	2.61669	3.28064	3.09824	3.2418
ENST00000325509	ENSG00000178860	MSC	1.03302	0.81228	0.87108	1.41354	1.46706	1.51383
ENST00000520498	ENSG00000120963	ZNF706	27.2461	24.669	25.1785	30.7647	33.5535	29.6935
ENST00000259939	ENSG00000137393	RNF144B	2.64827	2.55729	2.35264	2.97916	3.12692	3.37093
ENST00000586409	ENSG00000175931	UBE2O	16.9757	17.4259	16.751	18.9459	19.5117	17.9693
ENST00000589494	ENSG00000105355	PLIN3	35.4592	35.2381	34.5726	40.7916	40.0231	37.8686
ENST00000348370	ENSG00000157450	RNF111	6.77931	6.0105	6.43595	7.67814	6.7671	7.48113
ENST00000451615	ENSG00000186866	POFUT2	14.1948	14.0363	14.007	16.3588	15.8989	16.5501
ENST00000374630	ENSG00000133216	EPHB2	4.99063	5.52859	5.40038	6.07719	6.36953	6.44136
ENST00000427923	ENSG00000006114	SYNRG	1.94668	2.53801	2.13435	3.79088	2.84894	3.30017
ENST00000430471	ENSG00000224818	RP11-134G8.8	4.8925	3.32306	3.76188	6.22304	4.84622	6.76506
ENST00000520543	ENSG00000254339	RP11-267L5.1	41.159	42.5726	35.9543	52.3044	53.907	43.7147
ENST00000540299	ENSG00000249790	RP11-20D14.6	43.5384	43.5057	42.4987	49.3892	50.9283	47.4826
ENST00000373151	ENSG00000116871	MAP7D1	23.5705	24.6375	24.7587	28.2362	27.9623	27.4692
ENST00000466260	ENSG00000022277	RTFDC1	18.258	17.9909	18.4424	23.2745	20.7456	23.262
ENST00000434623	ENSG00000241978	AKAP2	14.9135	15.6508	15.7472	18.2419	17.8548	18.5949
ENST00000530981	ENSG00000087365	SF3B2	159.127	162.768	150.043	181.753	174.387	169.823
ENST00000289779	ENSG00000270149	F11R	78.9837	79.2928	81.981	86.4559	84.9915	86.3318
ENST00000313608	ENSG00000181610	MRPS23	66.7101	70.4553	66.2749	77.7069	76.5425	78.9421
ENST00000228741	ENSG00000111145	ELK3	3.0903	2.98996	3.53089	4.18274	4.11853	4.48667
ENST00000560964	ENSG00000156232	WHAMM	0.89799	0.95961	0.55382	1.44654	1.49567	1.45202
ENST00000369183	ENSG00000165669	FAM204A	2.53095	2.76464	2.85784	3.52089	3.21488	3.57045
ENST00000280551	ENSG00000150961	SEC24D	27.4271	27.092	27.3339	31.4546	33.6512	32.0293
ENST00000394411	ENSG00000156475	PPP2R2B	18.3285	18.9323	19.2264	23.3219	23.9406	24.4632
ENST00000371384	ENSG00000124098	FAM210B	13.5844	14.3275	14.6478	16.4483	16.9766	17.3279
ENST00000449733	ENSG00000148180	GSN	14.446	14.2116	15.7047	17.7954	17.9817	18.9247
ENST00000548886	ENSG00000255794	RMST	2.39518	1.82498	2.11281	3.70398	3.00139	2.85279
ENST00000520014	ENSG00000155099	TMEM55A	21.9	19.7004	18.5677	23.84	23.833	23.3709
ENST00000486511	ENSG00000106123	EPHB6	3.94831	4.51936	4.04276	5.58633	5.79911	5.40826
ENST00000579456	ENSG00000141367	CLTC	97.2612	95.5461	92.6987	99.8122	104.673	104.01
ENST00000243253	ENSG00000058262	SEC61A1	84.3444	81.5396	81.6809	102.419	101.396	98.7077
ENST00000588611	ENSG00000171302	CANT1	8.52805	8.91687	7.62365	10.3154	11.4059	9.83021
ENST00000540433	ENSG00000155974	GRIP1	1.83098	2.08348	1.92544	2.48014	2.21066	2.73955
ENST00000465089	ENSG00000185630	PBX1	12.1967	12.196	12.1478	13.806	13.7154	13.6493
ENST00000460616	ENSG00000180879	SSR4	30.7552	31.1172	30.5899	35.8107	33.9877	36.0414
ENST00000367102	ENSG00000122335	SERAC1	1.63802	1.65697	1.4575	1.91323	1.83586	2.08215
ENST00000299314	ENSG00000111670	GNPTAB	11.0836	11.8781	12.1207	13.5774	14.5213	14.1193
ENST00000528149	ENSG00000137500	CCDC90B	35.7635	36.2018	38.443	42.3078	41.6729	41.9456
ENST00000543350	ENSG00000171100	MTM1	1.98343	1.85795	1.47748	2.46582	2.39445	2.24452
ENST00000367262	ENSG00000183155	RABIF	3.84654	3.82151	4.56709	5.77108	5.37392	4.80775
ENST00000524436	ENSG00000117676	RPS6KA1	17.0305	15.6273	15.1982	18.6769	21.1367	19.0393
ENST00000607375	ENSG00000050344	NFE2L3	56.8652	61.3522	57.5153	62.7558	68.8822	68.544
ENST00000331710	ENSG00000183735	TBK1	8.48381	8.28621	7.61152	9.46828	9.77995	10.0443
ENST00000353703	ENSG00000166913	YWHAB	143.262	142.395	143.395	148.994	156.258	154.16
ENST00000228872	ENSG00000111276	CDKN1B	5.31976	5.47985	5.84202	5.8825	6.42604	7.34256
ENST00000357260	ENSG00000197852	FAM212B	6.72242	6.60777	6.33249	8.70571	7.5963	8.14969
ENST00000460561	ENSG00000241859	KALP	6.70522	6.01326	6.45107	7.31603	9.03712	8.61811
ENST00000589073	ENSG00000065989	PDE4A	2.34269	2.22155	2.39975	3.31229	3.42395	3.28576
ENST00000201963	ENSG00000088305	DNMT3B	484.37	494.947	476.047	568.603	577.318	538.48
ENST00000577961	ENSG00000176105	YES1	17.9385	17.5887	18.1621	18.5454	20.9619	22.9391
ENST00000329548	ENSG00000182544	MFSD5	17.5949	16.502	16.6164	19.831	19.2832	17.7013
ENST00000261560	ENSG00000118620	ZNF430	2.38264	2.0749	2.40844	2.89574	3.14183	3.0455
ENST00000270812	ENSG00000142684	ZNF593	8.849	9.12298	7.91637	11.3049	9.65056	10.7107
ENST00000361832	ENSG00000196072	BLOC1S2	45.7743	43.4304	47.5504	55.7631	54.7978	58.0027
ENST00000333407	ENSG00000133477	FAM83F	1.36983	1.37281	1.51554	1.86032	1.75018	1.62061
ENST00000350356	ENSG00000072062	PRKACA	16.7526	17.686	15.8185	19.6682	20.3874	19.1417
ENST00000560582	ENSG00000151575	TEX9	1.66034	1.54145	0.81918	1.6459	2.40598	3.24073
ENST00000546206	ENSG00000170540	ARL6IP1	61.7482	59.4458	61.5406	86.236	86.9591	89.9958
ENST00000376840	ENSG00000204634	TBC1D8	3.46754	3.87736	4.04188	4.96811	4.72672	5.51439
ENST00000475126	ENSG00000101811	CSTF2	24.0366	23.2496	21.3488	27.4184	27.3059	23.8955
ENST00000547628	ENSG00000257446	ZNF878	1.79682	1.78514	1.70818	2.55276	3.18152	2.74733
ENST00000490041	ENSG00000003147	ICA1	5.41666	5.04728	6.3668	6.89829	7.97874	7.76778
ENST00000317256	ENSG00000108387	SEPT4	2.43375	2.14804	2.40154	3.35398	2.92109	3.08893
ENST00000453186	ENSG00000162929	KIAA1841	1.30846	1.316	1.23245	1.58547	1.72551	1.98681
ENST00000606793	ENSG00000259316	CTD-2116N17.1	4.38112	3.82552	3.57641	5.21478	5.08736	5.07284
ENST00000454678	ENSG00000234127	TRIM26	12.7601	12.8006	12.7853	15.1824	14.2957	14.9799
ENST00000333991	ENSG00000120868	APAF1	2.80431	2.82046	2.78371	3.29673	3.66162	3.12364
ENST00000562594	ENSG00000103495	MAZ	41.0488	36.2761	31.0727	45.5493	44.734	39.4871
ENST00000230449	ENSG00000112685	EXOC2	16.5172	17.0246	16.8884	18.4196	20.5227	19.138
ENST00000466465	ENSG00000116016	EPAS1	0.91267	0.93902	0.78672	1.39515	1.35924	1.58666
ENST00000481530	ENSG00000163507	KIAA1524	15.6439	15.9552	15.5725	17.4037	17.736	18.4802
ENST00000478311	ENSG00000115211	EIF2B4	23.8494	24.2386	24.5838	28.4597	27.6683	27.4688
ENST00000262544	ENSG00000101310	SEC23B	30.0405	28.6613	29.4068	33.0548	33.0912	31.6896
ENST00000399696	ENSG00000186184	POLR1D	130.894	129.765	128.401	150.899	142.245	155.453
ENST00000336576	ENSG00000135924	DNAJB2	8.61376	8.31444	7.95672	9.73144	10.4001	9.95211
ENST00000444194	ENSG00000151689	INPP1	0.76279	1.15077	0.98791	1.62194	1.53333	1.80266
ENST00000456827	ENSG00000107798	LIPA	13.4728	13.0315	14.4118	16.2246	18.5447	18.6547
ENST00000372684	ENSG00000117016	RIMS3	3.41888	3.56006	3.68456	4.16359	4.03454	4.29036
ENST00000535776	ENSG00000099246	RAB18	19.0866	18.6627	20.4489	20.2931	22.8032	25.1103
ENST00000548493	ENSG00000185664	PMEL	38.1342	37.9897	36.0644	43.9712	43.0115	42.4745
ENST00000537746	ENSG00000158769	F11R	90.367	91.8698	93.357	99.0795	99.2516	103.768
ENST00000361781	ENSG00000198964	SGMS1	4.29285	3.74598	3.66522	4.39434	4.70957	4.4534
ENST00000234677	ENSG00000031698	SARS	59.9282	62.1305	60.7344	64.681	67.042	66.8794
ENST00000529736	ENSG00000085733	CTTN	48.6528	47.9696	47.8907	53.3272	54.1347	51.1527
ENST00000567316	ENSG00000174177	CTU2	8.15407	9.97652	9.04154	13.8663	11.1237	11.7942
ENST00000519154	ENSG00000131203	IDO1	6.37723	7.65646	7.38007	7.98594	8.83642	8.90393
ENST00000392668	ENSG00000134954	ETS1	10.4695	10.4554	10.5498	15.2833	14.3972	14.3391
ENST00000373935	ENSG00000151151	IPMK	1.53645	1.50792	1.70563	1.76286	1.85597	2.03437
ENST00000469538	ENSG00000120694	HSPH1	61.1592	60.5934	63.1645	67.4048	74.8652	68.0099
ENST00000357825	ENSG00000196935	SRGAP1	1.78545	1.7821	1.4496	2.69817	2.45485	2.2489
ENST00000468670	ENSG00000173153	ESRRA	4.60871	4.73827	5.3562	6.65192	6.63501	6.01267
ENST00000439962	ENSG00000116406	EDEM3	1.93157	1.63665	1.40992	2.07319	2.23697	1.97468
ENST00000373178	ENSG00000116863	ADPRHL2	20.0232	19.4283	18.2747	23.8369	22.7541	21.987
ENST00000533129	ENSG00000014216	CAPN1	59.2943	56.83	55.0852	71.933	71.8457	65.8669
ENST00000564910	ENSG00000103769	RAB11A	79.9553	79.1655	77.3253	82.911	87.6473	87.2533
ENST00000366686	ENSG00000154429	CCSAP	1.77932	1.41602	1.80691	2.36869	2.52406	2.74174
ENST00000319357	ENSG00000164543	STK17A	5.04285	4.84497	5.39913	6.59465	6.29278	6.44361
ENST00000228862	ENSG00000111266	DUSP16	13.6736	13.8701	13.9129	16.589	17.0764	15.9796
ENST00000545284	ENSG00000122218	COPA	42.2325	42.8236	41.2896	49.6452	47.9054	45.4648
ENST00000463871	ENSG00000105835	NAMPT	10.9289	10.9349	10.7284	13.6023	13.8416	12.9597
ENST00000265362	ENSG00000075213	SEMA3A	4.06064	3.72627	3.69236	4.78166	5.19178	5.01508
ENST00000256858	ENSG00000134444	KIAA1468	6.4973	6.24703	6.43819	7.75866	7.69795	7.46818
ENST00000379641	ENSG00000120686	UFM1	14.2898	14.161	15.0477	16.7573	18.6431	20.8588
ENST00000463374	ENSG00000152601	MBNL1	1.08945	1.02067	1.11921	1.36934	1.4537	1.52957
ENST00000583516	ENSG00000265992	ESRG	224.045	234.427	215.121	301.79	297.354	274.93
ENST00000552576	ENSG00000258056	RP11-644F5.11	2.4456	2.45969	2.32494	3.56672	3.15177	2.93802
ENST00000582768	ENSG00000266089	RN7SL562P	5.27295	4.36744	2.44855	7.51471	8.83592	5.86417
ENST00000433297	ENSG00000112972	HMGCS1	75.4444	77.6872	77.5289	85.4651	89.7786	89.2416
ENST00000452376	ENSG00000182287	AP1S2	28.2192	30.1942	29.6239	33.6385	35.4799	40.0213
ENST00000368843	ENSG00000143376	SNX27	5.913	6.23379	5.50132	7.66358	7.12683	6.42487
ENST00000604268	ENSG00000203778	FAM229B	8.26006	8.88278	7.64915	10.0879	10.9186	10.3689
ENST00000542342	ENSG00000133195	SLC39A11	2.49903	2.20792	3.07903	3.28809	3.37489	3.43464
ENST00000480681	ENSG00000187325	TAF9B	16.824	18.1183	17.2653	19.5328	21.3112	19.6254
ENST00000497936	ENSG00000135315	KIAA1009	1.48538	1.23572	1.42953	1.90947	1.66829	2.17143
ENST00000265085	ENSG00000113742	CPEB4	1.05378	1.03567	0.98844	1.25163	1.24082	1.45126
ENST00000540331	ENSG00000167562	ZNF701	1.81131	1.69753	1.57069	1.8603	2.04907	2.14371
ENST00000561419	ENSG00000259522	RP11-468E2.2	33.8569	32.7608	31.3321	37.84	38.5113	35.6448
ENST00000257868	ENSG00000135414	GDF11	6.62974	7.45661	7.47657	8.78781	8.72201	8.31969
ENST00000314233	ENSG00000179449	AC124309.1	3.74307	3.49692	3.39804	5.60831	4.90721	4.50259
ENST00000457658	ENSG00000233864	TTTY15	7.11676	6.00524	7.08208	8.14538	8.70132	8.70195
ENST00000320031	ENSG00000005884	ITGA3	8.06099	8.45143	8.77504	10.0015	10.0791	9.29742
ENST00000503335	ENSG00000145794	MEGF10	4.90825	4.51757	4.17473	5.11192	5.31743	5.06876
ENST00000373487	ENSG00000167081	PBX3	6.6775	7.17686	6.07232	8.65249	8.92756	8.29911
ENST00000373840	ENSG00000119396	RAB14	15.7119	14.7421	14.4818	16.7652	18.4731	18.5531
ENST00000281471	ENSG00000151743	AMN1	1.54866	1.35836	1.5104	2.0236	1.98575	2.58029
ENST00000502906	ENSG00000160867	FGFR4	20.5969	19.9912	19.6563	23.3134	23.2024	23.2039
ENST00000381867	ENSG00000101298	SNPH	1.73054	1.75432	1.53145	2.30801	2.02568	1.89282
ENST00000255631	ENSG00000133265	HSPBP1	30.8827	28.1858	26.89	46.9272	44.3759	41.3584
ENST00000513001	ENSG00000151726	ACSL1	1.15511	1.05242	0.95208	1.30295	1.72333	1.47394
ENST00000375259	ENSG00000130958	SLC35D2	5.69525	4.43644	4.54549	5.67007	6.38804	6.02825
ENST00000532292	ENSG00000254585	MAGEL2	3.59321	3.44474	3.31933	5.39114	4.80536	4.3514
ENST00000432376	ENSG00000154822	PLCL2	4.42647	4.55866	4.34885	5.41852	5.38807	5.17228
ENST00000473739	ENSG00000044446	PHKA2	4.90764	4.9868	3.6445	5.2682	6.74146	5.78958
ENST00000515391	ENSG00000134058	CDK7	33.8632	32.4522	37.2153	38.204	38.9731	41.5473
ENST00000439371	ENSG00000132463	GRSF1	23.8021	23.1644	24.3283	25.4481	25.8818	25.4923
ENST00000426851	ENSG00000197024	ZNF398	16.2645	16.6557	16.3624	19.1549	18.1142	18.3516
ENST00000265431	ENSG00000104327	CALB1	8.40028	7.93571	8.2891	10.6243	10.9862	11.2843
ENST00000366384	ENSG00000203573	AC090519.4	0.644	1.07952	0.21183	1.10657	2.16993	2.56329
ENST00000308394	ENSG00000164305	CASP3	28.8561	29.0795	29.8348	33.8674	35.5693	37.6529
ENST00000561199	ENSG00000196497	IPO4	41.3176	39.6266	38.4858	45.9845	47.608	44.0808
ENST00000422435	ENSG00000116852	KIF21B	4.28224	4.85393	4.44295	5.22394	5.28898	5.17221
ENST00000491039	ENSG00000188706	ZDHHC9	1.0335	1.46746	1.55972	2.56971	2.56983	1.81481
ENST00000517872	ENSG00000169490	TM2D2	10.6656	10.8611	12.3005	14.7068	14.7015	13.9294
ENST00000491768	ENSG00000204386	NEU1	25.4322	25.5583	23.9158	32.9257	32.0856	30.6501
ENST00000297625	ENSG00000164976	KIAA1161	2.16765	2.27571	2.30305	3.35519	3.07795	3.14381
ENST00000470314	ENSG00000131669	NINJ1	30.6613	31.7085	32.728	35.8846	37.1769	40.7099
ENST00000311388	ENSG00000121690	DEPDC7	2.22841	2.14628	2.0312	3.15404	3.00223	2.95026
ENST00000357164	ENSG00000196743	GM2A	12.8637	13.0261	12.4721	14.8204	14.9577	14.1976
ENST00000336735	ENSG00000071537	SEL1L	4.38216	4.15183	4.57017	4.49803	5.19887	5.20493
ENST00000598536	ENSG00000167766	ZNF83	1.38301	1.46418	1.50835	2.17625	2.74246	2.67991
ENST00000367106	ENSG00000143479	DYRK3	2.33296	2.32999	1.99621	3.14523	2.90843	2.71104
ENST00000606391	ENSG00000160691	SHC1	71.9771	74.3032	71.5744	84.8122	84.8807	82.2999
ENST00000512635	ENSG00000164244	PRRC1	24.6293	24.0001	24.317	26.3401	25.8989	27.2815
ENST00000535754	ENSG00000102910	LONP2	6.93653	7.42085	7.12083	8.44181	7.79523	8.2358
ENST00000475518	ENSG00000070087	PFN2	64.1224	64.5518	67.3939	72.5028	74.4366	77.9911
ENST00000325844	ENSG00000181991	MRPS11	15.2026	15.5365	13.9946	18.0505	16.1642	17.2189
ENST00000299575	ENSG00000166454	ATMIN	23.9538	23.1372	24.3431	26.516	25.6152	26.1346
ENST00000550251	ENSG00000136021	SCYL2	8.25019	6.39457	9.11193	11.2367	9.80712	10.5442
ENST00000343796	ENSG00000113580	NR3C1	2.2633	2.02457	2.04809	2.80648	2.80345	2.84887
ENST00000366386	ENSG00000203575	AC090519.6	0.65511	1.09814	0.21548	1.12565	2.20734	2.60748
ENST00000456950	ENSG00000068137	PLEKHH3	5.57468	5.87681	5.32948	7.11486	6.69008	6.09713
ENST00000367925	ENSG00000117143	UAP1	14.2876	14.1852	13.718	15.1654	16.2346	16.3002
ENST00000601949	ENSG00000171570	RAB4B-EGLN2	15.0566	15.3812	17.6577	22.9183	21.1525	20.5515
ENST00000342745	ENSG00000100647	KIAA0247	2.24254	2.17035	1.97627	3.29345	2.84487	2.77178
ENST00000296591	ENSG00000164176	EDIL3	4.5737	4.23625	5.19529	5.87545	6.69958	6.87064
ENST00000480824	ENSG00000198663	C6orf89	2.1266	1.99403	2.30611	2.76908	2.50891	2.68919
ENST00000462582	ENSG00000185909	KLHDC8B	14.3399	12.3556	13.9248	17.185	15.4017	16.5412
ENST00000528596	ENSG00000174672	BRSK2	3.98928	3.68339	3.74288	5.39379	4.80773	5.27106
ENST00000307364	ENSG00000225697	SLC26A6	8.58075	8.52673	9.45308	10.7247	9.78894	10.9946
ENST00000325599	ENSG00000144736	SHQ1	11.9703	11.2429	11.2519	13.0212	12.8919	13.1456
ENST00000395634	ENSG00000134986	NREP	150.691	147.784	146.04	157.997	166.589	168.953
ENST00000375734	ENSG00000115963	RND3	19.7301	19.7475	19.9956	23.3173	24.5809	24.6565
ENST00000450849	ENSG00000167654	ATCAY	8.88828	8.69074	8.94812	10.8941	10.4748	9.69448
ENST00000521131	ENSG00000254277	RP11-1144P22.1	54.0624	44.7594	49.2249	55.9843	58.6119	64.1865
ENST00000370783	ENSG00000101928	MOSPD1	4.03429	4.47783	4.6153	5.38538	5.95228	5.46976
ENST00000461445	ENSG00000187091	PLCD1	4.64644	4.70825	4.51617	5.40103	6.00972	5.89493
ENST00000475894	ENSG00000080845	DLGAP4	19.0837	19.0216	18.5056	22.2439	20.6802	21.1655
ENST00000319041	ENSG00000142669	SH3BGRL3	136.252	131.613	132.203	160.209	155.349	147.394
ENST00000505252	ENSG00000145782	ATG12	5.89557	5.80114	6.37868	6.7122	6.71874	7.26376
ENST00000296755	ENSG00000131711	MAP1B	6.66214	6.80213	6.86994	8.11182	8.08346	7.59689
ENST00000262741	ENSG00000117461	PIK3R3	4.57933	4.98044	4.89974	6.08992	6.20012	6.46431
ENST00000276594	ENSG00000147596	PRDM14	51.1588	48.4048	47.5385	63.2708	56.2322	58.0031
ENST00000261205	ENSG00000067715	SYT1	4.71792	4.38743	4.80364	4.921	5.54098	5.76406
ENST00000596248	ENSG00000178935	ZNF552	6.02407	5.67729	7.19926	8.09671	7.72952	7.50397
ENST00000489197	ENSG00000158552	ZFAND2B	1.91092	2.41359	2.45571	3.39036	2.81779	3.4492
ENST00000588273	ENSG00000125753	VASP	101.323	95.2975	91.6112	111.481	113.532	110.81
ENST00000340967	ENSG00000177076	ACER2	2.88622	2.81747	2.68049	4.65588	3.71315	3.5815
ENST00000355221	ENSG00000047249	ATP6V1H	13.0938	13.2824	12.8888	16.5303	15.1033	14.5639
ENST00000330430	ENSG00000172348	RCAN2	2.82646	2.57886	2.49485	3.39347	3.58367	3.37025
ENST00000608070	ENSG00000142396	ERVK3-1	28.4298	26.2221	28.3859	38.5473	34.297	33.7863
ENST00000527614	ENSG00000137713	PPP2R1B	24.109	23.2766	23.4074	25.935	26.6355	27.0757
ENST00000244711	ENSG00000124733	MEA1	75.2598	75.6933	72.7144	81.0427	82.7535	82.4912
ENST00000459934	ENSG00000117308	GALE	10.5748	10.2689	11.8261	14.486	12.8003	13.4011
ENST00000544188	ENSG00000086598	TMED2	109.514	103.084	100.358	120.865	121.037	114.211
ENST00000469362	ENSG00000164062	APEH	71.552	76.4303	71.8698	78.7696	82.5367	81.7665
ENST00000371222	ENSG00000177606	JUN	8.20335	8.22759	7.66576	9.86093	9.43083	8.33358
ENST00000463928	ENSG00000102786	INTS6	14.9174	13.8638	13.602	17.1961	15.077	16.5973
ENST00000478795	ENSG00000131828	PDHA1	42.3195	47.1046	46.689	50.5131	50.2775	50.3317
ENST00000584796	ENSG00000101558	VAPA	85.3464	79.9947	81.293	88.8268	92.7893	95.7931
ENST00000519095	ENSG00000183137	CEP57L1	1.75754	1.6414	1.94074	2.84734	2.80713	2.62328
ENST00000509413	ENSG00000164144	ARFIP1	2.57602	2.51889	2.96558	3.39347	4.40561	3.91613
ENST00000345146	ENSG00000138413	IDH1	140.372	143.01	140.246	163.153	175.929	176.725
ENST00000266604	ENSG00000139233	LLPH	21.5282	20.4493	19.9722	23.7437	23.8129	25.2362
ENST00000357573	ENSG00000177548	RABEP2	4.69931	4.98993	5.20598	6.55575	5.63474	6.18842
ENST00000531842	ENSG00000158773	USF1	27.8639	29.8821	26.9223	33.1878	33.8977	29.7217
ENST00000555339	ENSG00000100519	PSMC6	99.6506	98.127	92.5437	110.731	107.863	105.319
ENST00000478459	ENSG00000196411	EPHB4	61.0303	57.9365	61.3881	71.9311	70.3026	64.1765
ENST00000433269	ENSG00000159069	FBXW5	19.5193	19.4888	18.5597	23.6402	22.2471	21.7328
ENST00000323534	ENSG00000181467	RAP2B	7.86487	7.77537	8.42804	8.81176	9.50019	9.1172
ENST00000491136	ENSG00000154222	CC2D1B	5.259	5.01601	4.7483	6.25313	5.71867	6.13134
ENST00000436008	ENSG00000137266	SLC22A23	7.14611	6.91682	7.45238	8.2639	7.83392	8.20389
ENST00000220509	ENSG00000104142	VPS18	17.9007	17.0129	16.1813	20.1947	18.8251	18.6956
ENST00000263925	ENSG00000072201	LNX1	2.54767	2.53646	2.37428	3.17041	3.29888	3.40571
ENST00000323061	ENSG00000177432	NAP1L5	1.2278	1.00436	1.19539	1.55272	1.36896	1.72671
ENST00000303809	ENSG00000170684	ZNF296	6.73214	5.69721	5.58961	7.52452	7.28754	7.19749
ENST00000561734	ENSG00000007376	RPUSD1	20.8372	20.3024	19.5368	23.3511	22.0106	21.5748
ENST00000381441	ENSG00000109184	DCUN1D4	6.74666	6.86728	7.68226	8.34288	8.27463	9.78689
ENST00000371083	ENSG00000079739	PGM1	10.6681	11.2905	10.3717	12.7675	14.1136	12.0953
ENST00000340892	ENSG00000165929	TC2N	3.10717	2.93838	3.01826	3.32816	3.55243	3.86276
ENST00000565325	ENSG00000156642	NPTN	65.4528	63.4692	61.3965	69.3507	71.0938	69.4478
ENST00000433351	ENSG00000116005	PCYOX1	13.272	12.8266	12.465	14.9581	14.5478	14.6141
ENST00000590353	ENSG00000267009	RP11-120M18.2	45.0248	46.4534	43.6988	49.9598	49.7276	52.2693
ENST00000520168	ENSG00000137575	SDCBP	47.0018	45.5655	45.1493	47.8854	52.8994	55.7649
ENST00000529679	ENSG00000185627	PSMD13	56.6572	58.3403	61.8234	66.9872	67.0087	64.2819
ENST00000244496	ENSG00000124541	RRP36	69.567	73.6936	73.7251	78.5139	79.8944	77.4112
ENST00000485303	ENSG00000177707	PVRL3	18.2722	16.8443	18.6341	19.351	19.5927	21.7523
ENST00000338179	ENSG00000143815	LBR	17.0953	16.6166	16.0941	16.9913	18.7256	20.6173
ENST00000447502	ENSG00000117385	LEPRE1	15.7689	14.2569	17.7121	19.37	20.5797	21.4499
ENST00000508500	ENSG00000160789	LMNA	26.4361	26.4532	24.5387	36.1236	32.1163	31.6557
ENST00000409501	ENSG00000115652	UXS1	24.587	25.5599	26.3004	27.819	29.3341	31.2295
ENST00000261758	ENSG00000117899	MESDC2	21.5732	20.5125	21.2612	23.5292	24.0976	24.655
ENST00000591325	ENSG00000267216	AC010642.1	10.3553	9.82727	9.88115	12.1215	11.5231	11.3238
ENST00000407780	ENSG00000160223	ICOSLG	4.45437	4.15617	4.08826	6.09164	5.07468	5.24406
ENST00000460085	ENSG00000131100	ATP6V1E1	29.6208	31.0926	31.5132	37.4876	36.1676	36.8599
ENST00000338754	ENSG00000128294	TPST2	25.9097	24.6093	22.0368	28.8422	28.9159	26.3346
ENST00000438150	ENSG00000198538	ZNF28	3.92381	3.53255	4.07489	4.43919	4.42276	5.17664
ENST00000275954	ENSG00000147027	TMEM47	8.81956	8.22936	8.59185	8.57078	10.5162	10.8277
ENST00000311189	ENSG00000174775	HRAS	40.3338	39.0273	42.6099	51.2221	46.1643	46.6897
ENST00000503937	ENSG00000138674	SEC31A	38.8466	38.7771	38.4283	44.1316	43.7345	44.9641
ENST00000338947	ENSG00000133107	TRPC4	2.93584	2.93963	2.99998	4.2374	4.37651	4.46639
ENST00000396208	ENSG00000103540	CCP110	4.92678	4.43127	4.89727	5.17625	5.23875	5.70871
ENST00000344548	ENSG00000070831	CDC42	98.6824	98.7761	98.391	104.865	104.02	106.649
ENST00000299518	ENSG00000166411	IDH3A	5.27419	4.6658	4.3052	5.43745	5.6079	5.40383
ENST00000220853	ENSG00000104412	EMC2	17.8518	16.6941	18.2188	21.1462	20.5339	22.5999
ENST00000541043	ENSG00000122729	ACO1	24.0104	23.7663	22.6399	25.4506	25.345	25.7417
ENST00000262878	ENSG00000101347	SAMHD1	10.8254	11.1674	11.2621	12.79	13.4293	12.969
ENST00000502888	ENSG00000170445	HARS	12.826	12.5365	12.478	15.3958	15.9917	14.3804
ENST00000532542	ENSG00000110171	TRIM3	1.17798	1.50474	1.42541	1.86156	1.59608	1.86518
ENST00000580750	ENSG00000169738	DCXR	27.7556	27.5959	27.5625	31.1632	32.7744	30.4998
ENST00000572656	ENSG00000170043	TRAPPC1	46.8218	48.3062	44.6437	54.4008	56.0878	53.8933
ENST00000478424	ENSG00000143761	ARF1	182.626	181.296	178.545	196.343	205.178	193.684
ENST00000237500	ENSG00000118680	MYL12B	139.016	138.238	135.968	158.406	163.731	162.858
ENST00000564530	ENSG00000159579	RSPRY1	6.13864	5.8329	5.42153	6.77155	6.85649	6.72701
ENST00000401611	ENSG00000149294	NCAM1	1.27607	1.53244	1.63505	2.14025	2.08272	2.23629
ENST00000498739	ENSG00000166501	PRKCB	2.27043	2.68648	2.17448	3.51106	4.35685	2.72434
ENST00000529142	ENSG00000143393	PI4KB	14.349	14.2701	12.7043	16.8548	16.9282	15.0188
ENST00000263245	ENSG00000242247	ARFGAP3	3.65732	3.57138	3.7664	4.73031	4.36299	5.02878
ENST00000376572	ENSG00000116685	KIAA2013	18.7889	18.8564	18.3405	23.6426	22.8474	20.845
ENST00000457808	ENSG00000198839	ZNF277	8.998	9.6074	9.84674	11.123	12.0306	11.3298
ENST00000541819	ENSG00000166206	GABRB3	34.4361	33.0116	34.1257	35.5945	37.5993	38.8407
ENST00000497712	ENSG00000148153	INIP	10.1691	8.28523	10.0345	12.8408	11.2282	10.8248
ENST00000278174	ENSG00000148925	BTBD10	12.8981	11.9956	10.6311	14.4394	14.2649	13.7252
ENST00000268261	ENSG00000140650	PMM2	28.9777	28.7151	27.8647	32.9401	32.9084	33.3133
ENST00000465372	ENSG00000088280	ASAP3	11.8535	11.1461	12.1773	13.2249	14.0634	13.855
ENST00000534701	ENSG00000172893	DHCR7	49.9118	51.4564	51.06	55.3225	58.653	57.2931
ENST00000263233	ENSG00000102003	SYP	6.51103	6.94821	6.10813	7.34286	7.5984	7.60428
ENST00000429310	ENSG00000160336	ZNF761	5.12604	5.35313	5.72277	6.78912	6.7563	6.82265
ENST00000432072	ENSG00000115414	FN1	9.19178	9.05756	8.44193	11.5967	12.6497	11.6169
ENST00000584335	ENSG00000002919	SNX11	9.27241	10.2377	9.63767	11.6413	11.0202	11.646
ENST00000256861	ENSG00000123243	ITIH5	1.62793	1.75669	1.68447	2.37762	2.44652	2.32858
ENST00000373298	ENSG00000078596	ITM2A	13.2674	14.2288	14.4627	16.4233	17.4261	18.2476
ENST00000460366	ENSG00000136631	VPS45	5.85477	5.16746	5.24671	6.77511	6.91735	7.54981
ENST00000367941	ENSG00000079950	STX7	1.31378	1.22939	1.25841	1.56531	1.51905	1.70714
ENST00000305124	ENSG00000172020	GAP43	10.4709	11.39	9.82233	13.7833	14.4537	13.4599
ENST00000273258	ENSG00000144746	ARL6IP5	11.52	10.5314	10.9928	12.9394	12.3976	14.1804
ENST00000374479	ENSG00000179163	FUCA1	4.26924	4.44319	4.06621	5.70268	5.15128	4.82072
ENST00000398249	ENSG00000105723	GSK3A	28.4433	27.0564	26.8114	30.9022	31.6167	29.7618
ENST00000601738	ENSG00000197608	ZNF841	1.27467	1.30086	1.36878	2.28039	1.77423	1.58546
ENST00000376752	ENSG00000099139	PCSK5	1.7361	1.76602	1.70661	2.38873	2.22624	2.13477
ENST00000368921	ENSG00000213190	MLLT11	10.6095	10.389	9.55749	13.1986	13.7709	12.9154
ENST00000579449	ENSG00000182173	TSEN54	4.54408	3.79234	4.96095	5.98052	7.19645	4.85834
ENST00000221166	ENSG00000104722	NEFM	4.36674	4.7056	4.8872	5.91484	5.60222	6.04748
ENST00000527037	ENSG00000160613	PCSK7	3.85469	3.82803	3.78769	4.47494	4.61381	4.72203
ENST00000367021	ENSG00000117595	IRF6	3.93552	4.08243	3.80506	4.48491	4.54899	4.41655
ENST00000471717	ENSG00000213420	GPC2	4.39036	3.89511	4.15615	6.10862	4.98568	4.75936
ENST00000458730	ENSG00000167110	GOLGA2	10.2751	9.68835	9.82221	12.469	11.5076	12.1413
ENST00000054666	ENSG00000049245	VAMP3	18.4209	18.9603	20.4896	21.3006	22.1373	24.3483
ENST00000553376	ENSG00000123374	CDK2	15.3968	14.3334	16.0406	18.5757	18.3993	19.2659
ENST00000273398	ENSG00000114573	ATP6V1A	12.5385	12.8938	11.9234	13.4215	14.1003	14.5272
ENST00000383826	ENSG00000114026	OGG1	11.6584	11.9757	11.0481	14.5477	13.1303	13.6167
ENST00000357799	ENSG00000163535	SGOL2	5.52722	5.21445	5.86334	5.67972	6.60374	7.23152
ENST00000563234	ENSG00000102931	ARL2BP	11.3506	11.0381	11.2004	12.8362	12.7483	13.4573
ENST00000216373	ENSG00000100485	SOS2	1.81363	1.75446	1.78963	2.15523	2.19458	2.21795
ENST00000595515	ENSG00000105287	PRKD2	24.246	23.0534	21.7093	28.0398	26.2219	24.2893
ENST00000416749	ENSG00000204789	ZNF204P	1.39494	1.3392	1.57982	1.76497	1.70429	2.03475
ENST00000361421	ENSG00000198846	TOX	4.15742	4.64391	4.03886	5.3292	5.02907	5.15279
ENST00000579536	ENSG00000108262	GIT1	11.9073	12.6935	12.2778	14.2989	14.9172	13.7566
ENST00000495509	ENSG00000112511	PHF1	11.7979	12.084	11.813	14.1978	15.1662	14.9335
ENST00000541217	ENSG00000255990	AC034102.1	25.4485	25.379	24.6121	28.2763	27.7553	26.8949
ENST00000356413	ENSG00000089289	IGBP1	30.9718	32.5953	31.3945	35.8806	33.5539	35.6071
ENST00000554182	ENSG00000100744	GSKIP	18.2982	18.6047	18.6974	22.0087	22.0982	21.6901
ENST00000565934	ENSG00000260276	RP11-77H9.2	16.0754	15.884	15.4037	18.3535	17.4581	17.8797
ENST00000368545	ENSG00000143549	TPM3	200.104	196.38	193.823	213.268	212.148	216.303
ENST00000447245	ENSG00000164209	SLC25A46	9.67397	9.24442	9.52213	10.7942	10.1977	11.7866
ENST00000468311	ENSG00000143256	PFDN2	42.8389	39.1518	38.1366	51.5578	49.2078	43.6466
ENST00000269919	ENSG00000130517	PGPEP1	4.82186	5.31844	4.56772	7.02033	6.38554	5.90158
ENST00000488296	ENSG00000198814	GK	1.92082	1.75077	1.48078	3.21796	2.42703	2.44889
ENST00000487844	ENSG00000109103	UNC119	27.9616	23.8136	26.3677	31.9656	32.6367	31.8623
ENST00000495020	ENSG00000169764	UGP2	125.983	134.401	130.671	137.186	148.468	151.795
ENST00000599599	ENSG00000197951	ZNF71	7.37603	7.36971	7.23052	8.75501	8.51722	9.41591
ENST00000506037	ENSG00000169241	SLC50A1	6.01881	7.0418	6.66639	8.65339	7.37453	8.71877
ENST00000337331	ENSG00000113971	NPHP3	1.51567	1.55944	1.45263	1.93976	2.02517	2.02824
ENST00000304301	ENSG00000168101	NUDT16L1	32.8419	31.5013	32.5183	36.2977	36.1326	34.4452
ENST00000400199	ENSG00000180530	NRIP1	2.4068	1.81423	2.15183	2.86981	2.69651	3.01988
ENST00000417443	ENSG00000178947	LINC00086	1.31498	1.43215	1.18287	1.72269	1.58224	1.51089
ENST00000544393	ENSG00000139433	GLTP	10.3513	11.0381	11.1167	15.2575	14.5548	12.6994
ENST00000467003	ENSG00000203326	ZNF525	3.77039	3.96106	4.22391	4.90056	4.79689	4.75469
ENST00000546557	ENSG00000028203	VEZT	13.7683	14.2054	12.9191	17.3855	15.6926	16.2138
ENST00000472644	ENSG00000170017	ALCAM	7.08405	6.84205	7.2767	8.58446	9.21039	9.08884
ENST00000322887	ENSG00000113615	SEC24A	8.04958	8.18087	7.81806	9.54647	9.68599	9.15806
ENST00000291416	ENSG00000116525	TRIM62	5.17377	4.6254	4.83258	6.20012	5.62803	5.83023
ENST00000580672	ENSG00000133313	CNDP2	59.0925	61.3986	59.9554	63.9441	67.0326	69.2679
ENST00000332281	ENSG00000185669	SNAI3	7.0201	7.01641	6.77565	8.73011	8.28552	7.98955
ENST00000256682	ENSG00000134287	ARF3	91.2558	89.7614	88.7602	105.045	104.621	101.028
ENST00000266126	ENSG00000119718	EIF2B2	24.8694	22.6755	23.8816	29.0289	27.1242	26.493
ENST00000486558	ENSG00000182220	ATP6AP2	47.2811	49.6605	53.6559	58.8568	57.931	60.2188
ENST00000222120	ENSG00000105514	RAB3D	4.65061	4.16762	4.13278	5.61963	5.40125	4.82229
ENST00000402218	ENSG00000084764	MAPRE3	2.39137	2.8251	2.35972	3.83506	3.66253	3.77707
ENST00000296978	ENSG00000164484	TMEM200A	5.82061	6.15882	6.37345	7.37272	7.86408	8.07414
ENST00000396403	ENSG00000198346	ZNF813	3.70017	3.7277	4.06569	4.2414	4.12681	4.73298
ENST00000519672	ENSG00000113657	DPYSL3	139.298	142.705	136.733	155.252	166.401	156.985
ENST00000435074	ENSG00000224557	HLA-DPB2	22.0046	22.453	20.0722	26.4117	26.7455	27.1788
ENST00000531996	ENSG00000168002	POLR2G	137.42	136.127	141.907	158.055	152.414	160.457
ENST00000331768	ENSG00000183576	SETD3	19.3678	20.8072	19.9973	22.499	22.9903	22.8585
ENST00000368149	ENSG00000146376	ARHGAP18	0.96225	1.0877	1.12598	1.40466	1.39289	1.23712
ENST00000609958	ENSG00000273311	DGCR11	0.9439	1.08742	0.91447	1.55699	1.41935	1.11001
ENST00000380989	ENSG00000107959	PITRM1	10.3426	10.4575	10.1298	12.0225	12.1908	11.6149
ENST00000319234	ENSG00000178343	SHISA3	3.08443	2.67564	2.43488	4.27299	4.37559	3.60629
ENST00000341189	ENSG00000102401	ARMCX3	4.71643	4.54893	4.654	5.15648	5.52293	5.53443
ENST00000379516	ENSG00000205302	SNX2	32.4254	31.8938	33.2119	37.0371	36.5241	37.4887
ENST00000398092	ENSG00000272822	RP11-302B13.5	76.559	73.7849	77.7019	86.1877	90.2093	85.0792
ENST00000369889	ENSG00000166272	WBP1L	7.71221	6.87202	6.6326	8.73362	8.08244	7.98732
ENST00000492886	ENSG00000144848	ATG3	24.7362	27.7493	26.8732	33.7778	31.2005	33.9626
ENST00000472898	ENSG00000163479	SSR2	101.27	96.5322	93.9707	107.38	112.066	112.841
ENST00000316495	ENSG00000178381	ZFAND2A	8.17362	8.53175	8.545	10.6585	9.66284	10.1116
ENST00000549505	ENSG00000111540	RAB5B	24.9245	24.2426	23.9157	27.799	26.5864	26.0624
ENST00000566192	ENSG00000103034	NDRG4	5.63253	5.33724	5.92545	6.7307	6.65171	6.70478
ENST00000586861	ENSG00000105290	APLP1	7.01783	7.0955	7.7289	10.0222	9.57981	9.8022
ENST00000309495	ENSG00000175105	ZNF654	0.94111	0.88497	0.97395	1.09645	1.32184	1.3019
ENST00000315717	ENSG00000163466	ARPC2	158.474	153.673	156.575	167.439	173.537	168.267
ENST00000464081	ENSG00000164008	C1orf50	5.15828	4.5395	4.63554	5.93522	7.06787	6.50764
ENST00000468127	ENSG00000182158	CREB3L2	4.20764	4.55247	3.7745	6.1782	5.85841	5.07496
ENST00000417761	ENSG00000262560	RP11-296A16.1	1.48653	1.38008	1.6764	2.03777	2.02652	2.06435
ENST00000587308	ENSG00000108669	CYTH1	2.74837	2.97152	2.9832	4.25017	3.78837	4.23893
ENST00000549387	ENSG00000110880	CORO1C	9.79285	9.71794	9.40555	12.2498	12.5986	11.65
ENST00000373119	ENSG00000102271	KLHL4	2.12251	2.18729	2.10087	2.22188	2.75464	2.79437
ENST00000467869	ENSG00000128886	ELL3	1.89015	1.77142	2.16186	2.59083	2.58565	2.65023
ENST00000532317	ENSG00000073921	PICALM	19.7638	19.6576	19.3727	20.9168	22.5739	23.2575
ENST00000476334	ENSG00000114745	GORASP1	3.65349	4.1422	3.67068	5.95805	6.10422	4.16422
ENST00000304191	ENSG00000169612	FAM103A1	13.1581	14.3307	13.8209	16.1137	15.788	15.4079
ENST00000563961	ENSG00000187555	USP7	57.9877	60.0752	57.6503	63.4208	64.3172	61.3293
ENST00000466935	ENSG00000128228	SDF2L1	15.8687	14.6248	13.4128	17.859	17.3128	18.1179
ENST00000396988	ENSG00000008323	PLEKHG6	8.11733	7.76426	7.12412	9.67743	8.83803	9.14907
ENST00000541961	ENSG00000254986	DPP3	33.5236	33.6596	32.0431	36.9767	38.2955	36.3674
ENST00000539181	ENSG00000004478	FKBP4	99.7146	106.899	102.347	120.693	118.149	114.141
ENST00000382291	ENSG00000125841	NRSN2	11.7373	11.9148	12.0848	14.5021	13.6621	13.7074
ENST00000356214	ENSG00000138069	RAB1A	90.5292	95.7275	93.2167	108.707	109.406	113.384
ENST00000486044	ENSG00000156973	PDE6D	6.23819	6.73043	6.78984	8.41915	7.7823	8.08838
ENST00000265174	ENSG00000138801	PAPSS1	33.6972	34.437	35.3654	37.3651	36.8723	38.3484
ENST00000366969	ENSG00000143494	VASH2	26.4943	28.0829	30.6835	37.2097	36.2282	31.3361
ENST00000268383	ENSG00000140743	CDR2	19.0403	18.2307	18.5524	20.0646	21.2443	21.241
ENST00000498776	ENSG00000117114	LPHN2	19.5886	19.4918	19.0551	22.773	22.0221	22.9477
ENST00000372458	ENSG00000066322	ELOVL1	15.7953	15.1619	14.444	20.5277	19.432	18.4307
ENST00000460021	ENSG00000161057	PSMC2	50.1779	47.7559	48.7465	57.0752	55.1608	53.85
ENST00000538936	ENSG00000185813	PCYT2	4.82797	4.51424	4.67665	5.8146	5.79335	5.56072
ENST00000591608	ENSG00000105520	DKFZP761J1410	7.62308	7.05303	6.55252	8.15069	8.33226	8.23727
ENST00000345734	ENSG00000101844	ATG4A	1.4813	1.43598	1.35603	1.85834	2.09923	1.75812
ENST00000556132	ENSG00000214338	SOGA3	1.18316	1.24818	1.27537	1.359	1.45065	1.54203
ENST00000308748	ENSG00000174939	ASPHD1	5.56511	5.1629	5.91751	6.77604	7.14194	6.63558
ENST00000475983	ENSG00000105223	PLD3	72.8219	72.8231	68.8832	82.6319	82.2034	80.8926
ENST00000371065	ENSG00000213625	LEPROT	4.85024	4.47304	5.11052	5.44956	5.59776	6.59317
ENST00000370701	ENSG00000198689	SLC9A6	5.36719	4.96111	5.11961	5.49819	5.98898	6.01884
ENST00000481848	ENSG00000255330	SOGA3	1.21638	1.28339	1.30167	1.39413	1.48327	1.57975
ENST00000433215	ENSG00000090487	SPG21	30.8587	30.8233	29.6367	33.3925	34.8295	34.8551
ENST00000526219	ENSG00000117682	DHDDS	14.1777	14.8298	15.1093	17.1379	16.2529	16.9292
ENST00000489779	ENSG00000115091	ACTR3	43.4343	44.7363	42.1026	46.6475	52.214	49.2551
ENST00000474086	ENSG00000188739	RBM34	47.56	47.3573	48.9709	52.7629	52.1763	56.4555
ENST00000466195	ENSG00000106537	TSPAN13	11.1045	12.245	11.4856	13.0345	14.2	15.2432
ENST00000489337	ENSG00000183963	SMTN	4.00242	4.35824	4.32859	5.9969	5.36492	5.45887
ENST00000577379	ENSG00000169689	STRA13	37.7756	36.5729	33.0081	40.3098	42.2968	39.4332
ENST00000275532	ENSG00000243335	KCTD7	3.62575	3.41921	3.23922	3.89072	4.01969	3.84835
ENST00000401642	ENSG00000184178	SCFD2	3.45747	3.08031	3.69503	3.95918	4.41948	4.41655
ENST00000486332	ENSG00000168394	TAP1	4.39453	3.80347	4.15937	4.77713	4.78002	4.95288
ENST00000203630	ENSG00000089693	MLF2	124.681	124.111	125.654	149.107	147.154	140.285
ENST00000225972	ENSG00000108829	LRRC59	68.55	68.6559	64.5247	75.0334	74.1278	70.225
ENST00000519357	ENSG00000111671	SPSB2	4.80033	4.80244	4.5363	7.06989	6.62846	5.56007
ENST00000592574	ENSG00000267261	CTD-2132N18.3	54.7733	53.214	54.3223	64.2379	63.9279	62.7116
ENST00000350527	ENSG00000174938	SEZ6L2	25.1832	24.8585	23.7273	30.5305	28.8088	27.001
ENST00000407431	ENSG00000100109	TFIP11	15.638	16.075	15.5319	18.9803	17.6342	17.7601
ENST00000488129	ENSG00000184307	ZDHHC23	1.18019	1.15803	1.32789	1.49122	1.61355	1.46078
ENST00000513016	ENSG00000038427	VCAN	42.5739	43.9994	41.1618	48.7035	47.9351	46.4951
ENST00000532850	ENSG00000068971	PPP2R5B	1.11185	1.11825	1.00173	1.99351	2.22113	1.82789
ENST00000471899	ENSG00000164877	MICALL2	0.8453	0.76515	0.83411	1.35077	1.204	1.3458
ENST00000377263	ENSG00000178585	CTNNBIP1	13.0201	13.9867	13.8101	15.1728	16.4921	15.2116
ENST00000392813	ENSG00000118855	MFSD1	4.01298	3.55925	3.69253	4.88783	4.65237	4.88612
ENST00000343984	ENSG00000125354	SEPT6	7.63312	8.57109	8.0333	9.83311	10.3335	9.75748
ENST00000430081	ENSG00000123240	OPTN	1.2994	1.0365	2.07805	2.44828	2.18226	2.18469
ENST00000558492	ENSG00000166794	PPIB	464.133	457.779	462.615	492.277	522.276	493.694
ENST00000480564	ENSG00000204711	C9orf135	5.45765	5.69753	5.11273	9.82872	8.63381	9.48649
ENST00000590868	ENSG00000141452	C18orf8	5.94048	6.10831	4.83181	6.53526	7.15066	7.28975
ENST00000351354	ENSG00000100842	EFS	6.50602	6.4163	6.17032	7.79392	7.37319	7.10307
ENST00000489927	ENSG00000106397	PLOD3	10.547	10.0638	10.4074	14.1495	12.5499	11.9077
ENST00000278559	ENSG00000149260	CAPN5	10.3351	10.1078	10.2666	12.0983	11.6572	11.5395
ENST00000319670	ENSG00000104880	ARHGEF18	9.90732	10.1477	9.92006	11.4541	11.2345	10.6345
ENST00000450593	ENSG00000168243	GNG4	8.86173	9.80328	8.99299	10.4266	10.8788	9.96479
ENST00000392859	ENSG00000095139	ARCN1	58.2728	56.9985	54.9347	66.1508	63.6213	65.0421
ENST00000450056	ENSG00000072609	CHFR	8.62808	9.18339	8.91765	10.0764	10.4104	9.77204
ENST00000369146	ENSG00000159164	SV2A	23.3089	23.4864	22.5164	25.6803	25.9183	24.7262
ENST00000426604	ENSG00000159720	ATP6V0D1	40.8377	38.9752	39.0146	44.2521	43.1938	42.8015
ENST00000506166	ENSG00000138767	CNOT6L	2.04333	1.71259	1.92028	2.50784	2.593	3.04985
ENST00000486841	ENSG00000127080	IPPK	4.67871	4.67309	4.26533	5.65806	5.4152	5.65436
ENST00000375743	ENSG00000116809	ZBTB17	6.47805	6.75204	6.10548	8.02	7.25034	7.86472
ENST00000465494	ENSG00000189077	TMEM120A	4.85218	5.70599	5.37724	7.69596	6.58536	6.98231
ENST00000568763	ENSG00000102879	CORO1A	5.32949	5.63228	4.76509	8.17196	7.78124	7.59131
ENST00000216442	ENSG00000100554	ATP6V1D	29.4497	30.1786	29.507	33.4611	33.194	33.4436
ENST00000403482	ENSG00000133794	ARNTL	1.81313	2.23948	2.04024	3.31219	2.77692	2.95948
ENST00000497955	ENSG00000198715	C1orf85	25.6342	24.4089	24.4343	29.1643	29.2362	28.0356
ENST00000449579	ENSG00000231607	DLEU2	1.29697	1.20781	0.8532	2.07995	2.25123	2.72451
ENST00000556816	ENSG00000165898	ISCA2	10.3021	9.56106	10.7654	11.6055	11.8071	11.8493
ENST00000498022	ENSG00000124357	NAGK	12.2771	11.5366	10.7882	16.1679	14.2464	14.3565
ENST00000333188	ENSG00000184432	COPB2	45.6181	47.9509	45.7508	50.9708	49.8386	50.5351
ENST00000393860	ENSG00000108774	RAB5C	61.4892	57.4198	59.1299	70.2494	69.8125	67.782
ENST00000424846	ENSG00000241015	TPM3P9	2.22512	2.22485	2.46532	2.79036	3.01331	2.7709
ENST00000554228	ENSG00000126214	KLC1	28.0325	27.6555	26.6783	30.3261	29.7641	29.4921
ENST00000230582	ENSG00000112812	PRSS16	2.76998	2.72965	3.43735	3.60571	3.89528	4.00915
ENST00000600199	ENSG00000196961	AP2A1	14.3623	14.6376	15.1013	15.5966	16.9668	16.5621
ENST00000524342	ENSG00000081059	TCF7	2.83335	2.82697	2.78471	3.37493	3.59949	3.25742
ENST00000524468	ENSG00000099849	RASSF7	7.50985	7.10352	5.91072	11.7978	10.023	8.89612
ENST00000562073	ENSG00000140526	ABHD2	3.94179	4.87438	4.71855	6.32888	6.59131	5.14401
ENST00000524944	ENSG00000142186	SCYL1	20.0268	20.7614	20.2865	23.9652	22.0428	22.3509
ENST00000596802	ENSG00000127511	SIN3B	9.18689	9.88271	9.68139	11.5556	10.8464	10.2657
ENST00000309983	ENSG00000137364	TPMT	8.31355	7.977	8.67498	9.27282	10.1971	10.6021
ENST00000403477	ENSG00000099992	TBC1D10A	3.46838	3.40997	2.57647	4.23866	3.92135	3.76146
ENST00000176763	ENSG00000072786	STK10	4.52695	4.21249	4.28142	5.44277	5.15099	4.76038
ENST00000274853	ENSG00000146112	PPP1R18	8.55928	8.13495	7.90793	10.2722	10.2645	9.63504
ENST00000359511	ENSG00000160785	SLC25A44	11.9707	13.1481	12.8029	15.1087	14.8409	14.637
ENST00000258439	ENSG00000135956	TMEM127	9.38689	8.84937	9.02928	10.2213	10.0469	9.58185
ENST00000255224	ENSG00000132872	SYT4	1.61785	1.61787	1.35925	2.3065	2.3957	1.91342
ENST00000508317	ENSG00000204580	DDR1	55.37	57.2517	54.5675	65.967	67.3012	64.8648
ENST00000429243	ENSG00000205352	PRR13	84.1236	83.7375	85.1456	96.2577	93.1854	92.8754
ENST00000564652	ENSG00000141002	TCF25	22.842	21.6404	20.4906	24.46	24.8067	24.2238
ENST00000546457	ENSG00000135404	CD63	185.474	201.715	193.273	213.738	211.74	206.421
ENST00000456048	ENSG00000183597	TANGO2	2.21705	2.39298	2.49007	2.73166	2.99802	3.12081
ENST00000493583	ENSG00000068323	TFE3	27.9111	27.8034	25.5376	30.6416	29.8717	28.9049
ENST00000372718	ENSG00000084070	SMAP2	3.25793	3.04265	2.81934	5.03817	4.31254	4.25812
ENST00000510365	ENSG00000087008	ACOX3	1.7608	2.03193	2.03013	2.78984	2.52077	2.19474
ENST00000375780	ENSG00000213719	CLIC1	127.288	130.372	120.604	150.688	148.64	141.539
ENST00000312635	ENSG00000135655	USP15	4.04543	4.15457	4.34559	4.61059	5.12919	4.99357
ENST00000576156	ENSG00000187531	SIRT7	3.31028	3.57061	3.31381	4.74817	4.4086	4.29642
ENST00000473731	ENSG00000134313	KIDINS220	6.23835	6.97553	6.5541	7.62047	7.47652	7.97588
ENST00000587147	ENSG00000108828	VAT1	85.3284	92.977	87.6134	97.3926	101.989	95.3657
ENST00000374810	ENSG00000078804	TP53INP2	1.62556	1.79933	1.96249	2.38742	2.39506	2.25911
ENST00000525200	ENSG00000172890	NADSYN1	6.32571	6.64749	6.41825	7.44233	7.51237	7.7269
ENST00000553414	ENSG00000006432	MAP3K9	3.34504	3.76329	3.4912	4.46548	4.25614	4.16064
ENST00000378307	ENSG00000167578	RAB4B	6.61733	6.35488	7.37229	10.1232	9.02327	9.72825
ENST00000245908	ENSG00000125731	SH2D3A	6.30513	6.32481	6.51562	8.12111	8.05991	8.44763
ENST00000333628	ENSG00000137267	TUBB2A	87.3319	82.7316	82.3444	100.719	99.3632	91.9493
ENST00000371485	ENSG00000138180	CEP55	7.57621	7.70677	7.57542	8.25621	9.31803	8.3557
ENST00000600729	ENSG00000268975	MIA-RAB4B	1.8859	2.08333	2.22703	3.25109	2.75579	3.44553
ENST00000532681	ENSG00000121680	PEX16	7.30252	7.57774	7.06861	8.89087	8.52132	8.11994
ENST00000495365	ENSG00000011009	LYPLA2	133.574	131.529	131.628	145.571	144.06	138.975
ENST00000528874	ENSG00000168000	BSCL2	13.1235	12.3698	16.1364	17.7799	18.0579	17.9129
ENST00000545841	ENSG00000137094	DNAJB5	11.5054	10.9364	12.0008	14.0832	12.6782	13.8886
ENST00000369738	ENSG00000173947	PIFO	3.22542	3.02579	3.41108	4.1603	3.30952	4.41843
ENST00000585519	ENSG00000182534	MXRA7	22.0941	21.6552	21.1768	24.8092	25.6698	25.0656
ENST00000379089	ENSG00000164970	FAM219A	2.97763	2.69952	2.68992	3.54541	3.98876	3.87057
ENST00000409174	ENSG00000159399	HK2	19.8332	20.5919	21.4461	22.1839	23.1341	23.5318
ENST00000476258	ENSG00000189159	HN1	82.151	81.1049	84.3888	90.8376	91.569	95.1737
ENST00000581876	ENSG00000141522	ARHGDIA	119.294	117.017	115.336	139.617	134.444	132.41
ENST00000354700	ENSG00000131584	ACAP3	2.65272	2.77589	2.97368	3.3381	3.2353	3.46448
ENST00000550305	ENSG00000018236	CNTN1	2.28705	2.82301	2.10291	3.21525	3.24801	3.56879
ENST00000472982	ENSG00000117395	EBNA1BP2	33.4352	30.7844	33.0299	38.162	36.2324	35.4455
ENST00000487651	ENSG00000146828	SLC12A9	6.39516	7.12573	6.66343	7.72562	7.64524	7.29563
ENST00000509705	ENSG00000104825	NFKBIB	17.9792	19.0381	18.082	22.5598	20.3148	19.0417
ENST00000368354	ENSG00000160753	RUSC1	13.4219	12.6893	12.1005	14.2022	14.5876	14.1326
ENST00000538539	ENSG00000084676	NCOA1	5.00886	5.1541	5.04044	5.7604	6.08393	5.45291
ENST00000589183	ENSG00000108639	SYNGR2	25.8241	26.549	25.5294	28.6411	28.819	30.0663
ENST00000375980	ENSG00000142634	EFHD2	16.964	16.3982	15.8095	18.1693	19.0819	18.1618
ENST00000592915	ENSG00000161653	NAGS	1.67145	2.01338	1.63015	2.50463	2.41109	2.24337
ENST00000556565	ENSG00000258947	TUBB3	95.9976	100.062	99.6953	112.465	117.025	107.414
ENST00000526789	ENSG00000110442	COMMD9	10.1074	9.60085	10.4661	13.1218	13.3014	12.2303
ENST00000556922	ENSG00000198211	TUBB3	97.9335	95.5791	93.4768	109.841	108.434	100.895
ENST00000355123	ENSG00000198399	ITSN2	1.60429	1.80764	1.76754	2.01458	2.034	1.98044
ENST00000563679	ENSG00000179889	PDXDC1	28.0965	28.4389	27.4842	31.5706	31.7462	30.7266
ENST00000433425	ENSG00000196972	LINC00087	2.38181	2.49476	2.28075	2.84785	2.9399	3.00112
ENST00000382422	ENSG00000198604	BAZ1A	4.0332	4.17554	3.84997	4.98558	4.80664	4.77271
ENST00000550360	ENSG00000166908	PIP4K2C	11.1864	11.9422	12.8884	15.3984	15.1035	14.4891
ENST00000537408	ENSG00000139182	CLSTN3	8.61461	8.40626	7.79366	9.43749	9.3386	9.14409
ENST00000554681	ENSG00000139990	DCAF5	4.75579	5.48808	5.43382	8.56736	6.5784	6.9739
ENST00000264748	ENSG00000127418	FGFRL1	6.9619	6.95269	7.01489	8.1883	7.95187	7.72025
ENST00000329245	ENSG00000184428	TOP1MT	25.926	26.29	27.5934	28.9292	29.7804	29.2736
ENST00000427500	ENSG00000177628	GBA	8.47227	7.3911	7.63316	9.49404	8.71634	8.83359
ENST00000375792	ENSG00000213722	DDAH2	28.9924	26.5785	26.4097	33.0691	33.7164	31.6265
ENST00000368629	ENSG00000151640	DPYSL4	15.7162	15.5278	16.086	17.9659	19.2138	18.8583
ENST00000453495	ENSG00000099814	CEP170B	7.61718	7.84695	7.649	8.77107	8.57977	8.09784
ENST00000320785	ENSG00000129250	KIF1C	24.2977	25.3304	25.0461	27.7556	26.671	26.0491
ENST00000434106	ENSG00000136811	ODF2	4.13173	4.86285	4.87703	5.68957	5.43938	5.35539
ENST00000399453	ENSG00000166963	MAP1A	1.89224	1.79163	1.8052	2.28611	2.21431	2.02263

## Sheet: SIN3AdeGenes_upInSiSIN3A_2766
2766 differentially expressed genes in H1 ESCs from siSIN3A data, up in siSIN3A, and ordered by the difference of the z-score between the siSIN3A and the corresponding siNT samples.
The DE genes were obtained by applying the R package edgeR to the three replicates of siFOXK1/2 and siNT and using the criteria of p-value < 0.01 and averaged RPKM>1.
	Genes		RPKM (siNT)			RPKM (siSIN3A)
transId	geneId	geneSymbol	ZJI1_siNT-1	ZJI3_siNT-2	ZJI5_siNT-3	ZJI2_siSIN3A-1	ZJI4_siSIN3A-2	ZJI6_siSIN3A-3
ENST00000229554	ENSG00000111834	RSPH4A	0.60972	0.62724	0.80789	3.08971	3.33464	2.6827
ENST00000429260	ENSG00000160345	C9orf116	11.6355	12.0996	12.7916	33.141	37.1839	31.148
ENST00000379519	ENSG00000119801	YPEL5	9.37393	8.14113	8.92582	19.6942	22.1153	19.8621
ENST00000556260	ENSG00000078304	PPP2R5C	5.71586	4.98812	5.48749	13.0255	14.2027	12.8124
ENST00000400490	ENSG00000158828	PINK1	8.56035	8.98526	8.62629	22.876	25.9197	19.7472
ENST00000233331	ENSG00000115274	INO80B	9.67091	8.92562	9.26673	22.7392	24.2615	20.0967
ENST00000413507	ENSG00000103642	LACTB	3.16735	3.51984	2.99342	8.76783	9.59415	7.32958
ENST00000304984	ENSG00000258947	TUBB3	70.3357	77.4993	67.9303	184.036	212.312	140.583
ENST00000556922	ENSG00000198211	TUBB3	94.5491	104.14	91.2589	246.375	284.322	188.223
ENST00000524862	ENSG00000168000	BSCL2	45.919	46.9639	50.9405	87.1284	103.374	87.5795
ENST00000554215	ENSG00000139990	DCAF5	6.20415	6.30592	6.19003	11.4073	12.0545	10.6711
ENST00000289805	ENSG00000158792	SPATA2L	5.79809	4.7359	6.58135	14.0366	15.5741	12.6748
ENST00000370151	ENSG00000166171	DPCD	17.5458	17.0189	18.9393	35.0131	37.2953	33.6209
ENST00000433425	ENSG00000196972	LINC00087	2.64502	2.60467	2.46063	6.51411	7.52086	5.52213
ENST00000267889	ENSG00000140323	DISP2	1.29416	1.13489	1.08875	3.226	3.25749	2.58408
ENST00000402050	ENSG00000106012	IQCE	1.16777	1.20823	1.24942	2.52507	2.93204	2.50355
ENST00000296504	ENSG00000164105	SAP30	9.88704	8.85504	10.0245	21.0071	27.8546	21.3308
ENST00000357052	ENSG00000167578	RAB4B	8.31011	8.77918	8.32837	20.3252	20.0947	16.5278
ENST00000240285	ENSG00000121039	RDH10	1.64002	1.54556	1.78777	3.50629	3.80167	3.7093
ENST00000590444	ENSG00000205744	DENND1C	2.46468	2.73674	2.37622	6.67831	7.05467	5.38848
ENST00000565113	ENSG00000261771	DYX1C1-CCPG1	2.45476	2.46695	2.24798	5.07973	6.178	4.83693
ENST00000536549	ENSG00000177981	ASB8	3.90688	3.13053	3.48611	7.29284	8.43325	7.81586
ENST00000339772	ENSG00000149328	GLB1L2	2.92906	2.98782	2.67426	8.14071	10.9396	6.63345
ENST00000575885	ENSG00000131650	KREMEN2	2.91228	3.5223	3.85883	9.76754	11.011	7.79698
ENST00000367846	ENSG00000143158	MPC2	11.4725	11.1239	12.4826	22.1563	26.5129	21.4928
ENST00000355689	ENSG00000197557	TTC30A	1.7412	1.87273	1.89459	3.94247	3.96911	3.41914
ENST00000376896	ENSG00000198963	RORB	0.44004	0.61842	0.50659	1.51212	2.04466	1.34548
ENST00000258083	ENSG00000135617	PRADC1	4.10337	4.15099	4.60814	14.4359	14.6078	9.7914
ENST00000348518	ENSG00000256061	DYX1C1	1.497	1.53028	1.54814	3.58528	4.58019	3.96861
ENST00000484512	ENSG00000173947	PIFO	2.78405	2.05196	2.72537	6.33461	5.40431	6.29421
ENST00000527647	ENSG00000204711	C9orf135	12.6651	12.3272	14.6051	30.4145	40.501	28.233
ENST00000243878	ENSG00000124074	ENKD1	5.91243	5.25772	6.53323	12.2545	13.0495	11.8758
ENST00000316554	ENSG00000177875	C12orf68	2.14573	2.19787	2.8691	6.07163	7.06821	5.41849
ENST00000227451	ENSG00000110042	DTX4	6.82023	7.12463	6.81749	12.0782	12.7055	11.0646
ENST00000262059	ENSG00000012822	CALCOCO1	3.56735	3.24722	3.1885	8.44131	10.6008	6.77292
ENST00000372708	ENSG00000084070	SMAP2	4.30441	4.45835	4.5529	8.83082	9.3116	7.97025
ENST00000596691	ENSG00000269430	LRRC3DN	1.50573	1.8399	1.47787	3.62147	4.63443	3.98078
ENST00000396811	ENSG00000100211	CBY1	17.4011	16.8854	21.3422	36.6285	41.6421	34.7941
ENST00000354947	ENSG00000166908	PIP4K2C	13.9965	13.9718	13.8311	23.725	25.641	22.3229
ENST00000409131	ENSG00000188010	MORN2	14.8815	14.4768	17.0613	30.0279	31.94	31.9924
ENST00000382422	ENSG00000198604	BAZ1A	4.55147	4.32406	4.17334	7.50246	8.61705	7.51081
ENST00000568372	ENSG00000260916	CCPG1	2.45049	2.3148	2.11074	4.75939	5.17263	4.38539
ENST00000309983	ENSG00000137364	TPMT	11.1762	11.2337	9.79596	20.8164	23.7668	18.1463
ENST00000431635	ENSG00000117395	EBNA1BP2	72.2677	71.3262	72.7864	118.899	131.821	111.549
ENST00000368349	ENSG00000160753	RUSC1	25.8719	25.861	25.4362	41.2347	41.8501	40.5489
ENST00000568377	ENSG00000205084	TMEM231	2.46571	2.58466	2.73042	5.79831	6.06312	4.81127
ENST00000479399	ENSG00000137100	DCTN3	2.75776	2.78968	2.88904	5.80947	6.95464	5.29143
ENST00000255224	ENSG00000132872	SYT4	2.49778	1.94808	2.17679	4.63975	4.82424	4.32198
ENST00000428304	ENSG00000100439	ABHD4	24.5125	26.4473	27.1814	41.4363	46.8248	41.7223
ENST00000298198	ENSG00000165434	PGM2L1	6.42458	7.16397	5.65369	11.9262	13.153	10.7859
ENST00000313843	ENSG00000103496	STX4	16.236	16.9942	15.7187	29.2314	30.6329	26.2132
ENST00000222574	ENSG00000105856	HBP1	14.9536	14.0002	14.5107	23.3569	25.688	23.1466
ENST00000379756	ENSG00000101222	SPEF1	0.78492	0.66459	0.82817	2.81763	3.84235	2.31298
ENST00000454652	ENSG00000114796	KLHL24	1.76914	1.94305	1.7813	3.14441	4.16981	3.5597
ENST00000258947	ENSG00000136436	CALCOCO2	4.45351	4.25994	3.70258	9.13003	10.8025	7.47656
ENST00000298097	ENSG00000165355	FBXO33	4.25586	4.13901	4.1464	7.30556	7.84711	6.96593
ENST00000283206	ENSG00000153214	TMEM87B	2.81569	3.00942	2.44052	5.42086	5.10673	4.88522
ENST00000263401	ENSG00000110442	COMMD9	20.9064	19.2935	21.7461	34.8732	38.7149	33.2853
ENST00000376621	ENSG00000204590	GNL1	12.7356	13.4191	13.4398	21.1587	23.0503	19.7607
ENST00000368373	ENSG00000177628	GBA	7.40143	7.43938	7.94191	12.4753	15.0844	13.5429
ENST00000375787	ENSG00000213722	DDAH2	34.6823	34.7631	35.2812	56.7189	60.464	52.883
ENST00000405074	ENSG00000084764	MAPRE3	4.53329	4.39099	3.44689	8.31096	9.08304	8.11664
ENST00000221730	ENSG00000105131	EPHX3	25.2413	24.0252	25.5704	38.7672	40.5421	39.4085
ENST00000375779	ENSG00000213719	CLIC1	216.232	212.17	210.584	378.347	431.182	323.126
ENST00000423636	ENSG00000054356	PTPRN	0.94624	1.13903	0.84504	3.23771	4.47732	2.36892
ENST00000393276	ENSG00000175984	DENND2C	0.67678	0.76553	0.7206	1.4388	1.50028	1.508
ENST00000322813	ENSG00000005238	FAM214B	2.35501	2.3516	2.55263	4.457	5.52095	4.64956
ENST00000379081	ENSG00000164970	FAM219A	3.28643	3.76023	3.22085	6.84656	7.84999	5.88448
ENST00000419060	ENSG00000187024	PTRH1	1.54842	1.47492	1.78605	3.51581	3.6216	3.17132
ENST00000589711	ENSG00000108639	SYNGR2	21.7734	20.2736	21.5892	37.4756	39.7085	32.362
ENST00000540424	ENSG00000139112	GABARAPL1	27.7108	27.8233	26.6415	41.4274	46.3342	41.777
ENST00000540145	ENSG00000083799	CYLD	2.23388	2.45926	2.34699	3.79788	4.18745	3.80583
ENST00000318782	ENSG00000162073	PAQR4	11.3597	11.5724	13.3686	19.8175	21.1472	19.7555
ENST00000264538	ENSG00000114446	IFT57	10.153	8.22655	9.92819	17.2698	19.9995	16.0577
ENST00000261811	ENSG00000120306	CYSTM1	15.8818	14.6359	14.7819	27.5387	29.3679	24.0494
ENST00000369452	ENSG00000108061	SHOC2	9.33964	8.26383	9.19169	14.411	14.5244	14.6547
ENST00000315150	ENSG00000172780	RAB43	2.36756	2.7547	2.15269	4.88888	5.63038	4.30516
ENST00000556143	ENSG00000165861	ZFYVE1	5.79914	5.20927	5.51618	8.78499	9.62191	9.06332
ENST00000393527	ENSG00000136811	ODF2	5.1207	4.73391	4.74827	8.92422	9.52111	7.79012
ENST00000481448	ENSG00000159200	RCAN1	2.40998	2.42376	1.97756	5.31536	5.75604	4.20179
ENST00000600729	ENSG00000268975	MIA-RAB4B	2.57878	3.44427	2.57509	6.87389	6.69173	5.97151
ENST00000599145	ENSG00000171574	ZNF584	1.50056	1.52623	1.831	3.26084	3.49951	3.30622
ENST00000359856	ENSG00000162704	ARPC5	41.9088	41.1335	42.9969	64.1003	65.9135	62.4036
ENST00000392566	ENSG00000189159	HN1	306.182	307.999	318.839	498.431	562.386	455.627
ENST00000467596	ENSG00000099992	TBC1D10A	1.99147	1.8131	1.99242	3.51547	3.74421	3.87473
ENST00000302327	ENSG00000168556	ING2	10.8939	10.7356	11.1332	18.3377	18.8641	22.5985
ENST00000394859	ENSG00000198720	ANKRD13B	7.84593	8.18819	8.13313	12.6844	13.092	12.5822
ENST00000526003	ENSG00000167646	DNAAF3	1.21944	1.27771	0.75403	5.76995	6.93394	3.71124
ENST00000397572	ENSG00000214114	MYCBP	16.4422	15.3939	15.82	25.513	26.5736	23.6409
ENST00000264122	ENSG00000114423	CBLB	4.88792	4.64623	4.69026	7.43992	7.70585	7.21925
ENST00000491239	ENSG00000142784	WDTC1	5.83408	5.95228	5.57313	10.7293	11.0877	8.67411
ENST00000374221	ENSG00000158062	UBXN11	3.22961	3.46085	3.61703	6.39657	6.89239	6.20163
ENST00000315322	ENSG00000128581	RABL5	20.0903	17.5395	21.7862	33.565	37.7397	33.5337
ENST00000505980	ENSG00000145687	SSBP2	7.56478	7.61561	7.38257	14.1276	15.8673	12.2499
ENST00000395125	ENSG00000100592	DAAM1	4.81197	5.34655	4.68042	7.96352	9.55486	7.8267
ENST00000464583	ENSG00000198721	ECI2	12.9963	13.3121	11.9363	21.3313	24.4811	19.2115
ENST00000379166	ENSG00000186638	KIF24	1.51607	1.49155	1.5445	2.48294	2.74754	2.90601
ENST00000371068	ENSG00000096093	EFHC1	1.86416	1.85366	1.80247	3.68483	4.5269	3.13789
ENST00000263116	ENSG00000100228	RAB36	0.99892	1.02865	1.16857	2.04207	2.1406	2.2302
ENST00000414636	ENSG00000100417	PMM1	4.55677	4.2826	4.56191	11.1282	11.34	8.98123
ENST00000547838	ENSG00000198324	FAM109A	5.13228	5.14232	5.05751	8.44941	9.67792	8.22027
ENST00000367784	ENSG00000146410	MTFR2	5.29988	5.37934	4.85431	8.81875	9.39039	9.2736
ENST00000568507	ENSG00000166946	CCNDBP1	14.5507	14.405	14.1497	24.3986	25.5658	21.8228
ENST00000392328	ENSG00000151690	MFSD6	0.99822	1.10132	0.86274	1.87071	2.45631	2.03572
ENST00000262455	ENSG00000023318	ERP44	9.10554	9.38315	8.87716	14.5372	15.2241	13.1755
ENST00000296603	ENSG00000164187	LMBRD2	0.66078	0.69757	0.68037	1.37047	1.53457	1.18942
ENST00000437688	ENSG00000136710	CCDC115	11.3706	12.1618	13.0873	18.9978	20.7669	20.9057
ENST00000320631	ENSG00000110047	EHD1	12.9213	13.339	12.544	21.1972	24.1166	18.8642
ENST00000556009	ENSG00000119655	NPC2	122.519	117.971	125.075	182.943	197.319	176.088
ENST00000341772	ENSG00000187957	DNER	1.14126	1.6105	1.27883	3.56991	4.12812	2.62796
ENST00000565460	ENSG00000103066	PLA2G15	3.66457	3.3224	3.46135	6.18864	6.42963	5.67236
ENST00000369681	ENSG00000065615	CYB5R4	1.53405	1.56054	1.48009	2.58017	2.90267	2.4056
ENST00000550254	ENSG00000167552	TUBA1A	93.5969	100.516	92.4286	153.966	171.315	137.509
ENST00000261880	ENSG00000103591	AAGAB	24.5182	25.4566	25.7819	37.497	41.6536	36.4606
ENST00000333643	ENSG00000184515	BEX5	8.32087	6.96867	8.87707	15.7068	20.0303	15.2047
ENST00000329099	ENSG00000183688	FAM101B	14.4323	16.5022	15.0514	25.8863	25.6691	22.0134
ENST00000353704	ENSG00000107175	CREB3	18.5221	17.9474	19.3181	30.7679	34.4441	27.4533
ENST00000270530	ENSG00000142459	EVI5L	5.19195	5.19236	5.00467	9.3841	10.7522	7.8326
ENST00000382031	ENSG00000166963	MAP1A	1.37431	1.63557	1.72727	2.46138	3.21079	3.2927
ENST00000309422	ENSG00000173511	VEGFB	17.9768	17.816	17.9837	29.9005	29.623	26.4014
ENST00000391854	ENSG00000168243	GNG4	11.1906	11.8874	11.2565	19.5736	21.0408	16.2804
ENST00000420927	ENSG00000168038	ULK4	1.71884	2.05087	1.75807	3.93989	3.80107	3.49266
ENST00000319234	ENSG00000178343	SHISA3	5.68036	5.82694	5.6353	12.8585	17.3579	9.89383
ENST00000226091	ENSG00000108947	EFNB3	8.92771	9.15574	9.16129	14.1108	14.6652	13.2762
ENST00000306562	ENSG00000171161	ZNF672	15.2019	15.666	15.9025	22.4702	23.1223	23.8718
ENST00000448841	ENSG00000166272	WBP1L	9.54626	9.79199	9.60221	15.1028	15.9742	13.7786
ENST00000393593	ENSG00000168310	IRF2	3.03656	2.82118	2.84089	5.12948	5.64876	5.00768
ENST00000572214	ENSG00000108963	DPH1	10.4877	10.8224	11.8377	19.2686	18.7465	18.239
ENST00000596171	ENSG00000105404	RABAC1	51.0611	53.2201	56.8519	82.1159	90.2695	78.5383
ENST00000301454	ENSG00000125648	SLC25A23	21.2127	23.5973	20.4174	34.2352	39.2401	31.5818
ENST00000273075	ENSG00000123992	DNPEP	18.9222	19.8778	19.0615	31.3679	33.1987	27.1386
ENST00000567752	ENSG00000135723	FHOD1	9.56701	10.4874	9.16932	16.9064	17.8148	13.9896
ENST00000551295	ENSG00000018236	CNTN1	1.96516	2.46238	1.6483	4.98338	6.53873	3.76257
ENST00000497897	ENSG00000106077	ABHD11	6.3076	5.90316	6.76019	10.7271	13.4022	10.7969
ENST00000518611	ENSG00000104765	BNIP3L	24.359	23.4455	20.4821	37.8023	41.0101	34.0539
ENST00000525200	ENSG00000172890	NADSYN1	7.85967	7.80421	6.48838	14.5121	16.1026	11.3077
ENST00000492723	ENSG00000100284	TOM1	3.66224	3.96119	4.19487	6.6477	7.44155	6.39228
ENST00000252595	ENSG00000130304	SLC27A1	2.14708	1.85343	1.86275	4.46709	4.8179	3.28389
ENST00000399497	ENSG00000138744	NAAA	2.34836	2.33167	2.60181	4.33365	5.25211	4.67236
ENST00000286234	ENSG00000155792	DEPTOR	0.95208	1.29008	1.06608	2.81087	3.60874	2.2271
ENST00000254846	ENSG00000132510	KDM6B	0.61067	0.79188	0.72529	1.40989	1.34984	1.30298
ENST00000440166	ENSG00000136279	DBNL	26.8533	27.8977	28.6026	44.22	47.3211	39.3332
ENST00000360325	ENSG00000181885	CLDN7	59.3143	62.287	65.9724	96.9326	106.707	87.8448
ENST00000378427	ENSG00000157870	FAM213B	20.5619	22.0387	22.1015	34.0893	33.8096	30.0887
ENST00000344579	ENSG00000158109	TPRG1L	21.1826	21.1065	22.7847	31.2107	33.0618	32.3498
ENST00000311445	ENSG00000174871	CNIH2	10.7717	11.7124	12.5448	19.1556	20.2902	18.0261
ENST00000426868	ENSG00000133107	TRPC4	6.46002	6.46832	6.24563	9.74368	11.735	10.0514
ENST00000595455	ENSG00000267796	LIN37	2.90764	2.28795	2.84763	5.03834	5.23125	5.33145
ENST00000294489	ENSG00000162493	PDPN	35.8587	36.6303	38.7931	54.4556	67.6159	54.5637
ENST00000241041	ENSG00000121680	PEX16	8.73458	8.91902	10.0201	15.9746	16.6212	14.2585
ENST00000466409	ENSG00000165233	C9orf89	4.88694	4.15367	4.39656	8.61431	9.32032	7.11285
ENST00000421807	ENSG00000132376	INPP5K	5.54554	5.97417	6.82346	10.5232	11.2898	9.42361
ENST00000420738	ENSG00000116209	TMEM59	69.7502	66.1689	66.546	102.562	109.107	95.0085
ENST00000296135	ENSG00000163818	LZTFL1	3.57771	3.24676	3.39197	5.71467	6.16769	5.22172
ENST00000410025	ENSG00000186973	FAM183A	0.84498	0.30957	0.45933	2.844	3.55486	2.20424
ENST00000539851	ENSG00000173264	GPR137	16.0563	16.4337	18.0966	25.3918	25.6708	25.4203
ENST00000517490	ENSG00000085719	CPNE3	11.6689	12.0758	10.6482	20.2514	21.2353	16.1719
ENST00000369840	ENSG00000116337	AMPD2	12.0517	12.874	12.3472	18.5797	20.7908	17.6381
ENST00000323206	ENSG00000181284	TMEM102	3.68413	4.40735	3.20809	9.02555	8.20026	6.40701
ENST00000458121	ENSG00000102981	PARD6A	10.4168	10.1046	11.7617	17.9443	18.5607	16.9507
ENST00000394729	ENSG00000163932	PRKCD	10.4696	9.92594	8.40361	16.1922	17.8159	14.5724
ENST00000602897	ENSG00000177380	PPFIA3	6.29258	6.96917	6.42528	12.0898	12.7031	9.99738
ENST00000479854	ENSG00000124357	NAGK	14.8422	14.1898	18.9163	28.0878	29.8584	28.4787
ENST00000392533	ENSG00000135090	TAOK3	2.15307	2.40267	2.27674	3.79005	4.30444	3.58723
ENST00000603928	ENSG00000235106	LINC00094	6.6118	6.6401	7.6385	10.5927	10.7925	10.5036
ENST00000552864	ENSG00000111052	LIN7A	1.18363	1.26166	0.88623	2.13352	2.39756	1.99472
ENST00000164133	ENSG00000068971	PPP2R5B	2.02052	1.7453	2.01762	3.53732	3.59525	3.40473
ENST00000304101	ENSG00000170745	KCNS3	8.25422	8.50942	7.80004	12.9969	12.8571	12.1977
ENST00000531991	ENSG00000109536	FRG1	28.5676	26.767	27.3793	42.8912	44.8589	40.9142
ENST00000244333	ENSG00000124466	LYPD3	1.89125	1.60777	1.85027	4.34553	3.98981	3.27136
ENST00000285106	ENSG00000154832	CXXC1	21.3782	21.4476	23.621	31.9975	35.4471	31.863
ENST00000361724	ENSG00000102290	PCDH11X	0.74092	0.94101	0.67433	1.4774	1.7737	1.57487
ENST00000394650	ENSG00000005059	CCDC109B	4.65899	4.40893	4.86621	7.7057	9.05083	7.38979
ENST00000262067	ENSG00000106537	TSPAN13	13.3484	12.9186	13.2016	20.5668	22.2616	18.763
ENST00000374343	ENSG00000204178	TMEM57	7.95929	7.74065	8.35152	11.3565	12.6205	12.2512
ENST00000559234	ENSG00000174306	ZHX3	0.74414	0.72445	0.725	1.47543	1.40125	1.23703
ENST00000543117	ENSG00000106052	TAX1BP1	32.2106	30.6816	28.0237	45.8708	49.7507	42.9026
ENST00000437745	ENSG00000136261	BZW2	65.9186	64.2663	61.0035	97.8684	107.633	87.4666
ENST00000474855	ENSG00000144118	RALB	13.9277	12.1265	12.2453	21.9447	23.5394	18.9987
ENST00000245304	ENSG00000125249	RAP2A	7.54655	7.66677	7.50921	10.6944	11.5492	10.8858
ENST00000415822	ENSG00000118855	MFSD1	5.11833	4.50972	5.50087	8.81051	8.89896	8.02345
ENST00000291592	ENSG00000160233	LRRC3	1.41665	1.72569	1.1431	3.09096	3.60669	2.74795
ENST00000358377	ENSG00000119599	DCAF4	5.27631	5.13935	4.94648	9.54285	11.8796	8.09556
ENST00000217381	ENSG00000101400	SNTA1	2.29465	2.62008	2.42977	5.35838	7.32964	4.31035
ENST00000595091	ENSG00000213799	ZNF845	7.92584	7.11639	8.09499	11.2704	11.743	12.9268
ENST00000470322	ENSG00000138107	ACTR1A	33.7541	34.2873	31.4164	52.1277	52.0273	44.8943
ENST00000394321	ENSG00000090674	MCOLN1	7.03357	6.40842	8.10402	11.9647	12.5039	11.5406
ENST00000403368	ENSG00000119812	FAM98A	40.8549	41.3144	41.9204	56.5989	61.425	57.731
ENST00000262138	ENSG00000075461	CACNG4	2.09957	2.01932	2.22377	3.95135	3.92847	3.36773
ENST00000589709	ENSG00000108828	VAT1	95.9742	112.143	96.8974	160.879	193.024	147.2
ENST00000486132	ENSG00000126107	HECTD3	10.5586	10.2088	8.94417	18.96	23.5987	15.0968
ENST00000328649	ENSG00000185043	CIB1	19.6971	19.841	19.6444	37.0779	42.9523	28.5138
ENST00000556816	ENSG00000165898	ISCA2	11.8198	12.1459	12.4225	17.794	18.1076	17.4415
ENST00000262644	ENSG00000104331	IMPAD1	4.62258	4.61739	5.04288	6.99716	7.1078	6.98216
ENST00000372991	ENSG00000112576	CCND3	19.2816	19.7986	21.8195	29.9598	32.373	29.1505
ENST00000382496	ENSG00000112902	SEMA5A	0.74393	0.91227	0.69078	1.42755	1.65777	1.28357
ENST00000530791	ENSG00000175550	DRAP1	61.0372	57.6695	61.552	95.9063	98.6146	82.6716
ENST00000555181	ENSG00000100744	GSKIP	20.4552	20.6086	20.8816	29.0641	31.1194	29.2798
ENST00000241014	ENSG00000121653	MAPK8IP1	15.5078	15.2343	17.4502	25.0435	26.8565	22.756
ENST00000589374	ENSG00000141401	IMPA2	29.876	34.4565	29.7684	53.401	60.2675	44.8837
ENST00000493155	ENSG00000143494	VASH2	14.3494	17.2361	14.6794	26.4113	28.8068	24.0374
ENST00000372246	ENSG00000101844	ATG4A	2.23142	2.36166	1.99545	4.27487	4.9624	3.64108
ENST00000540251	ENSG00000117650	NEK2	14.3801	14.8573	13.8523	21.5322	22.6163	20.755
ENST00000495563	ENSG00000134590	FAM127A	62.3423	59.0993	64.7572	90.7279	95.461	89.4505
ENST00000444983	ENSG00000105173	CCNE1	31.0658	32.6187	33.6186	47.4689	51.0003	44.7364
ENST00000271375	ENSG00000213064	SFT2D2	2.14059	1.91118	2.11967	2.97514	3.25877	3.39436
ENST00000329713	ENSG00000183496	MEX3B	4.93108	5.85034	6.14132	8.53497	9.07011	9.32274
ENST00000316355	ENSG00000138764	CCNG2	1.65202	1.98333	1.93289	3.00046	2.95488	3.20366
ENST00000381295	ENSG00000090989	EXOC1	6.97521	6.30221	6.16153	9.62479	10.6199	9.81911
ENST00000463562	ENSG00000162373	BEND5	2.84529	2.77743	2.74187	4.78552	5.12382	5.19357
ENST00000388870	ENSG00000165097	KDM1B	2.41009	2.21677	2.02915	3.64794	3.76603	3.54955
ENST00000296388	ENSG00000117385	LEPRE1	20.0565	21.2878	18.9411	30.6197	33.8163	27.6838
ENST00000430334	ENSG00000225190	PLEKHM1	2.69022	2.45653	2.72332	4.1428	4.31287	4.02398
ENST00000393868	ENSG00000163541	SUCLG1	23.1452	21.9576	22.921	34.2459	38.0363	31.7219
ENST00000262932	ENSG00000166997	CNPY4	7.01828	6.53221	7.80012	11.7858	12.1854	11.3079
ENST00000395810	ENSG00000198915	RASGEF1A	4.01464	4.17909	3.60276	6.00306	7.3956	6.3151
ENST00000368921	ENSG00000213190	MLLT11	15.4818	14.207	15.8655	22.0981	22.356	21.7307
ENST00000359062	ENSG00000172572	PDE3A	0.93217	1.06117	1.00418	1.75362	2.22637	1.62112
ENST00000596216	ENSG00000171570	RAB4B-EGLN2	12.2008	13.988	14.7764	22.7514	24.5382	21.9382
ENST00000370544	ENSG00000143013	LMO4	11.568	12.5671	12.8197	17.8934	18.7237	16.8591
ENST00000372310	ENSG00000196517	SLC6A9	4.82069	5.17895	5.09445	7.30198	8.41762	7.78066
ENST00000307145	ENSG00000169926	KLF13	7.39459	7.92825	6.05491	11.4279	11.9317	10.5775
ENST00000344375	ENSG00000099849	RASSF7	8.64189	8.71093	10.039	14.6661	15.1585	14.643
ENST00000420283	ENSG00000187189	TSPYL4	12.2931	12.2524	13.5091	17.8809	18.3684	18.6244
ENST00000230582	ENSG00000112812	PRSS16	3.91929	3.61244	3.79822	6.65974	6.28729	5.73513
ENST00000370277	ENSG00000147400	CETN2	30.9427	27.3525	30.4515	45.0591	48.1087	41.6569
ENST00000389017	ENSG00000196544	C17orf59	3.09737	3.24195	3.35643	5.46058	6.2532	5.23
ENST00000547643	ENSG00000182809	CRIP2	4.84246	4.11071	4.67652	9.29326	9.43137	7.19968
ENST00000338745	ENSG00000182568	SATB1	2.39071	2.27723	2.38068	3.465	3.69134	3.50562
ENST00000513380	ENSG00000123933	MXD4	14.8507	14.0932	15.5567	25.8972	33.1649	23.5224
ENST00000367811	ENSG00000143156	NME7	12.4412	12.0704	12.769	18.509	21.5826	18.2248
ENST00000393985	ENSG00000197620	CXorf40A	2.2506	1.37201	1.64346	4.00006	4.58488	3.78352
ENST00000322428	ENSG00000179632	MAF1	76.6017	80.5381	81.6382	109.74	116.343	107.352
ENST00000287538	ENSG00000156925	ZIC3	9.94051	11.6443	13.0793	16.5215	19.8712	20.4047
ENST00000392028	ENSG00000167565	SERTAD3	15.4623	14.3385	19.0016	24.7576	27.6161	30.9634
ENST00000406396	ENSG00000119537	KDSR	8.31663	7.57849	7.78782	11.8606	11.4254	11.2077
ENST00000531289	ENSG00000104388	RAB2A	36.9238	36.6599	37.4199	56.1592	60.8012	50.1988
ENST00000445478	ENSG00000070495	JMJD6	2.73747	2.50224	3.004	4.57859	4.42549	4.22356
ENST00000488973	ENSG00000064961	HMG20B	19.0787	20.1144	17.2657	32.3464	35.9633	25.9307
ENST00000220966	ENSG00000104524	PYCRL	7.17799	6.71474	7.43152	11.1393	12.9317	10.3579
ENST00000374809	ENSG00000078804	TP53INP2	2.23774	2.14786	2.17361	3.20179	4.39881	4.04818
ENST00000318809	ENSG00000090006	LTBP4	13.7189	13.473	13.9444	21.4242	23.0452	19.0831
ENST00000319331	ENSG00000175928	LRRN1	75.5485	81.3612	83.6822	105.409	114.359	115.229
ENST00000526183	ENSG00000160972	PPP1R16A	2.60507	2.69454	2.68941	4.42342	4.73806	3.88422
ENST00000378165	ENSG00000152465	NMT2	3.79214	4.08623	3.72662	5.73983	6.65605	6.11054
ENST00000514247	ENSG00000109775	UFSP2	13.8208	14.5902	13.686	21.7968	24.1871	19.111
ENST00000443647	ENSG00000168894	RNF181	87.0567	83.1697	87.3102	129.339	146.232	117.357
ENST00000437202	ENSG00000115317	HTRA2	14.9769	13.8666	15.3285	21.6628	24.0622	21.6511
ENST00000487209	ENSG00000066322	ELOVL1	19.6377	21.3212	23.1537	31.3284	34.0957	33.3557
ENST00000564489	ENSG00000259992	RP11-77K12.8	2.6765	2.6317	2.82189	5.53484	5.50899	5.1802
ENST00000527884	ENSG00000129173	E2F8	2.33877	2.77274	3.20089	4.26939	5.51587	5.69949
ENST00000331733	ENSG00000214447	FAM187A	2.4947	1.95126	2.78596	4.49913	4.37541	4.25032
ENST00000417826	ENSG00000167131	CCDC103	2.4947	1.95126	2.78596	4.49913	4.37541	4.25032
ENST00000397573	ENSG00000104081	BMF	6.00303	6.29567	5.59066	9.67166	10.4095	8.22528
ENST00000534986	ENSG00000140941	MAP1LC3B	26.4883	25.9579	27.1411	37.0222	38.8389	36.1452
ENST00000524699	ENSG00000174744	BRMS1	45.6277	43.1427	54.2962	71.7506	77.766	71.1664
ENST00000334635	ENSG00000109184	DCUN1D4	11.4005	10.8746	10.854	15.5272	16.3956	15.2623
ENST00000367937	ENSG00000079950	STX7	10.4296	10.2657	10.6088	16.6265	15.9956	15.9944
ENST00000398246	ENSG00000154359	LONRF1	10.1699	10.5089	9.59317	14.162	16.7586	14.3358
ENST00000491294	ENSG00000130429	ARPC1B	23.7965	24.79	23.6843	37.6555	40.2635	32.9477
ENST00000373119	ENSG00000102271	KLHL4	3.05531	3.29945	2.7512	5.33221	7.10896	4.61322
ENST00000341627	ENSG00000006327	TNFRSF12A	74.3336	69.6878	79.4442	106.913	103.907	111.83
ENST00000269373	ENSG00000141560	FN3KRP	12.9301	12.689	13.3473	19.7167	20.3147	18.0962
ENST00000400199	ENSG00000180530	NRIP1	2.99756	2.92905	3.0664	4.30178	4.34629	4.5198
ENST00000340149	ENSG00000033327	GAB2	1.69058	1.81637	1.4984	2.58908	2.8216	2.64804
ENST00000534964	ENSG00000047346	FAM214A	1.37346	1.21533	1.10717	2.19947	2.83422	2.08837
ENST00000262593	ENSG00000101134	DOK5	3.79064	3.59399	3.41046	6.87508	8.01351	5.5088
ENST00000339012	ENSG00000163001	CCDC104	14.8034	12.9774	13.7193	23.4629	26.1813	19.6791
ENST00000579520	ENSG00000169689	STRA13	57.219	57.4946	63.7655	86.8859	95.8098	82.227
ENST00000567554	ENSG00000153048	CARHSP1	167.81	168.899	158.005	240.278	265.053	218.051
ENST00000409856	ENSG00000163040	CCDC74A	6.82083	6.87628	6.70505	11.2616	12.0499	10.1081
ENST00000368635	ENSG00000155130	MARCKS	37.4886	38.5351	35.3231	55.0215	57.0264	48.3641
ENST00000267102	ENSG00000139636	LMBR1L	10.1192	8.25588	8.36874	14.9826	15.7996	13.0838
ENST00000573295	ENSG00000167302	ENTHD2	3.7257	3.38169	3.86345	6.30477	5.96478	5.64592
ENST00000273398	ENSG00000114573	ATP6V1A	17.6335	18.4047	16.246	25.7617	28.7269	23.3977
ENST00000577543	ENSG00000177426	TGIF1	136.048	136.793	150.108	195.417	194.819	199.824
ENST00000376317	ENSG00000012211	PRICKLE3	3.13397	3.0785	2.80083	5.4437	4.80366	4.70509
ENST00000606347	ENSG00000118939	UCHL3	19.992	18.2249	19.2615	31.9467	34.1723	27.4657
ENST00000473183	ENSG00000103067	ESRP2	12.0341	11.9733	10.895	17.8458	18.5917	15.6291
ENST00000416733	ENSG00000169093	ASMTL	28.9647	29.4759	25.849	51.422	52.9363	37.7257
ENST00000523102	ENSG00000111671	SPSB2	9.66293	9.91228	11.8187	18.9961	15.9829	17.103
ENST00000367249	ENSG00000159348	CYB5R1	6.69787	7.55259	6.96715	11.5077	11.3211	10.3963
ENST00000273048	ENSG00000144567	FAM134A	26.1259	25.2226	28.2681	36.1057	39.3039	37.9494
ENST00000369641	ENSG00000071889	FAM3A	9.30306	8.6683	9.20307	14.9347	16.9445	13.137
ENST00000316836	ENSG00000176903	PNMA1	30.3048	29.763	32.8905	43.1024	43.5594	43.324
ENST00000490521	ENSG00000165644	COMTD1	4.9651	6.01395	6.11861	10.9778	12.5584	9.80735
ENST00000338492	ENSG00000151640	DPYSL4	15.1607	14.3689	15.009	22.5301	23.0787	19.8456
ENST00000544848	ENSG00000246705	H2AFJ	2.63186	2.57856	2.57394	4.57184	4.72457	3.75153
ENST00000525265	ENSG00000198431	TXNRD1	50.7704	53.0646	48.7315	72.8044	83.0779	70.6981
ENST00000013070	ENSG00000012963	UBR7	16.9448	17.1354	17.0112	24.3594	25.1861	22.4622
ENST00000559199	ENSG00000090487	SPG21	31.5882	27.8895	27.5043	48.0609	50.2693	39.1641
ENST00000396408	ENSG00000196417	ZNF765	3.62663	3.8423	4.5556	5.68505	7.14103	7.70348
ENST00000375094	ENSG00000204308	RNF5	66.2144	64.7852	70.8397	95.9482	103.877	90.1472
ENST00000542236	ENSG00000181004	BBS12	2.04828	1.63544	2.50115	3.98457	3.79163	3.76293
ENST00000429671	ENSG00000170892	TSEN34	16.0678	16.7542	19.0366	26.0889	27.4023	25.5183
ENST00000423262	ENSG00000100364	KIAA0930	30.6595	31.4677	28.0434	49.2779	54.1624	39.8815
ENST00000461707	ENSG00000144061	NPHP1	0.74811	0.64392	0.80416	1.28403	1.62753	1.42643
ENST00000264903	ENSG00000138767	CNOT6L	1.55127	1.52615	1.23882	2.20034	2.49273	2.29585
ENST00000608321	ENSG00000180817	PPA1	112.549	115.277	113.446	159.57	177.39	150.409
ENST00000395595	ENSG00000079974	RABL2B	6.48405	6.32494	6.65513	9.91848	11.4549	9.27768
ENST00000309794	ENSG00000141562	NARF	14.0187	14.1177	13.9785	20.7004	23.1205	18.5161
ENST00000439000	ENSG00000179820	MYADM	27.117	29.8096	28.9471	41.6813	43.312	39.8926
ENST00000437932	ENSG00000163110	PDLIM5	5.16082	5.60918	4.79596	7.63732	8.46316	7.19046
ENST00000454520	ENSG00000161800	RACGAP1	20.3116	20.1359	19.3056	28.8854	31.7411	26.2885
ENST00000225972	ENSG00000108829	LRRC59	75.7882	80.2759	78.1575	107.788	116.983	100.91
ENST00000573774	ENSG00000187838	TMEM256-PLSCR3	21.1119	21.9292	22.3493	30.9791	32.2332	29.0663
ENST00000540534	ENSG00000197457	STMN3	46.7017	44.282	54.6496	73.7218	72.5759	70.5024
ENST00000303372	ENSG00000168778	TCTN2	3.52779	3.69862	3.61821	5.40867	6.01202	5.39397
ENST00000423335	ENSG00000237515	SHISA9	5.34248	5.10512	7.10524	8.76566	10.6146	11.6916
ENST00000301042	ENSG00000167528	ZNF641	2.10001	1.74758	2.22336	3.20145	3.36968	3.45432
ENST00000569622	ENSG00000261740	RP11-345J4.5	7.8678	8.61499	7.43715	11.8218	13.7561	13.491
ENST00000393599	ENSG00000129355	CDKN2D	1.01749	1.70762	1.81899	3.20465	4.24824	3.24408
ENST00000553909	ENSG00000259171	AL163636.6	0.7129	0.78859	0.85319	1.70824	1.79675	1.75971
ENST00000554752	ENSG00000006432	MAP3K9	3.74749	4.44806	3.95878	5.51122	5.95763	5.84404
ENST00000466892	ENSG00000204525	HLA-C	75.0207	74.332	67.6818	111.438	125.653	96.023
ENST00000571105	ENSG00000185813	PCYT2	15.3202	17.0722	15.6639	25.1924	32.6614	22.6319
ENST00000369443	ENSG00000196505	GDAP2	2.25161	2.17075	2.17164	3.43869	3.34358	3.0369
ENST00000371442	ENSG00000125352	RNF113A	8.40614	8.23517	8.43597	12.4787	12.7014	12.861
ENST00000559123	ENSG00000092010	PSME1	42.2861	40.5013	34.4664	69.9722	78.2245	53.4145
ENST00000524797	ENSG00000196655	TRAPPC4	16.4905	16.2365	18.5051	23.1568	25.6781	25.6268
ENST00000431628	ENSG00000183527	PSMG1	68.1731	65.5848	71.0715	93.8155	106.442	93.0971
ENST00000331148	ENSG00000139182	CLSTN3	4.21581	3.98702	4.16293	7.32334	7.86861	5.87842
ENST00000304704	ENSG00000258818	RNASE4	0.6639	0.7495	0.82538	1.77647	1.64365	1.75326
ENST00000487445	ENSG00000115271	GCA	14.0426	13.7935	12.5897	19.9505	19.3529	19.2189
ENST00000435499	ENSG00000224557	HLA-DPB2	8.79871	8.96957	9.54132	12.7252	14.019	14.4125
ENST00000541738	ENSG00000138078	PREPL	11.5837	12.0808	10.2324	16.3999	16.9825	15.2226
ENST00000593925	ENSG00000083812	ZNF324	2.45432	2.6054	3.18672	4.36294	4.85169	4.88537
ENST00000563863	ENSG00000260807	RP11-161M6.2	1.21609	0.85453	1.10945	2.17059	2.69984	2.09755
ENST00000553645	ENSG00000119661	DNAL1	1.68885	1.90543	1.62219	2.51101	2.82192	2.60913
ENST00000416617	ENSG00000166578	IQCD	0.57656	0.62764	0.63662	1.44574	1.51943	1.30706
ENST00000546424	ENSG00000132906	CASP9	5.13303	4.52911	4.59561	7.06106	8.5302	6.83939
ENST00000396441	ENSG00000133794	ARNTL	2.69449	2.78247	2.68047	4.47143	5.30131	4.05094
ENST00000295887	ENSG00000163624	CDS1	5.49056	5.31085	5.45036	7.65357	8.05805	7.56766
ENST00000219299	ENSG00000103021	CCDC113	3.04502	2.76355	2.64363	4.47483	4.39059	4.07393
ENST00000450991	ENSG00000089818	NECAP1	11.7741	11.4031	12.5156	16.4808	17.2882	17.0839
ENST00000324453	ENSG00000180354	C7orf41	1.13728	1.03356	1.09175	1.69454	1.99977	1.7306
ENST00000473006	ENSG00000137285	TUBB2B	170.616	176.663	158.056	252.724	256.37	214.841
ENST00000336032	ENSG00000146278	PNRC1	9.1086	8.15186	11.2291	14.8704	15.2354	16.1163
ENST00000339486	ENSG00000101782	RIOK3	6.29606	5.80218	6.46594	8.62026	10.1316	8.95387
ENST00000355773	ENSG00000119899	SLC17A5	5.15492	4.96721	5.16131	7.81232	8.41348	7.00541
ENST00000419748	ENSG00000172071	EIF2AK3	7.0824	7.46126	7.186	9.5481	11.3192	10.4438
ENST00000570244	ENSG00000102879	CORO1A	12.2858	14.463	11.105	24.4215	26.7878	18.2783
ENST00000226004	ENSG00000108861	DUSP3	7.98785	8.26338	8.83302	11.4203	11.9551	11.829
ENST00000367767	ENSG00000075945	KIFAP3	2.05326	2.36628	2.38474	4.11413	4.69825	3.40549
ENST00000359591	ENSG00000197324	LRP10	5.03781	5.35622	4.10985	8.91367	9.69359	6.66441
ENST00000535871	ENSG00000111665	CDCA3	27.5442	27.0318	28.0846	41.8486	40.709	40.9078
ENST00000476180	ENSG00000092203	TOX4	15.4889	14.8892	15.651	20.9436	23.0552	20.5199
ENST00000570285	ENSG00000261553	RP11-29G8.3	36.2341	32.1339	34.7666	56.1227	63.0659	48.5799
ENST00000219251	ENSG00000102977	ACD	15.1093	15.9433	15.6454	24.4114	25.2131	20.2182
ENST00000330387	ENSG00000182158	CREB3L2	8.74708	10.0762	9.49211	12.7314	14.1218	12.7588
ENST00000233143	ENSG00000034510	TMSB10	761.523	736.581	733.86	1022.48	1114.24	951.438
ENST00000520781	ENSG00000104763	ASAH1	15.3214	14.4764	14.1896	20.5542	21.1024	19.9302
ENST00000491911	ENSG00000197070	ARRDC1	2.94197	2.91566	2.60834	5.11777	4.78871	4.06298
ENST00000333219	ENSG00000153487	ING1	7.31472	7.73785	9.58553	11.7174	13.3707	14.8936
ENST00000216442	ENSG00000100554	ATP6V1D	33.1982	32.9029	36.4507	47.3656	48.741	46.2233
ENST00000351396	ENSG00000148835	TAF5	7.28113	6.74492	7.17805	9.88615	11.1846	10.0527
ENST00000366855	ENSG00000026297	RNASET2	5.68886	6.78511	5.39032	9.69736	10.7636	8.9844
ENST00000463280	ENSG00000168297	PXK	2.15994	2.30151	2.2098	3.68793	4.30103	3.33188
ENST00000361871	ENSG00000198736	MSRB1	24.5236	26.5879	27.3298	36.9754	38.4805	34.9862
ENST00000319374	ENSG00000177108	ZDHHC22	24.9979	27.0658	25.6356	33.6242	37.0577	34.8509
ENST00000565468	ENSG00000261115	TMEM178B	2.82237	3.30067	3.05805	4.14353	4.55755	4.3182
ENST00000505708	ENSG00000177058	SLC38A9	14.2599	14.755	14.8356	20.8453	22.2107	19.1924
ENST00000571129	ENSG00000170296	GABARAP	167.333	155.578	172.619	228.283	228.033	223.608
ENST00000336811	ENSG00000214274	ANG	1.15582	0.72502	1.22021	2.29486	2.32493	2.4268
ENST00000379033	ENSG00000065665	SEC61A2	8.59131	9.18312	8.8622	12.9708	13.2281	12.0331
ENST00000413393	ENSG00000166974	MAPRE2	14.7024	16.4648	15.1422	21.1604	22.154	20.5971
ENST00000265371	ENSG00000099250	NRP1	0.74966	0.72523	0.8795	1.34685	1.36768	1.28844
ENST00000372420	ENSG00000100979	PLTP	75.3154	80.1262	69.0158	120.902	126.524	95.5625
ENST00000375883	ENSG00000156345	CDK20	1.37737	1.5972	1.85149	2.72693	2.82033	3.03326
ENST00000552130	ENSG00000111237	VPS29	27.0509	25.829	27.4653	37.6076	40.8554	36.3315
ENST00000260947	ENSG00000138376	BARD1	5.43143	5.60326	5.09114	7.28618	8.1087	7.4411
ENST00000276033	ENSG00000147100	SLC16A2	9.8697	11.4544	9.08105	15.2974	17.6091	13.8207
ENST00000319283	ENSG00000114745	GORASP1	9.76462	9.16006	9.39408	13.7786	14.9289	12.386
ENST00000511724	ENSG00000145725	PPIP5K2	4.27779	4.66125	4.40857	7.61756	8.15872	6.79131
ENST00000342665	ENSG00000177732	SOX12	22.0603	23.0343	25.8269	31.5236	32.4654	35.199
ENST00000227135	ENSG00000064199	SPA17	9.24838	8.00154	7.77711	14.8764	14.0589	12.5369
ENST00000356214	ENSG00000138069	RAB1A	115.881	111.358	111.993	150.96	157.773	147.992
ENST00000332797	ENSG00000024862	CCDC28A	7.00037	6.73389	6.93639	10.0522	11.1947	10.1719
ENST00000601356	ENSG00000196961	AP2A1	13.1917	13.6212	13.1485	20.456	21.6878	17.2128
ENST00000361677	ENSG00000198863	RUNDC1	6.83044	6.96912	8.06077	9.88068	10.8983	11.3544
ENST00000570001	ENSG00000179889	PDXDC1	24.0959	26.065	22.5141	34.7563	39.2531	31.3573
ENST00000529369	ENSG00000254682	RP11-660L16.2	11.7532	11.8227	11.143	16.8053	19.7907	18.0611
ENST00000360011	ENSG00000131831	RAI2	0.72464	0.52458	0.65291	1.54845	1.72365	1.15939
ENST00000310442	ENSG00000174165	ZDHHC24	3.33666	4.17571	4.18597	7.09748	8.0119	5.72557
ENST00000397914	ENSG00000166347	CYB5A	89.9352	87.8397	81.1646	127.248	131.702	111.545
ENST00000504011	ENSG00000154553	PDLIM3	2.66404	2.92171	2.81745	4.16569	4.74209	4.2292
ENST00000403681	ENSG00000149948	HMGA2	36.5594	36.3866	35.669	47.9377	47.5099	47.7285
ENST00000488451	ENSG00000119185	ITGB1BP1	21.1267	18.6972	19.289	30.7625	31.8563	27.0418
ENST00000159647	ENSG00000073150	PANX2	1.70851	1.98168	1.98148	3.07491	3.8341	2.94093
ENST00000546916	ENSG00000135506	OS9	27.8811	27.3237	26.2568	39.8961	45.5571	35.9286
ENST00000370489	ENSG00000198018	ENTPD7	5.5895	6.26701	6.65187	8.42283	9.35087	9.23966
ENST00000259392	ENSG00000136867	SLC31A2	1.27375	1.19491	0.98878	2.14055	2.11101	2.41654
ENST00000512964	ENSG00000109220	CHIC2	5.95957	5.35362	7.48995	10.1563	11.7773	11.9652
ENST00000309495	ENSG00000175105	ZNF654	1.56776	1.12992	1.55033	2.4494	2.34863	2.52742
ENST00000265346	ENSG00000122515	ZMIZ2	13.4184	14.4209	16.0464	19.9181	21.5408	20.351
ENST00000475430	ENSG00000186310	NAP1L3	19.4426	19.1747	18.0321	27.4532	30.6785	24.3978
ENST00000301318	ENSG00000196867	ZFP28	2.0909	2.1362	2.24171	3.17425	3.42535	3.25503
ENST00000286307	ENSG00000155858	LSM11	1.37608	1.28086	1.23867	2.05511	2.01674	1.93816
ENST00000260599	ENSG00000138030	KHK	4.80088	5.75708	4.96028	8.18556	9.73711	7.31793
ENST00000389964	ENSG00000140104	C14orf79	1.73826	1.32126	1.73712	2.96583	3.21618	2.7329
ENST00000412615	ENSG00000135148	TRAFD1	19.3849	18.88	20.0908	27.37	28.7818	25.1725
ENST00000601519	ENSG00000074219	TEAD2	86.274	83.4508	92.0501	125.059	118.948	113.351
ENST00000371065	ENSG00000213625	LEPROT	6.02227	6.09849	5.52386	8.59285	8.2044	8.07529
ENST00000338761	ENSG00000189077	TMEM120A	4.80301	6.03994	4.74433	10.5451	11.4407	7.48876
ENST00000250916	ENSG00000129911	KLF16	23.4274	25.2241	27.7121	34.9083	35.7463	34.8093
ENST00000495447	ENSG00000143198	MGST3	61.0516	56.7409	58.114	85.2006	90.507	75.8861
ENST00000336787	ENSG00000069974	RAB27A	1.09538	1.1489	1.05458	1.7909	2.2758	1.90497
ENST00000472232	ENSG00000107262	BAG1	14.3412	14.3567	15.1169	19.5722	21.1624	19.1898
ENST00000352684	ENSG00000147364	FBXO25	3.89743	3.01722	3.58462	5.7334	5.74042	5.49599
ENST00000381771	ENSG00000004660	CAMKK1	2.00483	1.67656	1.60467	3.04567	3.59525	2.67631
ENST00000475042	ENSG00000114626	ABTB1	1.47511	1.2166	1.43016	2.69083	2.96717	2.26814
ENST00000492395	ENSG00000214655	ZSWIM8	4.96406	5.24732	4.70353	7.19036	8.09259	6.67817
ENST00000602389	ENSG00000148484	RSU1	16.2543	16.4025	15.3282	23.0129	24.8682	20.3487
ENST00000454994	ENSG00000131233	GJA9	6.63767	5.97748	6.37545	9.8511	9.49894	8.85923
ENST00000264748	ENSG00000127418	FGFRL1	7.02319	6.76392	7.13647	9.46457	9.85931	11.6148
ENST00000375980	ENSG00000142634	EFHD2	14.8392	17.3905	18.115	25.7217	28.6697	22.1784
ENST00000308683	ENSG00000173545	ZNF622	28.1433	27.9276	32.2754	38.9534	42.2274	43.1607
ENST00000346932	ENSG00000174938	SEZ6L2	27.6165	30.9964	28.0991	40.658	44.0307	36.7707
ENST00000330938	ENSG00000183255	PTTG1IP	68.162	67.1855	69.7809	89.5654	93.7703	87.8573
ENST00000536059	ENSG00000115091	ACTR3	94.2065	95.4084	95.0285	126.709	144.085	120.835
ENST00000395768	ENSG00000213702	AC008865.1	0.72301	0.5469	0.78894	1.36321	1.69836	1.55322
ENST00000418265	ENSG00000261796	ISY1-RAB43	4.84751	5.14994	4.93841	6.75444	7.40891	6.79342
ENST00000367089	ENSG00000146425	DYNLT1	76.8226	68.1591	78.1304	98.6919	111.385	104.471
ENST00000585393	ENSG00000070540	WIPI1	3.20782	3.38768	2.46402	6.45731	8.17268	5.63931
ENST00000586834	ENSG00000141664	ZCCHC2	2.7328	3.14023	2.98239	4.11967	4.26779	4.89716
ENST00000368848	ENSG00000143367	TUFT1	6.48549	6.32911	7.00315	8.9802	9.46578	10.0048
ENST00000423565	ENSG00000105875	WDR91	2.74062	2.90222	2.33301	3.97278	4.51247	3.88084
ENST00000445435	ENSG00000138180	CEP55	7.33256	8.21448	7.98447	12.8109	12.2907	12.0702
ENST00000396200	ENSG00000164951	PDP1	4.84565	4.69847	4.9647	6.79683	6.69075	6.90794
ENST00000522653	ENSG00000081059	TCF7	2.43854	2.39653	2.19397	3.8008	3.51143	3.2872
ENST00000235290	ENSG00000231607	DLEU2	1.78369	2.00333	2.28112	3.44038	4.13691	3.61127
ENST00000448228	ENSG00000186523	FAM86B1	1.6107	1.53424	1.27762	2.55881	2.73948	2.50102
ENST00000296978	ENSG00000164484	TMEM200A	7.76872	8.11941	7.82427	10.7897	11.5979	10.5252
ENST00000374301	ENSG00000117640	MTFR1L	13.0805	11.5216	12.381	17.6856	18.9494	16.6829
ENST00000357390	ENSG00000171109	MFN1	8.80928	9.61071	7.97498	12.6274	14.6395	11.923
ENST00000355621	ENSG00000186591	UBE2H	18.7996	18.5952	18.3316	23.941	25.1161	24.4944
ENST00000409336	ENSG00000158552	ZFAND2B	8.28386	8.86395	9.12273	13.1452	14.8579	12.7563
ENST00000407217	ENSG00000184164	CRELD2	22.7981	23.6901	25.0372	33.344	38.4644	31.6598
ENST00000590870	ENSG00000141452	C18orf8	6.63745	6.41606	7.61489	10.673	10.386	9.87576
ENST00000574180	ENSG00000261512	RP11-46D6.1	1.08263	1.01061	1.01372	2.42359	2.40601	1.75099
ENST00000425853	ENSG00000088727	KIF9	4.70185	4.56735	5.38704	7.24765	9.73964	10.039
ENST00000421968	ENSG00000070010	UFD1L	69.6696	72.0928	72.8063	96.8955	97.1274	93.8442
ENST00000598345	ENSG00000121410	A1BG	9.93587	11.9512	11.5316	17.9329	20.2731	16.964
ENST00000536843	ENSG00000072609	CHFR	6.20142	6.17803	6.0434	9.66807	10.656	8.13808
ENST00000550776	ENSG00000135404	CD63	249.974	246.897	268.174	328.379	346.531	336.116
ENST00000444935	ENSG00000109917	ZNF259	29.5929	27.9385	31.7102	39.448	41.1282	40.7278
ENST00000309971	ENSG00000119392	GLE1	10.4561	9.90052	10.2901	14.334	15.4167	13.2412
ENST00000522948	ENSG00000008853	RHOBTB2	3.91105	3.79819	3.74936	5.25209	5.9643	5.25527
ENST00000484556	ENSG00000204580	DDR1	62.1944	64.7112	63.8222	87.8713	90.8703	80.0533
ENST00000283290	ENSG00000144848	ATG3	29.7316	28.1741	30.3337	38.604	45.0113	39.6093
ENST00000273258	ENSG00000144746	ARL6IP5	18.8233	16.5866	14.7591	27.1956	28.8384	22.256
ENST00000468196	ENSG00000154035	C17orf103	3.91007	4.11091	4.85654	6.51968	6.5034	6.0275
ENST00000497705	ENSG00000164830	OXR1	2.09407	2.10912	1.98625	3.66783	3.20368	3.37311
ENST00000323116	ENSG00000058063	ATP11B	2.92524	3.0059	2.584	3.92892	4.31135	3.97901
ENST00000374492	ENSG00000088298	EDEM2	10.8284	10.3316	10.8067	15.3269	15.8289	14.2569
ENST00000300851	ENSG00000167397	VKORC1	56.5108	56.6004	64.0571	80.0319	92.1758	78.8201
ENST00000403734	ENSG00000234857	HNRNPUL2-BSCL2	51.2562	53.3422	56.8758	68.1279	73.9539	71.8068
ENST00000374232	ENSG00000148158	SNX30	2.87001	3.27623	2.45936	4.53926	4.97909	3.93794
ENST00000514372	ENSG00000124406	ATP8A1	1.28646	1.67452	1.05926	2.76025	3.32008	2.0348
ENST00000378180	ENSG00000176124	DLEU1	14.0466	12.577	14.2382	20.2963	20.3946	19.4509
ENST00000518340	ENSG00000133872	TMEM66	63.9855	62.1324	67.2401	85.4666	87.9707	89.0931
ENST00000223369	ENSG00000106636	YKT6	57.13	57.4732	58.0507	75.0228	81.5869	72.6432
ENST00000297109	ENSG00000164576	SAP30L	3.07641	3.12539	3.50934	4.41412	4.59205	4.97006
ENST00000367439	ENSG00000023572	GLRX2	6.92915	7.25559	8.42159	12.2014	12.9692	11.6231
ENST00000245812	ENSG00000125652	ALKBH7	26.8145	27.4041	31.4449	42.4753	41.7875	38.024
ENST00000379400	ENSG00000101265	RASSF2	4.52594	4.48645	4.4017	6.00058	6.32615	6.14887
ENST00000380158	ENSG00000138698	RAP1GDS1	9.38472	9.71043	7.95428	13.9039	15.0749	12.1688
ENST00000517294	ENSG00000203952	CCDC160	1.28944	1.28323	1.13902	2.05624	2.42255	2.29265
ENST00000309156	ENSG00000141738	GRB7	21.333	19.1208	24.1355	31.8346	30.1193	30.9032
ENST00000560107	ENSG00000137821	LRRC49	6.14034	5.72828	5.05499	8.36091	9.62793	7.89334
ENST00000570600	ENSG00000262481	C17orf61-PLSCR3	26.548	27.8037	27.5191	38.247	39.3716	34.568
ENST00000357799	ENSG00000163535	SGOL2	8.06866	8.07502	6.69415	11.7457	11.5607	10.0727
ENST00000471454	ENSG00000145087	STXBP5L	0.56918	0.96385	0.84596	1.46173	1.85098	1.43765
ENST00000552480	ENSG00000167535	CACNB3	3.12161	2.97344	3.2827	5.2562	5.7102	5.20255
ENST00000375156	ENSG00000204315	FKBPL	8.58028	8.1974	11.9234	16.2369	16.6762	15.0332
ENST00000340020	ENSG00000186063	AIDA	19.3662	20.1269	19.1911	25.871	26.7742	25.2148
ENST00000333628	ENSG00000137267	TUBB2A	84.9027	91.9203	84.3471	121.799	150.561	111.031
ENST00000585089	ENSG00000109083	IFT20	10.0999	8.67074	10.8255	14.2376	16.8378	15.1034
ENST00000215115	ENSG00000099385	BCL7C	10.4337	9.93849	10.231	16.7413	17.9608	13.1355
ENST00000448417	ENSG00000162729	IGSF8	32.7576	38.6084	34.8558	51.7038	59.0494	45.5124
ENST00000558624	ENSG00000100897	DCAF11	16.7853	17.9247	16.2868	24.8861	29.0635	21.5512
ENST00000290573	ENSG00000159399	HK2	18.663	21.154	22.3906	26.5213	29.6521	28.8756
ENST00000244221	ENSG00000124374	PAIP2B	5.23953	5.49774	4.96757	6.96725	7.20619	7.08445
ENST00000395346	ENSG00000087111	PIGS	15.5419	16.3545	17.0584	21.3561	23.3511	21.5166
ENST00000530349	ENSG00000176973	FAM89B	14.347	13.666	16.9139	21.0379	22.6366	22.4129
ENST00000441719	ENSG00000115548	KDM3A	5.2259	5.49966	5.40308	6.7413	7.35588	7.5633
ENST00000418530	ENSG00000134313	KIDINS220	7.1869	7.92739	6.17923	10.0482	11.3967	9.56145
ENST00000434618	ENSG00000231925	TAPBP	4.79301	5.84	5.6263	8.1317	8.9503	7.22778
ENST00000375684	ENSG00000214167	AC005544.1	2.11669	2.31865	2.15024	4.20001	5.14511	4.00321
ENST00000523975	ENSG00000170791	CHCHD7	14.734	14.0709	16.4039	19.8283	21.9531	22.5368
ENST00000400904	ENSG00000178585	CTNNBIP1	24.0802	25.1411	23.0879	35.3446	41.6104	30.9734
ENST00000266077	ENSG00000125520	SLC2A4RG	10.09	11.2224	11.7433	16.1803	17.5877	14.6574
ENST00000219204	ENSG00000102931	ARL2BP	12.4568	10.8025	13.3668	17.5186	19.6903	16.9398
ENST00000335472	ENSG00000120519	SLC10A7	0.94803	0.8913	0.71781	1.57856	1.94528	1.43459
ENST00000589767	ENSG00000161653	NAGS	2.00306	1.79285	1.79991	2.96948	3.10302	3.12313
ENST00000287996	ENSG00000127080	IPPK	4.58696	4.70476	5.02682	6.30032	6.87001	6.86087
ENST00000367658	ENSG00000112406	HECA	1.13522	1.11056	1.0841	1.56101	1.7739	1.87819
ENST00000342697	ENSG00000164938	TP53INP1	6.67843	4.72014	6.22321	9.41322	8.50288	9.89824
ENST00000512215	ENSG00000138814	PPP3CA	10.3769	11.7924	9.39422	16.6653	16.8897	13.4861
ENST00000600123	ENSG00000268230	CTD-2619J13.8	2.69348	3.2721	3.25857	4.88571	5.47287	4.6163
ENST00000399820	ENSG00000157796	WDR19	2.5151	2.60624	2.34962	3.46662	3.98966	3.57207
ENST00000285397	ENSG00000155085	AK9	1.20827	0.75449	0.87758	2.07646	2.54072	1.62266
ENST00000474451	ENSG00000088836	SLC4A11	6.29569	6.6934	6.30817	8.99893	9.96865	8.50465
ENST00000391860	ENSG00000177614	PGBD5	13.0153	13.9368	13.1464	17.5548	18.7967	17.3654
ENST00000265421	ENSG00000070501	POLB	26.1026	24.0735	25.6451	34.7111	37.6693	32.8401
ENST00000443059	ENSG00000116260	QSOX1	39.5414	41.1185	40.5855	57.6644	68.1507	51.2892
ENST00000505758	ENSG00000152700	SAR1B	12.957	13.1256	14.8974	20.0383	22.6749	19.7614
ENST00000471188	ENSG00000004766	CCDC132	3.21836	2.76307	3.06737	4.53526	4.86178	4.29902
ENST00000417788	ENSG00000100023	PPIL2	11.742	11.9401	12.3875	15.9586	16.291	15.5854
ENST00000599737	ENSG00000076944	STXBP2	22.2122	23.4632	20.8599	33.9492	34.5204	27.7128
ENST00000552360	ENSG00000257704	PRR24	2.30209	2.15366	3.12295	5.31248	4.53228	4.82569
ENST00000543473	ENSG00000111707	SUDS3	19.9717	19.4391	18.3255	27.7382	27.0418	23.9298
ENST00000376630	ENSG00000204592	HLA-E	16.6882	14.2434	16.8825	22.4394	22.7428	21.7551
ENST00000485387	ENSG00000106400	ZNHIT1	14.7521	14.1198	14.2073	20.5268	21.8464	17.9648
ENST00000430330	ENSG00000116171	SCP2	31.4009	33.0939	31.339	42.005	46.995	42.1862
ENST00000421578	ENSG00000110880	CORO1C	47.4474	48.1576	41.8186	64.4009	72.1804	58.3846
ENST00000532317	ENSG00000073921	PICALM	23.6702	23.5857	22.3018	29.8675	32.8242	29.774
ENST00000353258	ENSG00000006007	GDE1	34.1227	33.3028	33.7168	46.0543	49.1312	41.6369
ENST00000379062	ENSG00000101290	CDS2	25.7279	26.9989	25.0619	35.3036	39.4881	33.2492
ENST00000541405	ENSG00000169607	CKAP2L	4.46523	4.50266	4.27198	5.88303	6.75519	5.9948
ENST00000563893	ENSG00000103502	CDIPT	33.2871	32.9014	36.0764	44.2025	48.2371	44.4872
ENST00000276416	ENSG00000147439	BIN3	10.607	9.37032	10.5637	15.3779	14.5374	13.9899
ENST00000342572	ENSG00000178927	C17orf62	14.4951	14.1443	15.3058	20.5319	20.719	19.2464
ENST00000605786	ENSG00000138036	DYNC2LI1	4.65806	3.94938	4.92858	7.42227	7.70978	6.69871
ENST00000474871	ENSG00000113971	NPHP3	1.47212	1.42416	1.34781	2.0441	2.46942	2.15346
ENST00000486018	ENSG00000198467	TPM2	65.4485	62.2011	71.919	84.5508	96.0926	96.6361
ENST00000539422	ENSG00000183248	CTD-3193O13.9	16.5307	18.9563	18.1385	24.9599	22.6115	24.3393
ENST00000276202	ENSG00000147251	DOCK11	0.94638	0.95594	0.90488	1.43391	2.02232	1.41976
ENST00000291672	ENSG00000160284	SPATC1L	15.7811	18.6654	16.8604	25.2516	28.8801	21.6826
ENST00000455191	ENSG00000114473	IQCG	3.4084	3.18036	2.90327	4.90154	4.89123	4.83878
ENST00000291439	ENSG00000072958	AP1M1	18.6039	20.2239	19.3208	26.5532	29.94	24.3278
ENST00000586218	ENSG00000105518	TMEM205	63.1472	62.9719	64.2994	87.1916	93.7524	80.1159
ENST00000528837	ENSG00000175220	ARHGAP1	22.2886	25.3652	23.675	34.7385	33.8834	31.0634
ENST00000427587	ENSG00000118894	FAM86A	15.8553	14.732	14.4768	21.0617	21.5973	19.289
ENST00000603943	ENSG00000164008	C1orf50	7.08747	6.037	7.73557	11.0952	10.3532	11.7331
ENST00000258991	ENSG00000136478	TEX2	4.22055	4.65994	4.28076	6.02993	6.33329	5.80551
ENST00000281228	ENSG00000253917	AC226119.5	1.1879	1.71553	1.32013	3.23635	3.09372	2.56567
ENST00000318978	ENSG00000178531	CTXN1	51.5113	52.7036	74.043	87.9932	93.3855	96.671
ENST00000458412	ENSG00000242028	HYPK	43.9267	38.1999	44.5083	57.3313	58.0825	57.3555
ENST00000357743	ENSG00000147533	GOLGA7	24.9319	25.1245	25.8217	35.0886	33.6091	32.3047
ENST00000532661	ENSG00000168056	LTBP3	3.91468	3.42178	4.19031	7.0764	8.95579	6.04707
ENST00000602113	ENSG00000105671	DDX49	33.1658	34.5605	35.9013	46.248	51.8712	43.5951
ENST00000299339	ENSG00000134873	CLDN10	18.6585	18.5335	15.4237	25.7456	26.534	24.2734
ENST00000570760	ENSG00000262526	CTD-2545G14.7	164.566	151.807	167.643	214.299	215.739	208.797
ENST00000262109	ENSG00000104714	ERICH1	11.4577	11.7826	10.5743	15.3518	16.4623	15.2006
ENST00000358849	ENSG00000197150	ABCB8	4.05328	4.40743	3.7494	6.4449	6.97358	5.21319
ENST00000378795	ENSG00000128609	NDUFA5	37.2609	33.1277	39.336	50.1581	49.6307	50.8575
ENST00000302274	ENSG00000170522	ELOVL6	31.7958	37.9113	30.4897	44.2656	52.4177	44.6708
ENST00000600633	ENSG00000140264	SERF2	56.6636	49.258	57.5411	73.8534	74.9336	73.8846
ENST00000472644	ENSG00000170017	ALCAM	9.71222	10.8336	8.22331	14.1923	16.2987	12.7214
ENST00000308243	ENSG00000130545	CRB3	8.29838	9.41257	12.3459	16.277	17.3464	16.7103
ENST00000360507	ENSG00000115649	CNPPD1	24.867	24.2441	26.3239	32.2633	36.4823	33.1105
ENST00000402077	ENSG00000100379	KCTD17	14.9939	15.2524	17.0239	22.8442	22.9733	20.5133
ENST00000361357	ENSG00000198909	MAP3K3	5.85593	6.41569	5.82337	8.07595	8.85136	7.87734
ENST00000399199	ENSG00000146112	PPP1R18	12.0747	11.8351	13.1194	16.1939	16.866	16.8622
ENST00000327374	ENSG00000183597	TANGO2	2.83414	2.67074	2.35626	3.96343	5.38123	4.03266
ENST00000234453	ENSG00000116095	PLEKHA3	0.75202	0.78016	0.96247	1.19204	1.28415	1.30352
ENST00000549924	ENSG00000205352	PRR13	90.2293	95.9744	95.9172	120.473	124.026	124.134
ENST00000556508	ENSG00000099814	CEP170B	6.30426	6.64823	6.49775	9.1005	9.91644	8.01879
ENST00000456150	ENSG00000114646	CSPG5	2.29222	2.54469	1.86458	3.80912	3.8653	3.42712
ENST00000393654	ENSG00000135655	USP15	8.62906	8.20527	7.6093	11.351	12.4527	10.3997
ENST00000313582	ENSG00000104825	NFKBIB	19.0823	20.5831	25.0481	29.9426	32.8733	31.9193
ENST00000194214	ENSG00000081870	HSPB11	18.7871	15.4925	17.1941	24.8251	25.1994	24.6515
ENST00000333213	ENSG00000182173	TSEN54	10.7742	11.1406	12.5229	17.9417	17.4759	14.8388
ENST00000374092	ENSG00000244005	NFS1	8.66948	8.3887	7.72889	12.2666	12.7686	10.5221
ENST00000373250	ENSG00000198157	HMGN5	21.5609	17.3822	19.3649	26.5356	32.9907	30.6358
ENST00000380596	ENSG00000254634	RP11-231C14.3	6.66208	7.24077	6.08612	8.98077	10.8996	10.967
ENST00000314830	ENSG00000095370	SH2D3C	1.46663	1.51255	1.17865	2.62568	2.40281	2.07116
ENST00000536859	ENSG00000168528	SERINC2	18.6783	20.8969	20.3753	26.8239	27.902	25.6801
ENST00000404155	ENSG00000216819	TUBB2BP1	0.11865	0.26372	0.13975	0.643931	22.3179	0.13757
ENST00000413679	ENSG00000129657	SEC14L1	10.803	11.5999	10.4495	14.0229	14.7137	14.4128
ENST00000530047	ENSG00000185803	SLC52A2	33.4296	35.9889	40.5799	49.3389	51.1141	49.1692
ENST00000282541	ENSG00000152642	GPD1L	2.75763	2.45701	1.94876	4.12704	4.56692	3.40868
ENST00000421699	ENSG00000167110	GOLGA2	7.84407	7.77214	7.37906	10.006	10.776	10.0905
ENST00000331239	ENSG00000182919	C11orf54	4.87643	3.72118	3.9456	6.75505	7.2334	5.95063
ENST00000399672	ENSG00000101220	C20orf27	64.4482	69.5074	72.2858	92.7697	100.273	85.0972
ENST00000375992	ENSG00000196368	NUDT11	18.344	18.4364	18.8708	24.6921	25.8433	23.4868
ENST00000518457	ENSG00000104327	CALB1	15.9761	17.4861	17.4006	22.8204	25.6709	22.1748
ENST00000327490	ENSG00000185262	UBALD2	8.9377	7.89354	9.94552	12.781	13.1451	13.5816
ENST00000449428	ENSG00000182534	MXRA7	12.234	11.7056	10.9686	17.1822	16.678	15.1925
ENST00000394288	ENSG00000138709	LARP1B	11.3069	10.4803	11.1055	14.9277	15.6551	14.6085
ENST00000564574	ENSG00000188603	CLN3	13.5241	13.1086	14.4933	20.2037	19.404	18.6088
ENST00000361557	ENSG00000198961	PJA2	15.9847	15.8632	12.681	23.0141	23.378	19.0468
ENST00000504098	ENSG00000164209	SLC25A46	10.9444	11.1666	11.1341	14.1262	16.3494	14.9967
ENST00000526991	ENSG00000255112	CHMP1B	22.5037	19.5444	23.3062	30.7267	28.9855	29.8374
ENST00000222120	ENSG00000105514	RAB3D	5.51445	5.5138	5.22013	7.45707	7.14579	7.43093
ENST00000475261	ENSG00000131788	PIAS3	12.6404	13.2407	12.8356	17.2457	17.18	16.6827
ENST00000338401	ENSG00000130731	C16orf13	45.4045	46.0241	53.5332	65.9839	71.0816	65.4165
ENST00000378757	ENSG00000123240	OPTN	1.3763	1.45994	1.16049	2.32349	2.86025	1.94019
ENST00000368365	ENSG00000135547	HEY2	2.30968	2.57339	3.69718	4.89987	5.18888	4.78356
ENST00000558554	ENSG00000166411	IDH3A	11.2095	12.529	10.9703	15.9336	17.1186	15.4189
ENST00000527370	ENSG00000110697	PITPNM1	9.06704	9.32618	8.79635	13.6741	15.4122	11.0798
ENST00000471229	ENSG00000102401	ARMCX3	7.82707	7.23156	8.72413	10.7332	11.3441	12.575
ENST00000393389	ENSG00000137494	ANKRD42	1.22851	1.30739	1.60909	2.01737	2.26538	2.43118
ENST00000431614	ENSG00000162869	PPP1R21	6.45662	6.05756	5.24962	8.67519	9.42622	8.06528
ENST00000559453	ENSG00000100911	PSME2	29.8253	28.7146	28.4325	38.6592	45.2499	36.4821
ENST00000511391	ENSG00000113369	ARRDC3	3.81836	3.03759	4.81849	6.36181	7.43095	10.0701
ENST00000447648	ENSG00000205356	TECPR1	1.08113	1.32476	1.108	1.81571	2.16868	1.63375
ENST00000378572	ENSG00000165630	PRPF18	7.64423	7.33872	8.0463	11.147	11.1821	10.3979
ENST00000367660	ENSG00000146386	ABRACL	107.669	104.888	109.298	138.308	139.939	136.978
ENST00000355083	ENSG00000213533	TMEM110	9.00779	10.2797	9.67347	12.6353	14.6739	12.3488
ENST00000382172	ENSG00000027001	MIPEP	11.4831	10.897	10.3464	17.1472	17.9311	13.4798
ENST00000001008	ENSG00000004478	FKBP4	209.415	204.584	192.262	277.015	280.644	244.318
ENST00000354193	ENSG00000198168	SVIP	1.62346	1.58253	1.82945	2.64005	2.56186	2.38136
ENST00000222256	ENSG00000105649	RAB3A	8.07121	7.6881	8.54367	10.7135	12.3499	11.9585
ENST00000375650	ENSG00000204388	HSPA1B	8.87203	10.4432	11.1941	14.0077	14.6919	14.0622
ENST00000309318	ENSG00000173457	PPP1R14B	159.757	159.726	174.62	227.887	238.486	200.077
ENST00000330978	ENSG00000183336	BOLA2	3.37003	4.34494	3.33774	5.47285	6.29443	6.89676
ENST00000317357	ENSG00000112320	SOBP	0.76393	0.97859	0.95986	1.36705	1.38925	1.59768
ENST00000174618	ENSG00000070444	MNT	4.64057	4.75527	6.17627	7.47949	7.38071	8.23224
ENST00000264071	ENSG00000104833	TUBB4A	16.9546	18.9658	14.2614	27.6915	29.9528	21.1047
ENST00000263960	ENSG00000115520	COQ10B	8.73923	9.11581	9.55458	12.4622	13.0363	12.0275
ENST00000315436	ENSG00000176871	WSB2	22.3933	21.3799	23.8407	29.0527	30.4259	29.6267
ENST00000599144	ENSG00000126456	IRF3	59.8312	59.2826	59.9622	79.4912	84.0686	73.2652
ENST00000394723	ENSG00000131503	ANKHD1	17.8135	18.5818	18.3154	23.1011	25.2275	23.6554
ENST00000586242	ENSG00000030582	GRN	71.7476	79.099	74.7723	96.0426	106.447	95.9012
ENST00000394690	ENSG00000162236	STX5	22.4095	21.1156	23.444	30.8958	30.5163	28.6942
ENST00000374881	ENSG00000204264	PSMB8	8.97566	9.95836	8.46921	12.7917	14.4328	12.4831
ENST00000418919	ENSG00000135677	GNS	12.7781	12.5483	11.6681	16.4237	16.814	15.4781
ENST00000489905	ENSG00000227057	WDR46	38.0754	40.3739	41.2188	52.9117	59.2179	49.9747
ENST00000302787	ENSG00000168924	LETM1	11.2077	11.1262	10.7137	15.1139	16.1849	13.3926
ENST00000492213	ENSG00000100142	POLR2F	135.918	128.452	147.284	176.863	192.431	178.913
ENST00000355264	ENSG00000185009	AP3M1	16.9529	17.4832	17.401	21.8008	22.7874	22.1616
ENST00000425042	ENSG00000167861	HID1	1.6956	1.9261	1.25593	3.11853	3.34625	2.37186
ENST00000301332	ENSG00000167702	KIFC2	1.28499	1.098	1.15179	1.99017	2.00959	1.7089
ENST00000285697	ENSG00000155330	C16orf87	9.41104	9.21276	10.2523	14.1101	12.6416	14.1743
ENST00000392784	ENSG00000135093	USP30	1.97011	1.63872	1.66676	3.21881	2.89063	2.58171
ENST00000510506	ENSG00000251669	FAM86EP	1.95456	2.42697	2.00404	4.15533	4.02988	3.33846
ENST00000313005	ENSG00000186318	BACE1	2.30368	2.43004	2.25874	3.36331	3.94859	3.0329
ENST00000367808	ENSG00000117475	BLZF1	4.12288	3.95105	4.48323	5.80195	5.99424	6.08036
ENST00000523356	ENSG00000156795	WDYHV1	11.5756	12.2722	11.8011	17.9102	18.3084	15.6152
ENST00000340553	ENSG00000170802	FOXN2	4.09594	4.14422	4.13019	5.46422	5.46359	5.64427
ENST00000267868	ENSG00000051180	RAD51	15.8412	16.2332	17.0551	21.1623	22.7792	21.0452
ENST00000277315	ENSG00000148218	ALAD	3.08462	3.28387	3.64068	5.24886	5.46813	4.98124
ENST00000322275	ENSG00000122550	KLHL7	37.0089	48.0527	41.9559	60.7747	66.2622	54.222
ENST00000536937	ENSG00000167766	ZNF83	3.50103	3.40457	3.52366	4.79137	4.90313	5.15515
ENST00000261889	ENSG00000028528	SNX1	11.2243	11.178	11.0427	14.8197	16.2785	13.863
ENST00000370282	ENSG00000117500	TMED5	6.15164	5.9134	5.56365	8.93578	7.96643	7.43478
ENST00000230124	ENSG00000112367	FIG4	8.91263	9.00178	7.67082	12.5617	12.3954	10.9235
ENST00000234038	ENSG00000115685	PPP1R7	19.7801	18.0986	17.6513	25.049	26.6722	23.3514
ENST00000486447	ENSG00000119878	CRIPT	6.51417	6.26207	8.01363	10.0445	9.93974	11.0333
ENST00000521264	ENSG00000177556	ATOX1	6.15816	5.75247	6.6315	8.18814	9.44507	8.20469
ENST00000564530	ENSG00000159579	RSPRY1	8.21	7.83982	7.6416	10.0959	10.8199	10.802
ENST00000424846	ENSG00000241015	TPM3P9	2.87863	2.30372	3.02222	3.86554	4.2913	5.078
ENST00000593035	ENSG00000134779	TPGS2	62.0365	60.3268	58.5529	79.6681	82.7912	73.4913
ENST00000488300	ENSG00000180537	RNF182	2.32388	2.00992	2.10206	3.31055	3.42151	2.94216
ENST00000246027	ENSG00000088970	PLK1S1	10.5338	9.98754	9.09059	13.7153	14.7352	12.8741
ENST00000447802	ENSG00000106524	ANKMY2	5.91164	6.41382	5.74891	9.49519	10.8508	7.52622
ENST00000510098	ENSG00000153113	CAST	7.39499	7.11838	5.93431	10.6248	12.3195	9.26048
ENST00000233099	ENSG00000008869	HEATR5B	3.183	3.70672	2.82491	4.58925	5.31421	4.32949
ENST00000300181	ENSG00000166925	TSC22D4	10.2928	10.658	10.8672	14.2393	14.7208	13.5885
ENST00000373616	ENSG00000137409	MTCH1	109.152	111.659	110.922	146.437	158.937	131.647
ENST00000340004	ENSG00000115325	DOK1	5.58149	6.00256	5.69027	8.00012	9.93391	7.86276
ENST00000333129	ENSG00000182263	FIGN	1.54256	1.73086	1.62748	2.17984	2.20469	2.36851
ENST00000248450	ENSG00000127837	AAMP	83.78	90.1077	90.1114	111.104	118.591	108.281
ENST00000219400	ENSG00000103121	CMC2	24.2636	20.4438	26.1247	33.4623	33.6323	33.7508
ENST00000369466	ENSG00000116830	TTF2	7.24154	8.285	6.81489	9.89528	10.5818	9.46899
ENST00000203556	ENSG00000089639	GMIP	7.21505	7.07662	6.90666	9.67997	10.6674	8.86459
ENST00000471976	ENSG00000011332	DPF1	5.45207	4.81635	7.9038	9.55204	10.6684	10.9153
ENST00000534405	ENSG00000166311	SMPD1	0.73236	0.65735	1.20677	1.60509	1.98069	1.73901
ENST00000393384	ENSG00000095321	CRAT	1.80566	1.58505	1.56375	3.2424	3.3502	2.67841
ENST00000480456	ENSG00000154721	JAM2	1.33444	1.44512	1.25596	1.99639	2.0066	2.00299
ENST00000282077	ENSG00000152256	PDK1	1.83739	2.1409	1.40007	3.14406	4.12568	2.42924
ENST00000524588	ENSG00000118513	MYB	0.82424	1.00656	1.21349	1.72044	1.96315	1.98475
ENST00000538278	ENSG00000137094	DNAJB5	16.0071	15.2199	14.7126	20.2172	22.2012	19.2559
ENST00000319017	ENSG00000178537	SLC25A20	3.81343	3.51017	3.87063	5.55938	5.90479	5.1971
ENST00000425012	ENSG00000183283	DAZAP2	6.29153	5.87538	6.23868	9.57159	8.29977	9.84199
ENST00000482454	ENSG00000077380	DYNC1I2	28.0914	27.3788	25.4607	36.8134	42.5958	32.9737
ENST00000256682	ENSG00000134287	ARF3	107.451	110.424	103.471	138.85	141.727	128.847
ENST00000568224	ENSG00000261832	CLN3	13.9718	13.6137	14.234	20.1036	19.8446	17.4056
ENST00000296585	ENSG00000164171	ITGA2	1.21704	1.28437	0.97839	1.9467	1.87363	1.57598
ENST00000346234	ENSG00000134996	OSTF1	6.71224	7.51314	7.19814	9.40797	11.0192	10.5149
ENST00000295612	ENSG00000163412	EIF4E3	5.25961	5.55606	5.1525	7.4699	8.13649	6.87102
ENST00000472747	ENSG00000163536	SERPINI1	2.20933	2.29932	1.7709	3.70523	4.4042	3.48645
ENST00000505615	ENSG00000038427	VCAN	60.9878	71.9477	60.3728	83.3073	98.5789	83.4673
ENST00000448469	ENSG00000100626	GALNT16	1.74522	1.9804	1.59526	3.07301	3.20139	2.50725
ENST00000359232	ENSG00000197119	SLC25A29	15.9752	17.1293	18.1435	22.3699	24.1128	21.6154
ENST00000259963	ENSG00000137414	FAM8A1	4.15423	4.09035	4.47643	5.56127	5.84435	5.81552
ENST00000577272	ENSG00000265649	MIR4709	120.572	107.557	137.783	173.809	189.82	183.059
ENST00000507152	ENSG00000248329	RP11-366M4.3	15.146	17.2898	17.0748	20.5447	22.9179	21.9655
ENST00000461267	ENSG00000100075	SLC25A1	59.1721	64.975	57.9468	82.9698	95.8552	74.1797
ENST00000267485	ENSG00000139971	C14orf37	1.46389	1.61165	1.41963	2.06168	3.0988	2.19071
ENST00000318130	ENSG00000116406	EDEM3	2.74175	2.90655	2.8366	3.85705	3.79786	3.72158
ENST00000510395	ENSG00000047579	DTNBP1	7.75352	6.89468	7.26086	9.76218	10.7781	10.7958
ENST00000315013	ENSG00000180104	EXOC3	14.5124	14.2153	13.5348	17.9194	19.6397	18.0066
ENST00000468643	ENSG00000185272	RBM11	0.77822	0.85659	0.82493	1.53097	1.41122	1.44362
ENST00000307845	ENSG00000115756	HPCAL1	4.21024	4.77874	4.08406	6.48629	6.88298	5.95337
ENST00000586336	ENSG00000067836	ROGDI	11.7274	13.0448	11.6543	18.4102	21.5001	15.5981
ENST00000601870	ENSG00000268614	CTD-2207O23.10	6.3998	7.03655	6.17011	9.82404	10.6036	9.06283
ENST00000355739	ENSG00000134899	ERCC5	5.19181	5.19102	4.56219	6.42242	7.21725	6.66848
ENST00000344458	ENSG00000188760	TMEM198	6.36295	6.60942	9.0923	11.1329	11.36	11.1158
ENST00000175091	ENSG00000068697	LAPTM4A	128.233	125.604	121.498	164.327	168.761	149.911
ENST00000290949	ENSG00000159720	ATP6V0D1	44.4467	45.9511	48.5719	59.9554	67.8286	56.9076
ENST00000368463	ENSG00000163346	PBXIP1	9.32016	9.23532	8.63085	13.1616	14.2919	10.9953
ENST00000526433	ENSG00000173465	SSSCA1	27.9696	27.5744	32.7777	39.1333	42.3701	40.7778
ENST00000545145	ENSG00000122965	RBM19	12.7295	13.0158	12.8962	15.8464	17.1509	16.5627
ENST00000484394	ENSG00000213397	HAUS7	12.6391	11.6986	11.1489	15.9717	17.6301	15.2962
ENST00000493015	ENSG00000116954	RRAGC	9.52555	8.98531	10.6201	13.2217	14.8526	15.5203
ENST00000538999	ENSG00000185022	MAFF	2.89868	2.77497	3.83438	4.75785	4.80518	5.5477
ENST00000541730	ENSG00000172197	MBOAT1	3.18915	3.61882	3.73411	5.24884	5.02613	4.7366
ENST00000500741	ENSG00000248008	DYNLL1-AS1	4.6935	3.8493	5.04242	6.93335	6.7017	6.79149
ENST00000370009	ENSG00000102030	NAA10	69.9685	72.9592	73.2225	92.9747	106.297	88.2546
ENST00000320095	ENSG00000176845	METRNL	6.63227	6.64458	6.69284	9.32589	8.99973	9.49976
ENST00000599612	ENSG00000254858	MPV17L2	25.5188	29.2949	30.02	36.0498	38.3807	37.7842
ENST00000571846	ENSG00000182224	CYB5D1	6.20822	5.80825	7.1276	8.84785	9.05175	9.6593
ENST00000374552	ENSG00000158813	EDA	2.90449	3.24534	2.68098	4.16424	5.02588	3.84796
ENST00000485303	ENSG00000177707	PVRL3	24.1821	22.4342	23.7781	29.926	31.7506	29.3174
ENST00000376521	ENSG00000102100	SLC35A2	12.3775	13.2058	15.0701	17.4132	18.6127	18.8492
ENST00000513154	ENSG00000152503	TRIM36	3.37305	3.58636	3.31865	4.27163	5.1474	5.01381
ENST00000310496	ENSG00000169733	RFNG	10.4403	9.67546	8.80623	13.4808	14.2822	12.6834
ENST00000525385	ENSG00000149809	TM7SF2	31.5954	31.6814	32.7414	46.1509	49.2239	38.3448
ENST00000585442	ENSG00000127445	PIN1	54.8255	51.3853	55.3794	73.3399	75.8466	66.411
ENST00000261407	ENSG00000111684	LPCAT3	30.8038	31.1502	30.4977	39.8298	43.6854	37.3513
ENST00000310836	ENSG00000174607	UGT8	6.37698	7.12684	6.57194	8.63475	9.62204	8.59631
ENST00000528906	ENSG00000185627	PSMD13	102.103	102.802	97.9241	135.068	143.116	120.449
ENST00000572544	ENSG00000103343	ZNF174	5.60401	5.30526	6.3473	8.88594	8.65541	8.43046
ENST00000374412	ENSG00000138400	MDH1B	1.16045	0.97684	1.33499	1.89481	1.93282	1.93599
ENST00000319359	ENSG00000128886	ELL3	2.37278	2.03692	2.10892	3.54713	3.57295	3.01843
ENST00000602836	ENSG00000270181	BIVM-ERCC5	5.31454	5.33079	4.61403	6.66489	7.40631	6.82009
ENST00000479094	ENSG00000188938	FAM120AOS	25.1	24.8215	26.8364	32.9563	33.9562	32.4867
ENST00000405342	ENSG00000122643	NT5C3A	12.1054	12.9537	13.6622	17.6695	17.2898	18.2923
ENST00000284617	ENSG00000154429	CCSAP	3.10624	3.13696	3.06843	4.22116	4.23914	4.1125
ENST00000360824	ENSG00000166734	CASC4	7.76584	8.60329	7.56415	11.2806	11.5292	9.80288
ENST00000527194	ENSG00000178719	GRINA	67.8299	73.7297	76.6428	89.4616	99.402	95.1797
ENST00000258439	ENSG00000135956	TMEM127	9.42322	9.25872	10.9319	12.6599	13.1059	13.5529
ENST00000536038	ENSG00000187531	SIRT7	4.82984	4.2172	5.67241	7.24163	7.14693	7.79499
ENST00000367833	ENSG00000143155	TIPRL	17.3303	17.0915	16.6715	21.2259	24.4568	22.4387
ENST00000452533	ENSG00000087470	DNM1L	20.6974	20.8017	19.4347	26.0358	25.985	25.3933
ENST00000370495	ENSG00000155287	SLC25A28	5.63844	4.96289	5.29593	8.03724	7.2493	7.98525
ENST00000247618	ENSG00000256053	APOPT1	7.6693	7.35829	7.74597	10.3108	10.1378	10.1181
ENST00000453085	ENSG00000135241	PNPLA8	6.2204	6.17908	5.20696	7.70102	8.67864	8.55123
ENST00000565973	ENSG00000140526	ABHD2	3.17044	4.27826	3.16364	5.55606	5.96335	4.93933
ENST00000405510	ENSG00000100242	SUN2	1.75857	1.76411	1.05813	3.26767	3.47366	2.20138
ENST00000354228	ENSG00000125354	SEPT6	13.6616	16.4695	11.9714	19.8847	25.7312	19.083
ENST00000594759	ENSG00000105486	LIG1	18.5095	21.0627	18.4201	26.1153	28.7905	23.3097
ENST00000490362	ENSG00000115457	IGFBP2	46.3511	49.9867	47.7072	66.7804	71.6821	55.8586
ENST00000486332	ENSG00000168394	TAP1	5.29883	5.44749	4.16595	7.70856	8.57649	6.55193
ENST00000296597	ENSG00000164182	NDUFAF2	26.9074	27.206	28.8833	42.4312	42.2823	33.7206
ENST00000572595	ENSG00000129195	FAM64A	76.117	76.1429	81.3837	100.642	102.135	95.157
ENST00000263895	ENSG00000115963	RND3	30.4464	27.6819	31.149	38.196	39.3819	38.1869
ENST00000391696	ENSG00000249471	ZNF324B	1.27014	1.35782	1.53364	1.93401	2.14974	2.27245
ENST00000377340	ENSG00000101343	CRNKL1	12.3536	12.43	12.8187	15.7926	16.2833	15.8681
ENST00000335420	ENSG00000128607	KLHDC10	4.39378	4.15464	4.41544	5.1952	6.25344	6.22648
ENST00000370698	ENSG00000198689	SLC9A6	5.59001	6.1477	5.66135	7.46952	8.00318	7.47406
ENST00000361470	ENSG00000198934	MAGEE1	4.29334	4.75488	4.30257	6.62415	6.29812	5.63631
ENST00000575639	ENSG00000170043	TRAPPC1	90.7592	95.6344	93.2446	116.909	123.089	116.99
ENST00000265563	ENSG00000114302	PRKAR2A	7.73523	7.63175	6.99749	10.027	11.2581	9.06845
ENST00000000442	ENSG00000173153	ESRRA	13.0954	14.3108	15.6755	18.2945	19.2667	20.1503
ENST00000232519	ENSG00000114405	C3orf14	17.4243	13.2207	20.684	26.1635	27.6955	27.6107
ENST00000297533	ENSG00000164897	TMUB1	22.406	22.2398	25.7075	31.9709	32.6247	29.9993
ENST00000357166	ENSG00000188706	ZDHHC9	12.2898	11.6921	10.9161	15.467	17.0573	14.2662
ENST00000489271	ENSG00000151092	NGLY1	3.01129	2.89704	2.54032	4.22854	4.60091	3.8753
ENST00000477680	ENSG00000242802	AP5Z1	5.09861	5.34652	6.31131	7.81632	8.33794	7.48633
ENST00000368401	ENSG00000169241	SLC50A1	31.2879	33.0673	30.796	41.0667	43.4226	39.3321
ENST00000429310	ENSG00000160336	ZNF761	7.35289	7.3674	6.81729	9.08711	9.43119	9.69741
ENST00000299267	ENSG00000166206	GABRB3	48.974	56.936	49.9015	67.7274	76.2231	62.9663
ENST00000269392	ENSG00000141577	AZI1	6.23706	6.08395	6.23028	8.03579	8.5085	8.01683
ENST00000395571	ENSG00000165156	ZHX1	1.03186	1.4968	1.29872	1.82544	2.3536	1.97042
ENST00000327578	ENSG00000078674	PCM1	22.4159	24.5519	21.0034	28.276	33.1115	29.0737
ENST00000538809	ENSG00000141542	RAB40B	0.8808	1.07205	0.6916	2.48963	3.31344	1.57434
ENST00000393860	ENSG00000108774	RAB5C	63.6464	64.6645	68.3185	84.6165	90.6297	78.8202
ENST00000456129	ENSG00000225783	MIAT	2.49828	2.51831	2.49456	3.28609	3.17048	4.14586
ENST00000284320	ENSG00000154174	TOMM70A	29.8159	29.316	29.0502	36.5248	37.3943	36.5385
ENST00000563741	ENSG00000162032	SPSB3	6.03749	6.44628	6.51835	9.3156	9.55757	8.11497
ENST00000415811	ENSG00000108433	GOSR2	7.72838	7.7788	8.00151	10.7454	10.1995	10.6108
ENST00000489559	ENSG00000060971	ACAA1	2.26091	3.62711	3.10087	5.8726	5.52666	5.12185
ENST00000229769	ENSG00000112039	FANCE	8.3223	8.13284	6.79148	11.6526	12.0959	9.76999
ENST00000538183	ENSG00000112096	SOD2	4.95753	5.19145	5.21113	6.13309	6.71238	6.7255
ENST00000493523	ENSG00000135631	RAB11FIP5	4.29755	4.43742	4.16067	5.82484	5.75286	5.6801
ENST00000258424	ENSG00000135940	COX5B	160.537	154.438	170.958	220.318	225.513	193.656
ENST00000465023	ENSG00000100360	IFT27	13.3215	12.8508	12.517	19.9445	18.415	19.1092
ENST00000366663	ENSG00000119280	C1orf198	16.9299	17.3341	19.4431	24.1961	23.1232	22.7342
ENST00000452168	ENSG00000135424	ITGA7	5.56607	6.38316	5.62032	7.69455	8.72621	7.54647
ENST00000441788	ENSG00000105325	FZR1	6.12709	6.30845	6.5859	8.37341	8.50357	7.93131
ENST00000368090	ENSG00000143315	PIGM	4.43966	3.99356	4.74554	6.10727	5.86771	6.14072
ENST00000335647	ENSG00000186625	KATNA1	12.6014	10.23	11.9807	16.5695	16.2316	15.8136
ENST00000413080	ENSG00000160058	BSDC1	17.7651	17.0087	19.8691	24.0275	23.4047	24.5529
ENST00000508768	ENSG00000154277	UCHL1	502.367	506.058	538.073	651.614	675.108	622.645
ENST00000357948	ENSG00000163618	CADPS	1.06202	1.04322	1.07299	1.57371	1.67681	1.46601
ENST00000427190	ENSG00000198814	GK	2.29566	2.02269	2.2053	3.50394	3.30074	3.06911
ENST00000258111	ENSG00000135643	KCNMB4	3.55341	4.27255	3.66634	5.39406	6.24542	4.86271
ENST00000562348	ENSG00000167191	GPRC5B	50.8449	52.0318	53.7002	63.8495	67.7993	65.3735
ENST00000343242	ENSG00000198517	MAFK	3.88679	4.82272	5.07779	5.79723	7.28114	7.31978
ENST00000538610	ENSG00000143106	PSMA5	175.638	174.131	185.58	216.73	234.693	224.039
ENST00000249289	ENSG00000128524	ATP6V1F	87.1995	83.4799	85.0241	108	117.627	104.885
ENST00000309083	ENSG00000159335	PTMS	213.47	223.734	215.205	275.138	291.655	258.392
ENST00000285407	ENSG00000155090	KLF10	11.1345	12.7993	12.6164	14.7596	16.3676	17.8067
ENST00000495552	ENSG00000248592	TMEM110-MUSTN1	6.19824	7.10348	6.48956	8.54441	9.66279	8.20927
ENST00000370526	ENSG00000182195	LDOC1	33.4434	30.6344	34.6731	44.9817	43.9421	41.2593
ENST00000261250	ENSG00000047621	C12orf4	4.0878	3.62789	4.0484	5.61633	5.6826	5.08907
ENST00000499666	ENSG00000109270	LAMTOR3	5.61654	5.8003	6.68235	7.67272	8.51322	8.37834
ENST00000502852	ENSG00000198585	NUDT16	6.25945	7.59035	8.68605	10.7737	10.8293	11.4069
ENST00000555370	ENSG00000119650	IFT43	8.08807	8.13216	9.39379	12.8023	13.9128	12.8286
ENST00000229595	ENSG00000111875	ASF1A	20.6958	18.338	20.8711	25.7933	26.7153	26.049
ENST00000317370	ENSG00000181856	SLC2A4	1.49823	1.35049	1.63433	2.41469	2.43542	2.0722
ENST00000602368	ENSG00000159753	RLTPR	11.965	11.8447	11.5272	16.7362	17.5105	15.1818
ENST00000272163	ENSG00000143815	LBR	22.4725	25.6992	21.2648	32.5267	35.408	27.6994
ENST00000397901	ENSG00000131165	CHMP1A	44.6189	42.5406	47.6742	58.3198	60.5586	55.0603
ENST00000373030	ENSG00000101052	IFT52	23.587	22.6168	23.243	29.7071	31.4719	28.7105
ENST00000405333	ENSG00000115758	ODC1	155.615	165.37	186.953	208.881	227.088	222.728
ENST00000464506	ENSG00000123595	RAB9A	11.3704	11.4101	12.3275	15.4898	15.283	15.5137
ENST00000234827	ENSG00000116205	TCEANC2	3.48948	3.61218	3.46123	5.03093	4.91985	4.48924
ENST00000417761	ENSG00000262560	RP11-296A16.1	2.22157	1.91862	2.09325	3.43607	3.44574	2.83324
ENST00000408939	ENSG00000196659	TTC30B	2.63279	1.81347	2.77262	4.02287	3.61819	3.94479
ENST00000235532	ENSG00000116885	OSCP1	1.94147	1.87186	1.5895	2.84287	3.26807	2.77933
ENST00000306071	ENSG00000170175	CHRNB1	4.71538	4.65838	4.30813	6.30615	6.37416	6.1269
ENST00000535617	ENSG00000155368	DBI	205.492	216.611	215.229	260.073	303.238	259.218
ENST00000392035	ENSG00000160392	C19orf47	10.5648	9.89359	11.322	14.658	14.2778	13.794
ENST00000533518	ENSG00000255439	RP11-196G11.1	10.7052	11.2529	13.257	15.3454	18.7767	15.6243
ENST00000586703	ENSG00000064547	LPAR2	17.2718	17.532	20.799	23.9975	24.2135	27.8189
ENST00000323039	ENSG00000105204	DYRK1B	11.7005	10.472	14.9932	18.0455	17.1413	19.3083
ENST00000468053	ENSG00000143537	ADAM15	4.13015	4.64939	3.73127	7.35465	7.33388	7.50917
ENST00000239882	ENSG00000120690	ELF1	4.03807	3.73597	3.60969	5.07231	5.08217	5.46852
ENST00000507961	ENSG00000123739	PLA2G12A	17.4299	18.3845	20.2736	25.2574	27.252	24.8766
ENST00000402563	ENSG00000177150	FAM210A	5.55737	5.57993	5.7488	7.01079	7.37069	7.91972
ENST00000562125	ENSG00000167515	TRAPPC2L	38.8388	35.5864	41.1361	51.1244	51.1549	51.1974
ENST00000372829	ENSG00000126947	ARMCX1	12.5504	11.9393	12.0386	15.4231	17.6977	15.5861
ENST00000595200	ENSG00000104863	LIN7B	0.77998	0.66041	0.88038	2.07237	1.91849	1.43181
ENST00000367569	ENSG00000169976	SF3B5	123.914	119.813	150.873	171.322	189.337	173.756
ENST00000541588	ENSG00000175582	RAB6A	25.9505	28.0088	24.6496	35.4702	37.2838	33.077
ENST00000337386	ENSG00000138386	NAB1	5.84166	6.06133	5.1253	7.32771	7.76127	7.5953
ENST00000306908	ENSG00000171970	ZNF57	2.78621	3.27649	3.40312	4.28768	4.80765	4.84545
ENST00000239367	ENSG00000120256	LRP11	6.65736	6.83457	6.4315	8.29037	9.32038	8.76599
ENST00000441094	ENSG00000114026	OGG1	14.2604	14.8045	16.1707	21.5623	21.9774	19.4011
ENST00000332624	ENSG00000115993	TRAK2	5.23882	5.47404	4.80532	7.15079	6.81267	6.43274
ENST00000330912	ENSG00000183479	TREX2	15.4732	14.7677	14.1256	19.8205	21.5767	17.9571
ENST00000495514	ENSG00000144857	BOC	0.88388	0.96928	0.83327	1.34532	1.3154	1.38214
ENST00000275954	ENSG00000147027	TMEM47	13.1373	13.1693	10.4788	19.0229	19.084	14.8741
ENST00000599177	ENSG00000197619	ZNF615	4.36256	3.82114	5.36707	6.1995	6.51517	7.41972
ENST00000425508	ENSG00000122507	BBS9	2.30969	2.38685	1.96326	3.63621	4.52089	3.12624
ENST00000589146	ENSG00000126247	CAPNS1	115.625	108.774	112.878	147.675	158.584	134.539
ENST00000534025	ENSG00000175348	TMEM9B	5.57339	5.54514	6.13579	7.33727	8.11179	8.64281
ENST00000536638	ENSG00000186462	NAP1L2	10.4374	10.3585	9.33742	13.4451	13.7317	13.1591
ENST00000598550	ENSG00000142546	NOSIP	67.3792	63.9682	71.9915	86.1573	92.7433	85.1252
ENST00000348332	ENSG00000084676	NCOA1	4.45666	4.83049	3.98533	5.42968	6.38022	6.08224
ENST00000370664	ENSG00000165886	UBTD1	13.711	14.0219	15.0013	19.9516	18.8446	17.98
ENST00000456923	ENSG00000115414	FN1	14.8539	17.7125	13.4811	20.9947	26.3124	19.4869
ENST00000292140	ENSG00000176531	PHLDB3	2.14061	2.27963	2.2315	3.26052	3.28954	3.08684
ENST00000332674	ENSG00000119950	MXI1	1.3601	1.22934	1.21898	2.4952	2.31836	1.64882
ENST00000312221	ENSG00000110628	SLC22A18	0.65597	0.88686	0.78506	1.74409	1.89208	1.17759
ENST00000273598	ENSG00000145029	NICN1	4.22714	4.23973	3.80383	5.54753	5.57878	5.77116
ENST00000540037	ENSG00000111319	SCNN1A	24.8284	28.3237	27.798	33.186	40.8255	33.9162
ENST00000254998	ENSG00000132661	NXT1	16.8105	15.5742	17.3967	20.6953	23.3549	23.4199
ENST00000375733	ENSG00000116809	ZBTB17	7.07639	6.78788	7.96469	10.6048	9.66275	9.57048
ENST00000530401	ENSG00000110429	FBXO3	3.49606	3.4851	2.93218	4.70698	4.75024	4.13549
ENST00000370645	ENSG00000174021	GNG5	110.063	105.171	116.291	144.697	143.17	135.48
ENST00000361568	ENSG00000221988	PPT2	13.905	13.189	15.2932	19.3504	18.9569	18.2557
ENST00000486860	ENSG00000075142	SRI	50.53	48.2917	49.4794	59.1193	68.1353	64.0348
ENST00000498522	ENSG00000107140	TESK1	4.45704	5.01202	5.76896	6.92891	7.12046	7.68389
ENST00000507747	ENSG00000249141	RP11-514O12.4	5.91378	6.67218	4.311	9.81511	11.6633	8.28756
ENST00000464408	ENSG00000116127	ALMS1	7.37428	8.04968	8.41596	10.571	12.2427	12.9181
ENST00000263559	ENSG00000122958	VPS26A	22.7618	21.0365	22.0924	28.4253	26.657	29.6774
ENST00000552842	ENSG00000219200	RNASEK	107.4	102.799	112.619	140.275	136.21	134.823
ENST00000328434	ENSG00000183978	COA3	63.1345	63.1169	77.2014	89.2035	89.9506	91.9243
ENST00000432145	ENSG00000198088	NUP62CL	0.701	0.62003	0.88461	1.98707	1.91259	1.4368
ENST00000475185	ENSG00000134490	TMEM241	2.3015	2.34585	2.25316	3.5054	3.98322	3.03375
ENST00000370314	ENSG00000011677	GABRA3	3.13681	3.54483	3.32015	4.3723	4.7292	4.49487
ENST00000595483	ENSG00000090013	BLVRB	34.1307	31.8028	32.6344	46.6126	47.6468	40.017
ENST00000571841	ENSG00000262633	RP11-156P1.2	17.6702	17.7543	19.0662	25.2751	23.2452	24.766
ENST00000372129	ENSG00000133124	IRS4	1.11042	1.15765	0.8882	1.61924	1.79891	1.51296
ENST00000480071	ENSG00000148832	PAOX	2.67996	2.23056	2.78104	3.97137	4.02059	4.02719
ENST00000360820	ENSG00000136021	SCYL2	9.67486	10.2377	8.9096	12.6532	13.1599	11.6109
ENST00000291416	ENSG00000116525	TRIM62	5.23203	6.89314	6.25966	8.2102	8.29222	8.68932
ENST00000248958	ENSG00000128228	SDF2L1	23.298	27.1237	22.9373	32.0957	38.6184	31.3056
ENST00000537864	ENSG00000124194	GDAP1L1	5.78978	5.58389	4.95456	8.10071	9.14142	7.4573
ENST00000310611	ENSG00000174151	CYB561D1	1.80877	1.57879	2.05341	2.49836	2.62102	2.82268
ENST00000353088	ENSG00000088833	NSFL1C	37.972	38.4569	37.6799	47.929	52.344	45.1104
ENST00000349129	ENSG00000083097	DOPEY1	2.06863	2.19826	1.97187	2.60877	3.04888	2.77294
ENST00000265191	ENSG00000112981	NME5	0.77965	0.60512	0.71421	1.23409	1.88009	1.381
ENST00000378230	ENSG00000116198	CEP104	3.65191	4.05067	3.70435	5.21662	5.19071	4.67232
ENST00000415002	ENSG00000085063	CD59	30.1385	29.7737	33.169	38.6938	39.0306	41.3916
ENST00000408047	ENSG00000243789	JMJD7	4.99976	4.67985	4.36546	7.67541	8.00335	6.05635
ENST00000393545	ENSG00000042317	SPATA7	3.78081	3.04492	2.89542	5.4488	4.52181	4.86787
ENST00000306077	ENSG00000170876	TMEM43	18.962	18.7789	19.6647	23.7435	24.3025	23.9927
ENST00000527564	ENSG00000254531	AP001816.1	1.74426	2.0353	2.31118	3.41665	4.73195	3.33676
ENST00000530336	ENSG00000100504	PYGL	6.30427	6.8147	5.46458	8.6734	10.7612	8.29461
ENST00000568300	ENSG00000174628	IQCK	1.61902	1.67925	1.89099	3.23998	3.42005	2.28378
ENST00000310418	ENSG00000175416	CLTB	16.9552	18.176	19.0598	24.0617	26.5831	22.3862
ENST00000569691	ENSG00000261652	C15orf65	0.66158	0.63017	0.62614	1.68298	1.35377	1.52035
ENST00000594635	ENSG00000105656	ELL	5.93602	5.79923	5.85606	7.72667	7.67835	7.43362
ENST00000344423	ENSG00000186918	ZNF395	5.28775	5.15961	4.31649	7.07204	7.28366	6.11811
ENST00000510143	ENSG00000072201	LNX1	1.46091	1.61601	1.79004	4.124	3.47744	2.45869
ENST00000274813	ENSG00000146085	MUT	5.25605	5.16411	4.67539	6.76956	7.6101	6.28824
ENST00000248248	ENSG00000103111	MON1B	8.40445	7.94087	8.29835	10.6065	10.0407	10.7014
ENST00000372548	ENSG00000147231	CXorf57	1.04391	1.4618	1.1507	1.8158	2.35468	1.77667
ENST00000400721	ENSG00000141522	ARHGDIA	116.991	115.623	133.677	159.017	156.815	151.514
ENST00000300086	ENSG00000166848	TERF2IP	7.48188	7.48308	9.92802	10.3441	13.2868	14.4259
ENST00000555357	ENSG00000123374	CDK2	6.75376	6.12112	7.01217	8.71862	9.5384	9.66363
ENST00000605870	ENSG00000100890	KIAA0391	31.1905	29.8033	27.7901	38.9932	41.0728	35.814
ENST00000509627	ENSG00000215217	C5orf49	0.67547	0.64341	0.89502	1.3403	1.55394	1.79143
ENST00000582672	ENSG00000166685	COG1	4.3724	5.61624	5.26683	8.02197	8.51169	7.8344
ENST00000534911	ENSG00000168876	ANKRD49	3.76221	3.36775	3.88391	5.35034	5.94184	6.14867
ENST00000367500	ENSG00000116668	SWT1	1.89785	2.01339	1.54139	3.10269	3.31074	2.31506
ENST00000298564	ENSG00000048140	TSPAN17	21.1354	21.2532	21.4314	29.4154	30.0869	24.561
ENST00000541305	ENSG00000089693	MLF2	178.293	170.761	190.137	237.422	241.156	214.2
ENST00000515314	ENSG00000103018	CYB5B	92.8757	93.3754	93.1822	110.553	127.795	114.039
ENST00000475550	ENSG00000169764	UGP2	85.9702	85.1582	84.4541	108.694	120.338	98.7692
ENST00000597396	ENSG00000160410	SHKBP1	16.8358	18.6129	15.5289	26.0411	26.5602	20.4306
ENST00000318348	ENSG00000139433	GLTP	10.9372	11.393	10.3459	15.1167	15.7146	13.0195
ENST00000555557	ENSG00000100883	SRP54	40.4588	39.6159	37.3786	49.4065	52.6921	47.1073
ENST00000566059	ENSG00000169682	SPNS1	29.6924	33.1594	36.4979	43.7795	48.6828	40.6387
ENST00000449141	ENSG00000125868	DSTN	186.372	184.336	182.354	234.222	238.345	217.56
ENST00000356406	ENSG00000087008	ACOX3	2.27654	2.65036	2.48978	3.81181	4.07808	3.14214
ENST00000303991	ENSG00000169258	GPRIN1	9.57149	9.84186	10.9481	13.0277	12.3999	14.2484
ENST00000361367	ENSG00000198730	CTR9	16.4208	17.6735	17.0069	20.8367	22.5175	20.7125
ENST00000487218	ENSG00000060762	MPC1	10.5449	9.68692	11.3037	14.0903	17.266	14.1944
ENST00000367385	ENSG00000151414	NEK7	1.62739	1.44733	1.67225	2.12064	2.35701	2.3681
ENST00000416858	ENSG00000125454	SLC25A19	10.3109	9.75942	12.6171	14.1806	15.3393	17.0066
ENST00000566275	ENSG00000102893	PHKB	3.93347	4.08087	3.98364	5.91456	6.74243	5.2503
ENST00000374767	ENSG00000136783	NIPSNAP3A	4.852	4.17962	4.58416	6.74032	6.48298	6.21847
ENST00000367591	ENSG00000034693	PEX3	7.34823	7.29941	6.97014	9.82722	10.0851	9.128
ENST00000368547	ENSG00000127884	ECHS1	91.7154	89.9798	91.1224	117.475	123.471	105.648
ENST00000368850	ENSG00000112394	SLC16A10	0.76432	0.88801	0.86893	1.11604	1.17827	1.21894
ENST00000295713	ENSG00000163486	SRGAP2	4.82647	5.59273	4.96212	6.46798	6.63073	6.737
ENST00000358117	ENSG00000066382	MPPED2	0.70188	0.87322	0.78449	1.34094	1.36784	1.23308
ENST00000601460	ENSG00000239665	RP11-295P9.3	7.32671	7.10898	8.36138	11.0209	10.4296	11.9899
ENST00000476143	ENSG00000143183	TMCO1	59.9451	55.6878	59.2375	76.5637	79.1143	70.995
ENST00000574306	ENSG00000186594	MIR22HG	0.97077	0.61229	0.985	1.32153	1.58299	2.11031
ENST00000335765	ENSG00000109103	UNC119	33.6025	32.6527	32.7599	42.1435	42.9478	40.1154
ENST00000347691	ENSG00000182400	TRAPPC6B	8.26823	8.44485	8.51944	10.5737	11.0214	10.7055
ENST00000461137	ENSG00000135315	KIAA1009	2.06778	1.72539	1.70967	2.46598	2.72851	2.74019
ENST00000467946	ENSG00000178445	GLDC	11.5551	12.0352	10.5887	18.3511	17.5311	16.0574
ENST00000539601	ENSG00000197818	SLC9A8	2.73027	2.65752	2.80715	3.96236	3.92443	3.73627
ENST00000317204	ENSG00000078902	TOLLIP	8.64801	9.39876	10.4744	11.9205	12.6668	12.6959
ENST00000356922	ENSG00000174405	LIG4	1.41054	1.23162	1.27567	1.89666	1.79304	2.05152
ENST00000406829	ENSG00000219545	RPA3-AS1	4.38978	4.66329	3.70472	6.52592	6.40336	5.5199
ENST00000559291	ENSG00000128891	C15orf57	1.00016	1.01691	1.06217	1.39507	1.53651	1.43644
ENST00000370112	ENSG00000162695	SLC30A7	2.35535	2.54684	2.55836	3.07133	3.24126	3.59172
ENST00000556077	ENSG00000165533	TTC8	3.64756	3.2814	3.40107	4.9488	5.42412	5.22745
ENST00000465017	ENSG00000244187	TMEM141	41.1009	34.6913	37.2856	52.184	56.1761	45.8073
ENST00000488073	ENSG00000146540	C7orf50	41.1936	44.0854	45.2356	56.9165	58.4095	52.395
ENST00000468215	ENSG00000035687	ADSS	34.62	33.8712	34.6539	43.6546	44.9886	43.3921
ENST00000485431	ENSG00000102096	PIM2	62.9388	67.7048	70.6195	81.2503	86.0584	88.0535
ENST00000383775	ENSG00000154813	DPH3	17.3375	15.3856	17.6482	20.7889	22.4295	21.8283
ENST00000494727	ENSG00000131069	ACSS2	4.94998	5.76634	4.54982	7.82759	10.2493	6.8344
ENST00000367378	ENSG00000120265	PCMT1	41.9891	42.5339	43.4925	52.4047	57.7303	51.8479
ENST00000278174	ENSG00000148925	BTBD10	16.0139	14.5593	15.0573	20.0188	20.3872	18.5185
ENST00000589996	ENSG00000105254	TBCB	93.8312	96.6744	98.0168	117.654	127.431	116.552
ENST00000444639	ENSG00000235750	KIAA0040	3.28088	3.66547	2.92524	4.6645	4.91112	4.15931
ENST00000577702	ENSG00000136485	DCAF7	23.7847	24.6791	22.0707	29.1444	29.8399	28.5993
ENST00000498262	ENSG00000203667	COX20	17.2998	14.9741	19.7201	22.257	23.533	25.4291
ENST00000253047	ENSG00000130748	TMEM160	21.875	26.5284	31.624	35.7413	42.8516	37.9973
ENST00000482151	ENSG00000168280	KIF5C	8.96633	10.4183	9.22787	11.7088	13.4487	11.9177
ENST00000526164	ENSG00000087884	AAMDC	8.96818	10.9832	10.2274	12.9883	15.4885	14.8537
ENST00000560119	ENSG00000156958	GALK2	3.18819	3.59627	3.75009	5.12235	5.49174	4.58153
ENST00000503614	ENSG00000005882	PDK2	9.02154	9.28633	9.02957	11.808	14.7161	12.3047
ENST00000595000	ENSG00000196214	ZNF766	8.13469	7.04415	9.09107	11.4129	12.0908	13.3967
ENST00000318407	ENSG00000176720	BOK	17.1336	17.8681	15.9732	22.7917	23.1912	20.0755
ENST00000395484	ENSG00000115255	REEP6	11.3327	11.3855	11.1064	17.3262	17.6695	14.2176
ENST00000491768	ENSG00000204386	NEU1	34.7983	37.2067	39.7302	45.1869	51.2149	46.4583
ENST00000266126	ENSG00000119718	EIF2B2	30.6165	25.662	29.5595	37.1294	38.3504	36.8348
ENST00000562513	ENSG00000102901	CENPT	11.7652	12.1897	14.4222	16.5293	18.6531	16.9428
ENST00000485798	ENSG00000104805	NUCB1	48.8459	48.9061	46.5543	63.2317	67.4637	56.4611
ENST00000287600	ENSG00000156973	PDE6D	21.0213	19.6325	19.8123	26.9095	29.5496	24.4229
ENST00000261888	ENSG00000138617	PARP16	1.75336	1.83835	1.91654	2.55428	2.72669	2.65438
ENST00000338825	ENSG00000187840	EIF4EBP1	92.4724	99.1497	93.8277	124.476	126.807	110.334
ENST00000393950	ENSG00000106330	MOSPD3	13.9706	14.8228	15.2536	20.8381	20.0126	18.0837
ENST00000542213	ENSG00000079335	CDC14A	1.93516	1.97043	1.85678	2.93673	2.66474	2.94473
ENST00000362007	ENSG00000198715	C1orf85	35.072	38.0716	38.5695	47.9479	49.1472	44.391
ENST00000256545	ENSG00000134153	EMC7	29.8858	28.2399	35.3311	40.9115	40.5219	42.8707
ENST00000299565	ENSG00000169684	CHRNA5	6.97922	6.66605	6.29106	8.78526	8.53512	8.54087
ENST00000491885	ENSG00000010810	FYN	19.6928	20.8816	20.7716	27.1682	31.9335	25.6626
ENST00000397656	ENSG00000204852	TCTN1	1.77336	1.86123	1.81307	3.12445	2.67985	2.52719
ENST00000558767	ENSG00000103876	FAH	4.11013	3.86787	4.12643	5.54279	6.20473	5.25326
ENST00000375114	ENSG00000125970	RALY	94.3229	98.6587	95.194	122.236	134.042	110.637
ENST00000369146	ENSG00000159164	SV2A	24.4873	26.6688	23.4983	31.6168	36.2582	29.3039
ENST00000284688	ENSG00000089876	DHX32	4.7159	4.86348	4.04737	5.93946	6.92904	6.01856
ENST00000513316	ENSG00000152932	RAB3C	3.90913	4.03387	3.30924	5.80089	7.42346	6.37341
ENST00000272430	ENSG00000114993	RTKN	15.9219	14.7831	15.329	19.6217	19.8116	19.2568
ENST00000331244	ENSG00000108010	GLRX3	98.4887	95.0618	88.1089	120.078	129.197	110.682
ENST00000312719	ENSG00000249853	HS3ST5	1.48358	1.53934	1.60695	2.13864	2.50686	2.07328
ENST00000243776	ENSG00000123989	CHPF	26.6973	31.7576	31.077	38.5791	41.648	35.7015
ENST00000588971	ENSG00000133265	HSPBP1	33.4098	37.01	34.453	46.1846	49.8862	42.1781
ENST00000245908	ENSG00000125731	SH2D3A	6.42171	6.00256	4.91714	10.107	10.3681	6.91471
ENST00000562866	ENSG00000261373	VPS9D1-AS1	11.3979	11.6992	16.2655	18.3968	19.1412	19.3264
ENST00000269919	ENSG00000130517	PGPEP1	6.23214	5.45512	5.95568	7.48332	7.53974	7.59436
ENST00000238738	ENSG00000119729	RHOQ	12.7375	13.1587	11.4153	15.9186	16.5061	15.3853
ENST00000591613	ENSG00000188223	AC002398.9	27.2737	30.061	30.5186	36.4737	36.7408	39.5453
ENST00000375712	ENSG00000101350	KIF3B	29.0586	28.9213	28.3314	34.807	35.0217	35.5014
ENST00000598732	ENSG00000105583	WDR83OS	106.15	99.1223	120.072	136.638	153.966	136.589
ENST00000244061	ENSG00000124226	RNF114	40.5343	38.6371	42.0167	50.2536	50.5337	49.9537
ENST00000393400	ENSG00000163870	TPRA1	6.99896	7.36568	7.34589	9.95525	10.0612	9.06341
ENST00000398092	ENSG00000272822	RP11-302B13.5	82.2158	94.3883	85.8149	109.791	120.898	104.189
ENST00000601355	ENSG00000083807	SLC27A5	3.91823	4.57447	4.68634	6.06873	6.78791	5.75885
ENST00000538761	ENSG00000120860	CCDC53	4.12146	3.77768	3.70937	6.0929	5.97444	5.47711
ENST00000512763	ENSG00000145715	RASA1	10.1434	10.1123	9.32807	12.3491	12.6954	12.6477
ENST00000377316	ENSG00000133895	MEN1	27.4945	26.6928	28.6268	34.8095	35.078	33.4331
ENST00000434584	ENSG00000078596	ITM2A	16.4334	16.3104	15.5379	21.4494	23.0723	19.1232
ENST00000435456	ENSG00000100372	SLC25A17	20.2248	19.4969	22.0629	26.5927	26.9709	25.3333
ENST00000259339	ENSG00000136816	TOR1B	7.99958	7.60801	8.48408	10.5326	9.95785	11.2074
ENST00000343796	ENSG00000113580	NR3C1	3.27187	3.38679	3.20762	4.30597	4.70384	3.9592
ENST00000325926	ENSG00000177519	RPRM	5.87814	5.28682	9.41259	10.8903	11.263	12.483
ENST00000296218	ENSG00000163879	DNALI1	6.55432	5.80965	5.97354	8.53523	7.78977	8.24357
ENST00000441989	ENSG00000241685	ARPC1A	66.51	66.3799	62.3809	81.8063	91.4398	76.1548
ENST00000308394	ENSG00000164305	CASP3	43.1872	41.6037	42.3615	52.9809	57.1491	49.757
ENST00000500728	ENSG00000163956	LRPAP1	12.8606	12.8461	13.3491	16.6191	17.2574	15.1901
ENST00000585509	ENSG00000108669	CYTH1	3.87618	3.24675	3.12109	4.67386	4.99786	4.62654
ENST00000261667	ENSG00000102753	KPNA3	23.1203	24.1076	22.7583	28.4196	29.1098	28.3601
ENST00000243918	ENSG00000204070	SYS1	11.7358	11.0526	14.9708	17.1473	16.4472	19.1641
ENST00000505322	ENSG00000067606	PRKCZ	12.1008	11.2793	10.3127	17.6496	17.1006	13.197
ENST00000367103	ENSG00000162889	MAPKAPK2	20.5346	23.0175	22.9489	27.0511	29.411	27.2337
ENST00000524333	ENSG00000164941	INTS8	24.1523	23.056	20.0515	31.2936	33.0501	26.2931
ENST00000377663	ENSG00000162413	KLHL21	6.17359	7.15849	8.58856	8.82196	11.4659	10.9827
ENST00000263955	ENSG00000081320	STK17B	1.45955	1.45854	1.49074	1.84983	2.23432	2.10201
ENST00000320785	ENSG00000129250	KIF1C	23.4824	24.684	21.1466	29.5562	31.2806	27.2807
ENST00000441343	ENSG00000105409	ATP1A3	10.9357	13.7599	11.3019	16.5538	19.7232	14.342
ENST00000544348	ENSG00000149798	CDC42EP2	10.7816	10.2544	10.0101	13.2111	13.5336	13.3165
ENST00000409354	ENSG00000143951	WDPCP	1.99682	1.87111	1.79257	2.57701	2.98778	2.8374
ENST00000435205	ENSG00000164142	FAM160A1	3.59097	4.61805	3.29842	5.01756	6.27397	5.31545
ENST00000366560	ENSG00000091483	FH	49.057	50.9831	47.1276	60.7836	66.5187	57.9264
ENST00000607564	ENSG00000161939	RNASEK-C17orf49	58.1234	57.2038	61.8847	76.1992	72.7197	73.6787
ENST00000223127	ENSG00000106397	PLOD3	12.0454	12.721	12.5057	16.8787	17.1549	14.403
ENST00000360244	ENSG00000117362	APH1A	62.2662	62.2811	65.8403	78.1377	83.5918	74.9831
ENST00000472030	ENSG00000239305	RNF103	1.32962	1.29529	1.26127	1.76807	1.75763	2.00357
ENST00000381730	ENSG00000120158	RCL1	21.2888	18.9674	21.1229	26.5202	27.4045	27.4121
ENST00000250101	ENSG00000129235	TXNDC17	42.3202	35.9934	41.2095	49.4768	53.235	50.7845
ENST00000359511	ENSG00000160785	SLC25A44	12.0305	13.0521	14.9531	16.0169	17.8302	19.6661
ENST00000370685	ENSG00000142875	PRKACB	5.97345	6.5174	5.98969	8.00273	7.96202	7.6141
ENST00000394894	ENSG00000112984	KIF20A	28.9821	30.815	29.518	36.0615	41.0985	35.4014
ENST00000473759	ENSG00000077809	GTF2I	2.48315	2.34221	2.05439	8.57861	2.26082	8.00486
ENST00000540816	ENSG00000256005	AC093734.1	4.11004	5.19888	5.36781	6.07092	8.49797	7.76256
ENST00000428752	ENSG00000226287	TMEM191A	1.90761	1.38952	2.08157	2.68329	5.11421	3.80536
ENST00000470354	ENSG00000172354	GNB2	115.34	118.378	117.978	149.893	155.962	135.329
ENST00000308893	ENSG00000149930	TAOK2	8.13078	8.36697	9.337	10.9929	10.9233	10.9064
ENST00000602911	ENSG00000099341	PSMD8	137.227	134.439	139.111	170.315	177.322	160.248
ENST00000316763	ENSG00000105053	VRK3	11.9275	12.1232	10.96	17.0748	16.1412	13.8646
ENST00000522203	ENSG00000145817	YIPF5	19.836	20.6532	23.021	26.8407	28.5778	29.955
ENST00000567983	ENSG00000179958	DCTPP1	58.5765	57.8854	56.9481	73.4777	82.4747	67.9505
ENST00000549184	ENSG00000129493	HEATR5A	6.02861	7.51987	5.95933	9.49378	10.7786	9.7978
ENST00000335712	ENSG00000119866	BCL11A	2.58572	2.60656	3.35955	3.97617	3.67911	4.64802
ENST00000473136	ENSG00000229729	RP11-159G9.5	0.70049	1.02469	1.12706	1.78197	1.52027	1.95785
ENST00000354700	ENSG00000131584	ACAP3	2.55539	2.62782	2.78843	3.56298	4.62099	3.3907
ENST00000312655	ENSG00000175155	YPEL2	0.85842	0.90573	0.95077	1.30352	1.30699	1.28042
ENST00000577138	ENSG00000262302	RP1-4G17.5	66.2214	68.9161	74.4274	89.3195	96.4451	84.3519
ENST00000375249	ENSG00000130956	HABP4	3.01677	3.4759	3.28162	4.23597	4.5974	4.53621
ENST00000488129	ENSG00000184307	ZDHHC23	1.46148	1.35482	1.52153	1.83901	2.04471	2.24096
ENST00000266643	ENSG00000139266	MARCH9	1.06282	0.91333	1.52051	1.84556	1.98571	2.0191
ENST00000261461	ENSG00000066027	PPP2R5A	13.1598	12.367	11.4395	16.4326	17.6295	14.5795
ENST00000421816	ENSG00000105607	GCDH	22.3035	22.7242	24.8878	31.9247	34.2745	27.5241
ENST00000281187	ENSG00000151502	VPS26B	10.9293	11.6107	10.5777	14.5876	17.6632	12.8796
ENST00000564688	ENSG00000149925	ALDOA	768.447	835.927	816.513	1004.96	1102.47	928.02
ENST00000541304	ENSG00000100526	CDKN3	9.78743	9.04685	8.47506	11.6301	14.7573	12.318
ENST00000340067	ENSG00000188997	KCTD21	1.23959	1.02515	1.23929	1.68181	1.71844	1.79647
ENST00000432929	ENSG00000197256	KANK2	8.40979	9.03938	8.65041	10.9833	10.811	10.6626
ENST00000218340	ENSG00000102218	RP2	3.03457	3.08036	2.96064	4.03724	4.01839	3.96985
ENST00000569969	ENSG00000261067	RP11-264B17.3	11.2727	12.5655	13.9799	16.64	17.9402	15.1472
ENST00000476598	ENSG00000184831	APOO	20.613	21.2484	21.0769	31.0314	31.2542	27.868
ENST00000430436	ENSG00000188559	RALGAPA2	2.52604	2.79905	2.0648	3.56576	3.79579	3.0505
ENST00000379561	ENSG00000150907	FOXO1	20.1649	20.9014	21.0494	25.3904	25.0772	25.2489
ENST00000543119	ENSG00000059758	CDK17	4.51423	5.039	4.76023	6.27297	6.68659	6.14557
ENST00000556018	ENSG00000165929	TC2N	7.065	7.15605	5.003	10.338	11.0838	8.1911
ENST00000490164	ENSG00000180628	PCGF5	3.32808	3.23756	3.84683	4.93566	5.80907	5.11052
ENST00000422114	ENSG00000139737	SLAIN1	11.9696	14.1128	12.3786	17.4527	17.6775	19.0392
ENST00000467003	ENSG00000203326	ZNF525	4.52967	4.98094	4.90318	5.57925	6.3612	7.43603
ENST00000460658	ENSG00000183963	SMTN	2.63116	2.40937	2.33022	3.23628	3.22607	3.38468
ENST00000240587	ENSG00000121297	TSHZ3	6.28285	6.07338	6.38478	8.05239	7.61515	8.02698
ENST00000532211	ENSG00000150773	PIH1D2	0.71834	0.476	0.80008	1.36657	1.46412	1.24926
ENST00000409106	ENSG00000115084	SLC35F5	5.21154	5.12193	5.49116	6.17939	7.69695	7.53677
ENST00000483437	ENSG00000186432	KPNA4	54.2406	58.1001	54.1784	67.1524	72.7125	70.9523
ENST00000439357	ENSG00000002919	SNX11	11.934	11.8968	13.252	16.2487	16.442	15.8178
ENST00000467312	ENSG00000160446	ZDHHC12	13.2445	12.9393	15.2393	18.5775	17.9837	17.1273
ENST00000376980	ENSG00000136770	DNAJC1	5.10358	4.61203	5.02842	6.47483	7.22798	6.40065
ENST00000413300	ENSG00000011198	ABHD5	14.4359	13.3131	14.3169	18.0278	21.3614	19.4565
ENST00000521060	ENSG00000169490	TM2D2	38.6947	36.3958	42.9671	50.7295	54.1255	55.4801
ENST00000549872	ENSG00000111666	CHPT1	10.4785	11.0205	10.373	13.8876	15.156	12.726
ENST00000434291	ENSG00000248751	RP1-130H16.18	4.86988	4.42213	4.03398	6.24724	6.34967	5.93169
ENST00000563158	ENSG00000069345	DNAJA2	61.8009	61.4386	63.1289	74.833	77.8374	74.7973
ENST00000360321	ENSG00000196476	C20orf96	5.59936	7.18783	5.87359	8.88034	8.9433	8.12115
ENST00000351328	ENSG00000062485	CS	71.9322	73.3269	68.6658	86.3211	95.0557	83.3606
ENST00000263864	ENSG00000118640	VAMP8	27.595	23.3598	24.5725	30.3892	39.1018	34.4057
ENST00000529008	ENSG00000163479	SSR2	181.294	176.399	179.609	219.82	224.981	211.626
ENST00000376772	ENSG00000204619	PPP1R11	35.3049	32.9277	36.9527	44.6731	43.4854	43.7126
ENST00000507309	ENSG00000113657	DPYSL3	160.182	162.729	153.455	200.435	237.037	183.926
ENST00000389120	ENSG00000155827	RNF20	21.9246	23.6351	21.8333	26.7892	28.5307	27.3827
ENST00000240487	ENSG00000121210	KIAA0922	10.3292	11.6708	9.80376	13.1931	13.6556	13.3017
ENST00000273990	ENSG00000145358	DDIT4L	1.95794	2.28085	2.17361	2.89424	3.37648	2.91038
ENST00000491027	ENSG00000105835	NAMPT	26.9721	27.513	27.7766	33.3864	35.8634	34.5864
ENST00000494813	ENSG00000089820	ARHGAP4	17.4467	19.0386	17.844	22.8691	26.1426	21.3656
ENST00000557082	ENSG00000088808	PPP1R13B	1.42526	1.38846	1.39491	2.01886	1.89109	1.95757
ENST00000379333	ENSG00000089057	SLC23A2	5.1461	6.07073	5.80026	6.99871	7.56884	7.02192
ENST00000433976	ENSG00000170100	ZNF778	5.51896	6.42772	5.98173	8.30954	8.42291	7.19332
ENST00000579554	ENSG00000263786	RP11-649A18.4	5.14095	6.08684	7.68192	9.5824	10.0104	9.35834
ENST00000559071	ENSG00000092098	RNF31	15.3895	14.8786	16.9459	20.9999	21.7022	18.824
ENST00000252599	ENSG00000130309	COLGALT1	19.2335	21.3947	18.3537	26.6312	27.0155	22.5957
ENST00000566637	ENSG00000174177	CTU2	16.2564	16.782	17.4802	22.4744	23.6624	19.7418
ENST00000557670	ENSG00000170348	TMED10	107.104	108.462	106.325	128.404	136.582	128.444
ENST00000567827	ENSG00000167523	SPATA33	3.00514	3.00213	4.27323	5.2208	6.04482	6.94702
ENST00000356064	ENSG00000164144	ARFIP1	17.6215	18.2972	16.6176	22.3462	22.6936	21.9716
ENST00000498603	ENSG00000106803	SEC61B	129.757	125.051	140.126	162.789	175.462	158.348
ENST00000482141	ENSG00000137404	NRM	24.7666	25.3973	25.3038	33.2121	35.0191	29.3055
ENST00000318006	ENSG00000166887	VPS39	12.3673	13.2299	11.5842	16.0507	17.2743	14.3839
ENST00000380339	ENSG00000132004	FBXW9	6.74463	7.20707	6.68359	10.0515	11.1297	8.07441
ENST00000221770	ENSG00000105171	POP4	9.41008	8.45445	9.79391	11.9011	11.8026	12.377
ENST00000524800	ENSG00000143228	NUF2	9.24247	8.46583	8.47768	10.7917	12.1245	11.5599
ENST00000378887	ENSG00000205138	SDHAF1	13.3715	11.1701	15.148	17.2016	18.721	19.8376
ENST00000475687	ENSG00000146828	SLC12A9	7.82784	8.46582	8.73553	10.7675	11.7218	9.81811
ENST00000373602	ENSG00000160050	CCDC28B	11.7045	12.4145	12.1834	16.8993	20.5415	14.4136
ENST00000508457	ENSG00000205208	C4orf46	12.5671	11.5504	11.7173	15.481	14.9262	14.6921
ENST00000490867	ENSG00000137522	RNF121	10.9909	10.7427	12.4621	14.4389	16.199	16.2257
ENST00000542393	ENSG00000100325	ASCC2	15.127	15.3113	14.9828	18.7893	21.4733	17.9783
ENST00000491373	ENSG00000187624	C17orf97	1.02014	0.89697	1.525	2.03617	2.07775	2.76351
ENST00000509081	ENSG00000138670	RASGEF1B	1.00515	0.99008	1.32175	1.51095	1.81458	1.90695
ENST00000246337	ENSG00000126088	UROD	56.7617	55.8343	54.5176	71.4562	78.3076	63.7812
ENST00000286448	ENSG00000124333	VAMP7	11.7565	10.7644	11.0406	14.5992	14.3313	13.7888
ENST00000225519	ENSG00000197417	SHPK	15.5102	17.3389	17.031	20.5319	20.7892	20.277
ENST00000609803	ENSG00000273015	LINC00938	3.26166	3.36307	3.68316	5.62848	4.33483	4.92672
ENST00000460766	ENSG00000136718	IMP4	44.4408	42.883	50.6409	57.215	57.788	58.5628
ENST00000292823	ENSG00000161217	PCYT1A	9.46014	9.39804	9.76476	11.4237	12.1237	11.7904
ENST00000373840	ENSG00000119396	RAB14	21.2845	20.5276	22.421	26.5125	26.9406	25.8647
ENST00000340385	ENSG00000117592	PRDX6	215.667	214.612	212.475	270.682	283.995	242.771
ENST00000564011	ENSG00000205629	LCMT1	44.5362	47.5354	47.2873	58.5533	61.7578	54.2166
ENST00000393576	ENSG00000198055	GRK6	17.5701	18.7341	17.3842	23.7041	24.079	20.5244
ENST00000320740	ENSG00000174516	PELI3	4.237	3.76044	3.96486	5.53955	5.38089	5.16014
ENST00000532957	ENSG00000055118	KCNH2	1.86847	2.48974	1.85794	3.04411	4.13932	2.72561
ENST00000272252	ENSG00000143891	GALM	7.8634	7.79399	7.09312	9.94889	10.98	9.18911
ENST00000377619	ENSG00000188243	COMMD6	63.5048	53.9719	60.6563	75.5372	81.2092	73.5764
ENST00000471173	ENSG00000143543	JTB	54.7806	54.748	65.3814	72.572	78.8898	74.252
ENST00000262146	ENSG00000066855	MTFR1	12.253	11.8329	10.328	15.7876	16.403	13.5252
ENST00000452279	ENSG00000135070	ISCA1	23.6375	24.0391	25.5376	30.6835	29.1859	35.4155
ENST00000376387	ENSG00000125304	TM9SF2	56.9768	57.6302	52.8055	70.0262	73.2739	64.3029
ENST00000552612	ENSG00000057294	PKP2	2.86758	2.94998	2.3642	4.39634	4.5473	3.88983
ENST00000368202	ENSG00000152894	PTPRK	3.53661	4.74119	3.93399	6.59761	7.3912	5.86572
ENST00000514815	ENSG00000138801	PAPSS1	28.3973	29.1557	28.3745	38.7252	45.263	35.8246
ENST00000533800	ENSG00000172893	DHCR7	60.1317	77.5461	64.8968	85.4362	105.046	82.8864
ENST00000450644	ENSG00000182287	AP1S2	63.2435	59.189	56.3253	78.177	83.3417	70.3661
ENST00000485972	ENSG00000164885	CDK5	12.8744	12.5992	11.4764	18.0255	18.049	14.2108
ENST00000535785	ENSG00000121417	ZNF211	6.8481	6.13787	7.68543	8.82654	8.8778	11.002
ENST00000415061	ENSG00000160439	RDH13	6.44426	6.54175	6.55453	8.43094	9.73422	8.10115
ENST00000264730	ENSG00000114279	FGF12	1.74836	2.0848	1.79609	3.09687	3.22669	2.30857
ENST00000486002	ENSG00000154723	ATP5J	76.9208	68.4749	74.2006	88.3952	91.5272	94.6525
ENST00000306442	ENSG00000168938	PPIC	4.01907	4.1612	4.41023	5.20729	6.28458	6.49026
ENST00000491313	ENSG00000052749	RRP12	20.4649	19.7671	21.2015	26.9801	26.0878	24.3356
ENST00000522072	ENSG00000156471	PTDSS1	49.9389	51.1391	50.7086	61.2814	63.8728	60.9337
ENST00000449001	ENSG00000008323	PLEKHG6	7.64061	8.43819	7.47315	10.8959	11.3049	9.07991
ENST00000248550	ENSG00000006576	PHTF2	5.06139	4.82801	4.77031	6.15535	6.87248	5.93082
ENST00000373935	ENSG00000151151	IPMK	2.6063	2.89457	2.5702	3.58942	3.57428	3.33594
ENST00000409849	ENSG00000163516	ANKZF1	11.3339	11.0243	10.7037	14.3632	14.8905	13.1774
ENST00000252773	ENSG00000130477	UNC13A	9.13322	11.1415	8.42974	11.9127	13.5013	12.1014
ENST00000465312	ENSG00000116521	SCAMP3	47.2171	43.4613	44.9862	54.8607	59.1008	56.9355
ENST00000357967	ENSG00000196678	ERI2	3.83972	3.89191	4.22671	5.35978	4.95726	5.41057
ENST00000519911	ENSG00000113732	ATP6V0E1	92.984	84.0002	105.024	112.241	126.163	129.458
ENST00000474840	ENSG00000172366	FAM195A	21.1014	20.8476	25.7056	32.4574	36.5517	27.1814
ENST00000582287	ENSG00000105655	ISYNA1	63.1568	64.7794	52.9475	90.405	90.792	68.4318
ENST00000466796	ENSG00000160055	TMEM234	2.70708	2.60257	3.20322	3.89489	3.89127	4.02904
ENST00000398457	ENSG00000160179	ABCG1	1.89973	1.91476	1.9513	2.52874	2.92443	2.58349
ENST00000215574	ENSG00000099804	CDC34	75.3004	72.7314	81.4107	96.5237	94.6445	92.0878
ENST00000254322	ENSG00000132002	DNAJB1	45.3591	46.0613	49.7051	56.8853	56.6813	59.1559
ENST00000507412	ENSG00000173221	GLRX	2.54805	2.59083	2.34013	3.34386	3.49356	3.23553
ENST00000343905	ENSG00000187808	SOWAHD	1.43087	1.94117	1.89593	2.53695	3.08658	2.62036
ENST00000381309	ENSG00000107077	KDM4C	4.04806	4.26476	3.57584	5.29387	5.827	4.78122
ENST00000487465	ENSG00000125037	EMC3	14.0395	13.906	15.6377	17.9034	18.7049	18.7513
ENST00000338733	ENSG00000113838	TBCCD1	7.60677	6.73487	6.93135	9.53537	9.17638	9.03192
ENST00000532110	ENSG00000079277	MKNK1	3.90517	3.71981	2.77202	6.10251	6.17491	5.15421
ENST00000495421	ENSG00000132768	DPH2	38.9302	39.8961	47.083	53.0602	51.7098	54.5619
ENST00000427814	ENSG00000153814	JAZF1	4.1542	4.40668	3.55493	5.96842	6.15741	4.85397
ENST00000378551	ENSG00000138032	PPM1B	23.7244	26.2207	23.445	28.9962	31.3407	29.6537
ENST00000368979	ENSG00000112335	SNX3	54.4418	51.3666	54.2286	67.4624	67.8672	62.4242
ENST00000470056	ENSG00000165219	GAPVD1	5.07685	5.47206	4.68583	6.32488	6.61597	6.13671
ENST00000243903	ENSG00000101442	ACTR5	9.73698	9.23077	9.15912	11.5227	12.0239	12.2178
ENST00000514838	ENSG00000152359	POC5	4.63606	4.3333	5.21492	5.98956	7.02428	6.50737
ENST00000519595	ENSG00000129295	LRRC6	1.15228	0.7948	1.05296	1.47574	1.84541	1.74479
ENST00000376352	ENSG00000166263	STXBP4	2.41139	2.33372	2.1106	2.91415	3.23346	2.9029
ENST00000553630	ENSG00000198668	CALM1	194.905	195.29	206.478	234.244	242.449	241.919
ENST00000334660	ENSG00000187446	CHP1	30.0329	29.3168	30.4862	37.0714	38.4752	34.7621
ENST00000355904	ENSG00000197265	GTF2E2	20.7047	17.7851	18.773	24.8282	24.7293	23.5288
ENST00000349893	ENSG00000105669	COPE	90.8834	94.3922	95.3364	116.44	126.753	106.928
ENST00000360311	ENSG00000197385	ZNF860	1.84589	2.02307	1.74843	2.46668	2.74154	2.601
ENST00000411652	ENSG00000176986	SEC24C	25.1226	26.8243	22.7607	32.6481	36.0548	28.4065
ENST00000263849	ENSG00000104427	ZC2HC1A	1.79851	1.82082	1.97	2.47846	2.87283	2.46647
ENST00000382004	ENSG00000080298	RFX3	1.36583	1.6853	1.47461	1.91334	2.0083	2.04378
ENST00000188312	ENSG00000075089	ACTR6	8.30472	7.68412	8.97851	10.3142	10.9963	11.0508
ENST00000415130	ENSG00000158402	CDC25C	16.0733	16.0274	15.0393	19.4194	21.6799	19.1166
ENST00000378875	ENSG00000239382	ALKBH6	9.16993	9.4766	8.91338	14.1225	13.9541	10.8368
ENST00000514199	ENSG00000176087	SLC35A4	34.1444	36.0165	40.4676	43.282	47.0128	47.7856
ENST00000296484	ENSG00000164087	POC1A	19.8201	20.5909	18.2455	25.1177	27.6212	22.6793
ENST00000324225	ENSG00000149577	SIDT2	4.3081	4.69197	4.03347	6.26134	6.61786	4.97664
ENST00000046640	ENSG00000040531	CTNS	7.86105	7.56806	8.80215	10.3719	10.1113	10.7236
ENST00000361054	ENSG00000085433	WDR47	1.96733	1.89787	1.96708	2.40224	2.7544	2.75892
ENST00000586651	ENSG00000127452	FBXL12	16.0141	15.4997	17.7746	20.2933	20.724	21.6726
ENST00000345093	ENSG00000181852	RNF41	23.3138	23.893	25.3588	29.6726	29.4304	29.442
ENST00000342287	ENSG00000167081	PBX3	10.341	10.5052	9.70907	12.6093	12.7222	12.8301
ENST00000375063	ENSG00000095383	TBC1D2	1.56065	1.39268	1.37859	2.22326	2.12493	2.07128
ENST00000403685	ENSG00000006468	ETV1	28.5178	31.2787	26.6339	37.2626	39.1221	33.5242
ENST00000456105	ENSG00000234996	RP11-480I12.7	1.67719	1.71068	1.71754	2.22013	2.51256	2.59413
ENST00000431683	ENSG00000166105	GLB1L3	2.41398	3.21407	2.65075	3.88131	4.3649	3.57188
ENST00000566034	ENSG00000005513	SOX8	3.4922	3.54767	3.83222	4.37225	5.34318	4.71722
ENST00000593098	ENSG00000078142	PIK3C3	4.20898	4.21688	4.05295	5.46935	5.45615	5.15187
ENST00000220496	ENSG00000104129	DNAJC17	14.701	13.4547	13.9137	20.2327	18.32	17.2897
ENST00000477327	ENSG00000128708	HAT1	15.1718	13.7786	14.7346	17.8476	18.741	17.6426
ENST00000531944	ENSG00000168002	POLR2G	70.3153	71.2798	71.9304	82.5886	89.641	85.9956
ENST00000572919	ENSG00000262304	SHPK	10.0093	11.4121	11.2298	13.585	13.3454	13.361
ENST00000589871	ENSG00000126254	RBM42	53.0986	54.6385	60.2882	68.5049	73.4274	66.6585
ENST00000268349	ENSG00000140718	FTO	9.64922	9.83599	8.95849	12.8118	13.0458	10.9482
ENST00000245923	ENSG00000125744	RTN2	8.96911	8.92976	8.65275	12.5968	12.6771	10.0852
ENST00000333082	ENSG00000125818	PSMF1	29.3837	29.3154	32.4698	36.4519	37.995	37.0497
ENST00000433416	ENSG00000018699	TTC27	11.2221	10.6894	10.5585	14.5527	14.6358	14.6144
ENST00000316985	ENSG00000147548	WHSC1L1	10.1407	9.70867	9.491	12.1263	11.9175	12.162
ENST00000337566	ENSG00000100413	POLR3H	20.5918	23.784	24.2987	27.7796	29.5687	29.5271
ENST00000559504	ENSG00000100865	CINP	14.6617	14.0395	14.472	17.4778	19.7638	17.6097
ENST00000439427	ENSG00000159228	CBR1	29.0329	32.9742	28.9745	40.7023	44.2456	34.6063
ENST00000317508	ENSG00000052344	PRSS8	56.5004	56.1874	50.3651	72.5261	74.9728	61.0634
ENST00000380527	ENSG00000155876	RRAGA	34.0938	33.9888	37.4658	44.4769	43.6975	42.2788
ENST00000313597	ENSG00000144591	GMPPA	27.064	26.7783	25.0303	36.0983	36.6658	29.5088
ENST00000579334	ENSG00000169738	DCXR	31.1998	32.8665	31.5252	42.4234	43.8907	35.8455
ENST00000372930	ENSG00000126950	TMEM35	4.39443	4.45493	3.78476	6.24424	5.96756	5.18584
ENST00000258362	ENSG00000127838	PNKD	1.78523	1.59078	1.74994	2.44944	2.28969	2.45369
ENST00000496105	ENSG00000163611	SPICE1	4.31471	3.59733	3.78546	4.91811	5.08766	5.70856
ENST00000302513	ENSG00000273045	C2ORF15	2.70717	3.50383	3.37712	4.37386	4.39529	4.85175
ENST00000484575	ENSG00000138413	IDH1	125.786	136.128	113.998	157.911	168.665	145.27
ENST00000532797	ENSG00000051009	FAM160A2	6.56511	5.98452	7.10879	8.61983	10.6632	10.1282
ENST00000492706	ENSG00000067445	TRO	13.5848	13.6896	12.7118	16.4164	16.6975	15.951
ENST00000550515	ENSG00000139641	ESYT1	33.3426	35.1513	31.5356	44.8456	50.3305	38.155
ENST00000524164	ENSG00000047249	ATP6V1H	23.0853	21.9706	22.0947	28.0391	29.3195	26.2927
ENST00000584339	ENSG00000265800	RP11-649A18.5	9.38741	10.7466	13.922	17.0888	17.7193	16.3255
ENST00000427718	ENSG00000135108	FBXO21	15.3099	16.3825	16.0886	18.7274	20.6732	18.9688
ENST00000361114	ENSG00000107745	MICU1	17.174	18.8787	15.6048	21.5796	23.9072	20.5022
ENST00000369596	ENSG00000116793	PHTF1	6.30917	7.25418	6.18476	8.18115	8.33683	8.73891
ENST00000367021	ENSG00000117595	IRF6	4.67216	4.92286	4.93278	6.34163	6.36178	5.77396
ENST00000371468	ENSG00000165802	NSMF	17.1221	19.3856	18.4757	23.891	25.9452	22.6
ENST00000374212	ENSG00000136868	SLC31A1	16.3968	18.6827	16.8061	20.5639	22.108	20.8372
ENST00000577066	ENSG00000226137	BAIAP2-AS1	2.69448	2.76514	2.98032	3.62167	3.59917	3.75949
ENST00000338222	ENSG00000188021	UBQLN2	15.8136	15.5142	17.3698	20.737	19.6777	19.9379
ENST00000491746	ENSG00000168970	JMJD7-PLA2G4B	1.27272	1.21231	1.08636	1.81891	1.93662	1.40097
ENST00000380986	ENSG00000119782	FKBP1B	29.745	28.8501	29.9192	36.7478	40.3353	34.9895
ENST00000444095	ENSG00000160999	SH2B2	4.03548	5.03148	4.66603	6.10941	6.60779	6.6757
ENST00000601808	ENSG00000186272	ZNF17	3.49405	3.88724	4.48502	4.81923	5.56886	6.33756
ENST00000316999	ENSG00000112305	SMAP1	18.78	19.8413	16.9059	24.157	24.8283	21.4908
ENST00000343597	ENSG00000189057	FAM111B	8.17773	8.59862	8.81161	9.64788	11.6949	11.3362
ENST00000417443	ENSG00000178947	LINC00086	1.61378	1.66266	1.65245	2.4464	2.44737	1.94164
ENST00000407431	ENSG00000100109	TFIP11	17.0393	16.3739	18.9603	21.1691	21.7306	22.4512
ENST00000520476	ENSG00000072786	STK10	6.68883	6.40434	5.54119	9.09852	8.84542	8.07641
ENST00000312637	ENSG00000174132	FAM174A	1.80376	1.91173	3.18669	3.17968	4.52118	4.68324
ENST00000356859	ENSG00000028203	VEZT	11.6229	11.9452	11.3169	14.2901	14.475	13.8757
ENST00000359297	ENSG00000196182	STK40	8.50369	9.13799	8.61896	10.6966	11.5556	10.2678
ENST00000553251	ENSG00000076513	ANKRD13A	3.23189	3.6229	2.8916	4.5364	5.62935	3.92172
ENST00000425331	ENSG00000170632	ARMC10	14.0589	13.2841	16.5045	18.4525	18.7662	19.0668
ENST00000372435	ENSG00000147224	PRPS1	72.92	75.3155	72.4727	86.409	96.8733	85.559
ENST00000428849	ENSG00000237649	KIFC1	29.7261	27.9756	28.8337	34.3674	37.1669	34.3608
ENST00000316461	ENSG00000162222	TTC9C	14.003	13.9459	15.4971	18.7604	18.9404	18.3336
ENST00000593165	ENSG00000152240	HAUS1	66.887	60.2452	67.5452	79.8867	81.9295	78.8714
ENST00000421177	ENSG00000168824	NSG1	11.0482	11.7035	9.42386	14.6954	15.3042	12.3353
ENST00000515595	ENSG00000123213	NLN	22.7269	23.1977	18.5542	29.5038	28.2445	27.7084
ENST00000560567	ENSG00000103671	TRIP4	10.5635	9.84847	10.4209	12.7345	13.2007	13.6514
ENST00000215941	ENSG00000100124	ANKRD54	3.84872	4.37219	5.7545	6.06703	6.98353	7.28303
ENST00000370179	ENSG00000125534	PPDPF	97.9897	95.0018	119.198	141.185	135.783	126.274
ENST00000538422	ENSG00000130224	LRCH2	1.4367	1.48881	1.1924	2.07239	2.0216	1.75035
ENST00000594780	ENSG00000125656	CLPP	20.0127	22.4191	23.6313	30.1805	29.4308	26.1772
ENST00000399503	ENSG00000095015	MAP3K1	3.26263	3.36518	3.05131	3.86989	4.24425	4.0974
ENST00000248668	ENSG00000128011	LRFN1	3.45409	4.2995	4.44623	5.06992	6.21824	5.37791
ENST00000527614	ENSG00000137713	PPP2R1B	28.4066	30.2591	29.6136	34.9787	37.6139	34.0406
ENST00000597252	ENSG00000196267	ZNF836	2.60865	2.75069	2.72159	3.11324	3.85823	4.50866
ENST00000369552	ENSG00000164414	SLC35A1	3.33139	2.65916	3.17294	4.58296	4.57233	3.96488
ENST00000342374	ENSG00000132824	SERINC3	13.3534	13.8269	12.7405	16.3007	16.5778	15.7559
ENST00000281741	ENSG00000087301	TXNDC16	3.50228	3.90403	3.0604	4.50847	4.97996	4.404
ENST00000269191	ENSG00000134769	DTNA	1.09751	1.42898	1.1857	1.63901	2.04948	1.68896
ENST00000222266	ENSG00000205155	PSENEN	76.211	77.6544	84.3781	99.5812	96.2644	97.565
ENST00000561480	ENSG00000067221	STOML1	0.70274	0.66938	0.92454	1.29322	1.28502	1.17012
ENST00000543354	ENSG00000136643	RPS6KC1	7.58973	7.34852	6.68429	9.44561	10.1889	8.49648
ENST00000600619	ENSG00000183647	ZNF530	2.48758	2.81229	3.31829	3.87358	3.93729	4.12947
ENST00000517610	ENSG00000104413	ESRP1	61.6349	62.7439	62.8102	73.0414	77.0508	74.0123
ENST00000494615	ENSG00000138029	HADHB	21.6398	22.1378	19.3899	27.0291	29.7089	23.9703
ENST00000072869	ENSG00000133597	ADCK2	6.02897	5.89465	6.04259	7.81599	8.32887	7.22097
ENST00000515524	ENSG00000164346	NSA2	80.5865	73.1723	80.6954	93.6598	97.3946	101.834
ENST00000539225	ENSG00000119139	TJP2	31.3488	33.4338	28.3884	39.2059	41.4895	35.5932
ENST00000380994	ENSG00000107959	PITRM1	9.81782	10.5987	9.89968	12.5999	14.5993	11.8589
ENST00000591022	ENSG00000068137	PLEKHH3	4.07662	4.53214	4.44778	6.0989	5.86489	5.23184
ENST00000421351	ENSG00000112378	PERP	13.0008	12.5137	13.3994	15.7539	16.1659	15.6059
ENST00000505521	ENSG00000184840	TMED9	56.385	54.5245	61.4205	69.35	71.8389	71.2768
ENST00000530885	ENSG00000166313	APBB1	11.2924	11.4829	9.75052	14.7244	14.7139	13.08
ENST00000488995	ENSG00000125629	INSIG2	1.72911	2.09047	2.58484	3.24824	4.73415	3.75884
ENST00000353909	ENSG00000141644	MBD1	12.9734	11.7874	13.1758	14.929	16.1619	16.3797
ENST00000372797	ENSG00000131236	CAP1	107.652	105.861	94.2712	131.681	136.248	116.009
ENST00000557686	ENSG00000126214	KLC1	5.66641	8.3415	7.22371	9.50061	12.6332	10.5263
ENST00000226225	ENSG00000109079	TNFAIP1	6.15469	6.15206	6.45192	7.91541	7.69293	7.87074
ENST00000529996	ENSG00000168061	SAC3D1	17.9055	16.7433	20.9183	22.7876	24.3013	25.3499
ENST00000589720	ENSG00000197563	PIGN	5.30968	5.46226	4.72781	7.43438	8.51822	6.64847
ENST00000548324	ENSG00000111058	ACSS3	3.37646	3.77939	3.25748	4.46487	5.03835	4.54602
ENST00000394206	ENSG00000113966	ARL6	1.86281	2.43067	2.63732	3.24574	3.52226	3.66117
ENST00000534462	ENSG00000142186	SCYL1	20.4672	20.0624	17.6066	24.9434	28.718	24.2641
ENST00000593532	ENSG00000131408	NR1H2	16.8627	16.1175	18.8082	22.4021	21.1478	21.4091
ENST00000545184	ENSG00000149761	NUDT22	11.6807	10.1097	10.6324	15.7471	15.8537	13.6112
ENST00000475742	ENSG00000204427	ABHD16A	10.4993	11.5682	12.1353	15.1484	16.1433	13.649
ENST00000330777	ENSG00000182319	SGK223	11.3764	13.1979	14.6267	15.3868	17.1796	17.6804
ENST00000506442	ENSG00000164221	CCDC112	7.25922	6.31803	7.15013	8.79209	8.78356	9.42641
ENST00000370783	ENSG00000101928	MOSPD1	6.83446	6.34348	6.06295	8.48176	8.39998	7.9576
ENST00000598159	ENSG00000130511	SSBP4	15.3569	15.0233	15.6838	22.3839	20.6579	18.366
ENST00000452340	ENSG00000009830	POMT2	5.97843	6.06655	5.43731	7.11384	7.41426	7.11877
ENST00000413432	ENSG00000006607	FARP2	3.44208	3.86302	3.39177	4.5602	4.73367	4.27718
ENST00000595962	ENSG00000198464	ZNF480	6.7546	6.67638	7.33469	8.28629	8.3065	9.91336
ENST00000535419	ENSG00000101856	PGRMC1	139.189	147.448	139.018	170.831	181.836	161.066
ENST00000342085	ENSG00000140992	PDPK1	4.80034	4.90782	5.1187	5.95932	5.93493	6.31286
ENST00000372919	ENSG00000138279	ANXA7	37.3173	37.795	37.2194	46.9697	49.4397	42.0666
ENST00000339697	ENSG00000111897	SERINC1	20.5246	20.8788	23.7954	25.4887	26.6265	29.8882
ENST00000308388	ENSG00000173540	GMPPB	13.784	14.2498	14.7921	17.7042	20.057	16.9657
ENST00000374236	ENSG00000148153	INIP	11.7458	12.2771	14.3449	16.6446	17.1429	17.0682
ENST00000329245	ENSG00000184428	TOP1MT	24.6141	26.7808	24.7423	31.9747	33.4494	28.93
ENST00000460499	ENSG00000115216	NRBP1	47.2012	46.7929	43.8933	56.3245	59.4966	52.4477
ENST00000368149	ENSG00000146376	ARHGAP18	1.48235	1.19872	1.33671	1.86976	2.00401	1.75219
ENST00000375901	ENSG00000107897	ACBD5	5.27255	5.13804	4.59969	6.55419	6.22466	6.38933
ENST00000376672	ENSG00000116670	MAD2L2	191.843	185.258	194.64	244.293	247.008	212.525
ENST00000448933	ENSG00000164402	SEPT8	8.79382	9.57523	8.23835	11.0252	11.304	10.607
ENST00000555965	ENSG00000131966	ACTR10	19.6107	18.6088	17.85	24.7351	25.6337	23.8603
ENST00000298630	ENSG00000165752	STK32C	4.01302	3.99557	3.32607	6.4865	7.12524	4.22185
ENST00000338946	ENSG00000172943	PHF8	7.99938	8.58625	7.60274	10.1371	10.5838	9.37102
ENST00000497171	ENSG00000173889	PHC3	1.47639	1.6407	0.79699	2.58732	2.70578	2.85286
ENST00000540265	ENSG00000079739	PGM1	17.276	20.584	14.6378	25.8458	30.8369	19.8636
ENST00000474986	ENSG00000174851	YIF1A	31.8455	32.7377	32.4121	39.4153	41.6597	38.8719
ENST00000590153	ENSG00000141298	SSH2	2.29661	2.07246	2.29564	3.3824	4.14486	3.62614
ENST00000489758	ENSG00000169504	CLIC4	52.0269	59.8725	50.6021	67.7923	79.9081	64.6183
ENST00000472213	ENSG00000011009	LYPLA2	101.126	99.2005	102.25	130.706	134.504	112.095
ENST00000587483	ENSG00000108309	RUNDC3A	1.55143	1.76266	1.78324	2.29192	2.88837	2.13732
ENST00000521548	ENSG00000214050	FBXO16	3.9034	3.70711	3.39705	4.97078	5.18316	4.46865
ENST00000024061	ENSG00000022567	SLC45A4	4.58545	5.44124	4.49679	6.16855	6.5783	6.03156
ENST00000445118	ENSG00000228794	RP11-206L10.11	1.06904	1.15241	0.9904	1.3266	1.49394	1.51906
ENST00000325874	ENSG00000131242	RAB11FIP4	9.17421	9.75027	8.67179	10.8911	11.8875	10.8726
ENST00000514354	ENSG00000145912	NHP2	191.733	186.247	193.092	228.891	228.35	228.661
ENST00000536344	ENSG00000110171	TRIM3	5.66142	4.84579	4.17536	7.06514	6.85055	6.22322
ENST00000594950	ENSG00000268895	A1BG-AS1	1.02265	1.27971	1.31075	1.87716	1.81037	1.88309
ENST00000494372	ENSG00000120686	UFM1	7.67015	5.9969	6.93207	10.1508	10.5845	8.82845
ENST00000371621	ENSG00000196396	PTPN1	19.4942	20.1403	20.4279	22.7369	25.2789	24.8027
ENST00000466480	ENSG00000118655	DCLRE1B	5.58607	5.45368	6.58241	6.92788	7.9954	8.35348
ENST00000375327	ENSG00000158423	RIBC1	0.94881	0.67204	1.28943	1.51009	1.9008	1.86161
ENST00000527327	ENSG00000166333	ILK	60.4104	60.8935	55.8795	74.8739	80.2747	65.9277
ENST00000373949	ENSG00000009780	FAM76A	3.01601	3.42143	3.22647	4.56488	4.34182	4.08538
ENST00000367987	ENSG00000158882	TOMM40L	13.1341	13.2949	13.8415	16.769	17.8687	15.4775
ENST00000602427	ENSG00000269990	CTD-3074O7.12	1.09818	0.86903	0.92531	1.30657	1.6427	1.6454
ENST00000519963	ENSG00000121022	COPS5	13.6624	14.8608	15.8924	18.7199	20.0808	19.1336
ENST00000518029	ENSG00000171428	NAT1	1.92801	1.71507	1.78755	2.46448	2.72501	2.5078
ENST00000396958	ENSG00000162076	FLYWCH2	13.0348	13.0813	14.246	17.527	17.5798	16.7413
ENST00000524469	ENSG00000135541	AHI1	1.12265	1.46655	1.02002	1.92568	1.89349	2.28707
ENST00000416749	ENSG00000204789	ZNF204P	2.45758	2.17665	1.51074	3.08569	3.78035	2.8243
ENST00000391916	ENSG00000197380	DACT3	0.8509	0.83367	0.89123	1.24928	1.23465	1.33181
ENST00000530155	ENSG00000177697	CD151	29.6976	33.8124	27.0357	37.3293	43.4334	38.5831
ENST00000442908	ENSG00000183444	OR7E38P	2.02848	1.99882	1.88453	2.81143	3.15758	3.13236
ENST00000264313	ENSG00000109171	SLAIN2	6.44794	5.7095	5.90834	7.3625	7.35423	7.67542
ENST00000458775	ENSG00000238639	snoU13	0	0	0	0	0	9.793
ENST00000565800	ENSG00000260908	CTB-134H23.3	0	0	0	0	0	8.41712
ENST00000229633	ENSG00000111911	HINT3	3.90168	3.61737	3.83255	4.61599	4.83228	5.34685
ENST00000268797	ENSG00000141098	GFOD2	10.4514	11.6068	12.3526	14.0974	14.8123	14.4139
ENST00000286548	ENSG00000156052	GNAQ	13.1127	12.4552	11.1503	15.3746	16.0986	14.256
ENST00000507765	ENSG00000109501	WFS1	16.5036	17.004	15.9688	20.035	20.8073	19.145
ENST00000388940	ENSG00000184178	SCFD2	4.23441	4.43233	4.09669	7.05499	7.82321	4.62611
ENST00000555443	ENSG00000165516	KLHDC2	29.27	27.3201	27.7965	33.3372	35.7475	33.9809
ENST00000337231	ENSG00000109089	CDR2L	13.503	13.4838	15.9124	17.1998	17.3972	19.7469
ENST00000372134	ENSG00000165678	GHITM	62.2449	64.5948	62.6773	75.0662	79.9928	72.3538
ENST00000359051	ENSG00000186792	HYAL3	3.39224	4.03401	3.68517	5.40281	5.24954	4.65357
ENST00000297625	ENSG00000164976	KIAA1161	3.18216	3.86711	3.27707	4.4379	4.76775	4.11074
ENST00000269318	ENSG00000141519	CCDC40	1.50387	1.66569	1.39023	2.06409	2.23156	2.34166
ENST00000381801	ENSG00000139505	MTMR6	4.21864	4.49388	3.87709	5.31477	5.59646	5.00221
ENST00000554718	ENSG00000166886	NAB2	7.36019	7.46716	7.46338	10.3699	11.0021	9.20237
ENST00000438150	ENSG00000198538	ZNF28	4.84327	4.64511	5.40818	5.76211	6.38487	7.24112
ENST00000566895	ENSG00000140525	FANCI	17.0107	17.0043	15.0524	20.4169	21.7026	18.7556
ENST00000375940	ENSG00000120539	MASTL	23.544	23.3107	22.8526	28.0773	27.9349	27.6501
ENST00000303531	ENSG00000166501	PRKCB	1.73781	1.7912	1.40525	2.40174	2.59317	1.91706
ENST00000479835	ENSG00000127946	HIP1	0.61639	0.45666	0.72598	1.25442	2.37821	1.25061
ENST00000421333	ENSG00000213339	QTRT1	19.7704	19.2908	19.9359	25.2519	27.5166	22.3366
ENST00000322940	ENSG00000119328	FAM206A	9.55027	8.95771	11.4778	12.6102	12.5912	14.6456
ENST00000433454	ENSG00000104722	NEFM	4.64345	4.73618	5.29964	5.54731	7.27731	7.08678
ENST00000372447	ENSG00000136819	C9orf78	30.6492	30.0353	33.4482	36.089	39.2859	40.3684
ENST00000400314	ENSG00000183570	PCBP3	1.06383	1.50509	0.91209	1.68743	2.3903	1.75486
ENST00000460020	ENSG00000141959	PFKL	21.134	23.5966	20.4466	29.3035	33.7702	24.6372
ENST00000548985	ENSG00000178449	COX14	21.2191	20.4542	26.9695	28.6335	32.8214	31.2825
ENST00000368125	ENSG00000162706	CADM3	1.93173	2.24309	2.10455	2.90166	3.20221	2.51158
ENST00000409860	ENSG00000243449	C4orf48	11.3386	12.933	15.1834	18.2986	21.2539	16.8929
ENST00000597811	ENSG00000073050	XRCC1	15.8407	17.3196	17.9424	22.0116	21.8842	21.4388
ENST00000424303	ENSG00000185917	SETD4	9.95391	12.1197	13.6861	16.382	16.6061	15.7678
ENST00000500945	ENSG00000145782	ATG12	20.0913	17.692	20.0246	24.2436	22.9209	26.2683
ENST00000260643	ENSG00000138073	PREB	34.6878	35.7833	37.3147	43.0649	43.5196	42.7198
ENST00000589872	ENSG00000188554	NBR1	15.5728	15.0667	14.1689	18.4721	20.0757	17.1393
ENST00000482628	ENSG00000178053	MLF1	27.2641	25.9074	23.8228	34.5866	36.5422	29.0136
ENST00000558987	ENSG00000100564	PIGH	4.13718	3.43357	4.81245	5.66866	6.5786	6.16198
ENST00000589046	ENSG00000251247	ZNF345	1.30289	1.46191	1.5703	1.80888	2.03207	2.69787
ENST00000308748	ENSG00000174939	ASPHD1	6.32873	5.9869	7.10816	8.36515	8.68481	8.49105
ENST00000592574	ENSG00000267261	CTD-2132N18.3	55.7732	58.9487	62.8306	73.2182	78.3236	67.8522
ENST00000591863	ENSG00000121289	CEP89	7.60659	7.23423	10.3148	11.4834	10.6005	12.8261
ENST00000336735	ENSG00000071537	SEL1L	6.01611	6.40132	5.24904	7.21869	7.71328	7.0796
ENST00000369415	ENSG00000025039	RRAGD	2.55908	2.77245	2.42203	3.47678	4.06477	2.9955
ENST00000394820	ENSG00000109320	NFKB1	1.41789	1.71489	1.56561	2.18316	2.36462	1.95482
ENST00000367917	ENSG00000132196	HSD17B7	11.657	11.1511	11.6804	14.6438	17.3696	13.5079
ENST00000314742	ENSG00000140471	LINS	1.13616	0.80997	1.14249	1.41786	1.64387	1.4788
ENST00000389629	ENSG00000137815	RTF1	21.969	22.56	20.8002	25.9501	26.5586	25.4985
ENST00000383029	ENSG00000136319	TTC5	11.9738	11.555	13.1086	15.0602	15.3534	15.6005
ENST00000054666	ENSG00000049245	VAMP3	23.6535	21.1468	23.6268	27.7093	28.4005	27.863
ENST00000368914	ENSG00000143434	SEMA6C	4.09814	4.18185	3.82337	5.87235	5.86286	4.51019
ENST00000460628	ENSG00000175166	PSMD2	90.8483	101.114	89.4606	112.731	125.393	108.899
ENST00000361946	ENSG00000198839	ZNF277	11.2515	11.3223	8.32635	14.0135	14.5567	13.0449
ENST00000521166	ENSG00000176853	FAM91A1	6.93822	7.66388	7.1522	8.60157	9.07346	9.57543
ENST00000380494	ENSG00000113163	COL4A3BP	9.71722	10.8354	9.34296	12.6606	12.3995	11.5929
ENST00000578670	ENSG00000108262	GIT1	24.6923	25.379	24.8285	33.3356	31.6651	29.0414
ENST00000373943	ENSG00000117758	STX12	3.45723	3.02669	3.56786	4.25794	4.56505	4.40716
ENST00000230461	ENSG00000112697	TMEM30A	17.6295	18.9713	18.6664	21.1514	23.3701	21.9218
ENST00000556609	ENSG00000140025	EFCAB11	9.2188	6.75922	8.25055	11.0469	12.1098	11.5496
ENST00000484484	ENSG00000110619	CARS	16.5811	18.2743	15.017	21.1968	25.2291	19.649
ENST00000377093	ENSG00000054523	KIF1B	8.33793	9.2391	8.31864	9.95783	10.5155	10.7941
ENST00000433555	ENSG00000156990	RPUSD3	14.5566	14.3942	15.9506	18.4609	19.0108	20.5639
ENST00000581858	ENSG00000177731	FLII	45.9501	47.5905	42.0075	58.4596	68.4958	50.9329
ENST00000345662	ENSG00000021574	SPAST	7.84467	7.99184	7.53032	9.49664	9.21262	9.59077
ENST00000591604	ENSG00000167383	ZNF229	2.88409	3.25886	3.5588	3.85223	4.11921	4.94339
ENST00000423140	ENSG00000179115	FARSA	79.9742	83.3132	89.9295	102.859	106.183	97.0578
ENST00000323534	ENSG00000181467	RAP2B	9.77635	9.49644	10.9144	11.9769	12.0784	13.0924
ENST00000544447	ENSG00000177189	RPS6KA3	3.71113	4.12593	3.56718	4.75191	4.95495	4.95327
ENST00000589591	ENSG00000105258	POLR2I	89.0467	88.7552	98.7591	111.177	116.092	110.48
ENST00000586014	ENSG00000125753	VASP	98.8542	93.4961	93.4087	118.635	117.89	107.994
ENST00000325147	ENSG00000177951	BET1L	21.9856	21.9773	25.0875	28.2139	27.424	28.8867
ENST00000359676	ENSG00000197183	C20orf112	5.05439	4.809	5.00827	6.19632	5.7306	6.56001
ENST00000557658	ENSG00000151445	VIPAS39	12.3436	11.3607	10.9393	15.1189	15.2448	13.3406
ENST00000307633	ENSG00000170445	HARS	38.8424	36.8144	37.8673	44.5461	46.7742	45.2187
ENST00000436783	ENSG00000182220	ATP6AP2	54.0779	60.5092	56.0643	71.0865	72.776	65.9109
ENST00000377307	ENSG00000147799	ARHGAP39	3.02988	3.04757	3.27554	4.22328	3.96143	3.78845
ENST00000540199	ENSG00000077097	TOP2B	48.7228	50.0945	41.0179	58.9838	61.6879	54.178
ENST00000545227	ENSG00000073350	LLGL2	9.65984	10.7364	8.17925	14.2025	16.1443	10.353
ENST00000373910	ENSG00000072401	UBE2D1	15.0545	14.377	14.397	18.4432	17.1968	17.7995
ENST00000378251	ENSG00000130764	LRRC47	45.078	47.5729	50.4265	54.5666	58.8858	58.2585
ENST00000498520	ENSG00000023228	NDUFS1	19.1126	21.8022	19.3463	26.7782	26.8801	24.2974
ENST00000486845	ENSG00000112511	PHF1	14.043	12.3612	14.7584	17.6705	18.3136	17.2535
ENST00000262878	ENSG00000101347	SAMHD1	13.0841	15.0969	12.8745	16.5598	19.6476	15.779
ENST00000376957	ENSG00000116649	SRM	142.64	152.406	167.104	187.148	197.152	178.24
ENST00000283977	ENSG00000013375	PGM3	16.4095	16.444	16.045	20.2678	21.3749	18.5481
ENST00000250498	ENSG00000129562	DAD1	129.974	113.435	137	159.733	158.039	153.955
ENST00000343289	ENSG00000076685	NT5C2	8.20157	8.85348	7.75943	9.84415	10.5691	9.8579
ENST00000394532	ENSG00000002330	BAD	18.4007	17.6691	18.332	24.8438	24.8398	20.4274
ENST00000546298	ENSG00000060138	YBX3	148.791	146.558	137.261	171.416	180.125	168.63
ENST00000078429	ENSG00000088256	GNA11	9.8272	10.3973	10.3686	12.5102	12.5191	11.9474
ENST00000461287	ENSG00000204422	XXbac-BPG32J3.20	9.42478	9.9624	10.7525	13.5736	13.7731	11.4065
ENST00000318240	ENSG00000177576	C18orf32	16.4916	13.3816	15.7279	21.3183	18.7177	19.8107
ENST00000597020	ENSG00000042753	AP2S1	182.819	174.699	185.467	219.496	221.186	208.88
ENST00000215730	ENSG00000099940	SNAP29	3.54376	4.21752	4.50745	5.34763	5.84585	4.91215
ENST00000426391	ENSG00000197608	ZNF841	1.52262	1.51379	2.0175	2.24655	2.28012	2.68933
ENST00000376327	ENSG00000102007	PLP2	4.53363	4.44008	3.69454	7.04978	6.37476	5.16371
ENST00000553985	ENSG00000157306	RP11-66N24.4	6.17178	5.80816	6.51335	7.6539	8.17841	7.75322
ENST00000564790	ENSG00000103342	GSPT1	112.048	111.741	109.079	135.29	147.459	125.311
ENST00000457278	ENSG00000112658	SRF	37.4425	39.892	39.4995	45.6877	48.2325	46.4166
ENST00000558533	ENSG00000185418	TARSL2	4.54888	4.96663	4.46294	6.29361	6.16537	5.769
ENST00000396202	ENSG00000100347	SAMM50	65.7951	63.5886	60.5424	80.6829	85.3739	69.8463
ENST00000422342	ENSG00000089053	ANAPC5	20.4099	21.6555	20.7227	26.3596	29.7487	23.838
ENST00000256039	ENSG00000133665	DYDC2	1.21563	1.06886	1.40424	1.67467	2.01321	1.91894
ENST00000590561	ENSG00000105290	APLP1	8.85622	8.60742	6.70932	13.319	12.8876	8.90167
ENST00000338272	ENSG00000215717	TMEM167B	6.73283	5.99977	6.9917	8.42047	7.70499	9.09895
ENST00000345724	ENSG00000172175	MALT1	6.022	6.84675	5.80793	7.90121	8.21213	7.5358
ENST00000254101	ENSG00000131791	PRKAB2	10.1624	9.04399	10.1566	12.5151	11.8476	11.7398
ENST00000590668	ENSG00000159915	ZNF233	0.60016	0.62884	0.90125	1.4046	1.35462	1.98309
ENST00000537232	ENSG00000151575	TEX9	3.00067	2.52415	2.97765	4.18348	3.60292	4.08324
ENST00000000233	ENSG00000004059	ARF5	112.311	111.056	109.501	136.625	144.487	122.998
ENST00000531028	ENSG00000149260	CAPN5	8.322	7.12813	8.14902	11.0939	10.9207	10.7704
ENST00000558325	ENSG00000259371	RP11-468E2.6	8.90354	10.3832	8.85722	13.7168	16.7589	10.7447
ENST00000263734	ENSG00000116016	EPAS1	2.32332	2.62003	1.93435	3.31518	3.77302	2.66461
ENST00000507678	ENSG00000129128	SPCS3	5.92967	6.57516	5.77666	8.22547	7.73837	7.31106
ENST00000450114	ENSG00000166483	WEE1	42.4369	39.4495	41.5852	49.0555	49.1274	49.2294
ENST00000540120	ENSG00000104856	RELB	5.22049	5.16062	5.48287	6.9027	6.75848	6.57164
ENST00000371847	ENSG00000132122	SPATA6	1.63483	1.60342	1.55427	2.43891	2.00856	2.01788
ENST00000317378	ENSG00000181029	TRAPPC5	45.6997	49.4702	52.1557	60.5679	64.0139	56.9146
ENST00000486180	ENSG00000185055	EFCAB10	1.33352	1.16437	1.60988	2.26155	2.04518	2.02921
ENST00000315732	ENSG00000181817	LSM10	47.3372	47.947	55.1689	60.0042	63.8932	61.7074
ENST00000534106	ENSG00000254505	CHMP4A	45.4357	45.7622	44.2477	54.0968	55.3664	60.8816
ENST00000371088	ENSG00000203965	EFCAB7	1.51916	1.291	1.43404	1.81862	2.26266	2.05917
ENST00000379549	ENSG00000109381	ELF2	9.82316	9.25069	9.76055	11.004	12.0441	12.9148
ENST00000216468	ENSG00000100580	TMED8	4.76642	4.32096	3.94065	5.51659	5.49787	5.2606
ENST00000330079	ENSG00000182500	ORAI1	12.2722	13.5459	14.1554	16.1422	17.91	15.8248
ENST00000468175	ENSG00000161036	LRWD1	15.13	16.2714	16.7063	20.155	20.973	19.805
ENST00000468311	ENSG00000143256	PFDN2	46.6922	42.8673	54.2231	62.805	57.6129	68.0596
ENST00000596591	ENSG00000104774	MAN2B1	21.4801	22.3907	17.3633	30.3114	29.9059	24.9332
ENST00000325747	ENSG00000103995	CEP152	1.38184	1.21753	1.11689	1.6381	1.64945	1.75429
ENST00000586537	ENSG00000165388	ZNF488	3.88217	3.86333	4.39493	4.87554	5.34795	5.35673
ENST00000482537	ENSG00000106733	NMRK1	1.05414	0.92377	0.93117	2.40272	1.50079	1.64991
ENST00000375286	ENSG00000180901	KCTD2	17.5227	17.3964	19.3441	20.776	21.9577	23.3653
ENST00000218197	ENSG00000102078	SLC25A14	4.02902	3.97992	4.40641	5.31449	5.86645	5.3756
ENST00000280749	ENSG00000151131	C12orf45	34.149	33.8864	46.5409	51.7791	48.9311	54.885
ENST00000265717	ENSG00000005249	PRKAR2B	11.0661	11.2242	10.4415	13.5629	13.1921	12.8459
ENST00000433642	ENSG00000189114	BLOC1S3	2.50323	2.10686	3.21738	3.30189	3.90927	4.52608
ENST00000569193	ENSG00000166123	GPT2	19.0787	19.3608	19.6066	23.3839	24.3726	22.0761
ENST00000587871	ENSG00000267110	CTD-2587H24.4	2.68527	2.92802	1.84144	5.39292	5.95052	2.85725
ENST00000566403	ENSG00000172775	FAM192A	39.9275	37.9382	38.714	47.8602	46.1228	46.2844
ENST00000361999	ENSG00000198399	ITSN2	1.96717	1.68754	1.63301	2.19464	2.36614	2.39063
ENST00000453731	ENSG00000205639	MFSD2B	20.2913	20.5939	22.4392	26.6805	30.5715	25.0662
ENST00000409992	ENSG00000153832	FBXO36	2.07308	1.97468	2.2612	3.1367	3.08293	2.66476
ENST00000458721	ENSG00000156931	VPS8	4.22421	3.81558	3.3776	5.18769	6.16454	5.09806
ENST00000440957	ENSG00000163913	IFT122	4.90476	5.33411	5.07461	6.23858	7.81175	6.00276
ENST00000447267	ENSG00000137575	SDCBP	59.9291	58.4021	59.7575	68.5187	78.7162	70.1538
ENST00000536020	ENSG00000172663	TMEM134	16.2114	17.5651	19.5114	25.311	22.4734	22.0698
ENST00000587230	ENSG00000104915	STX10	28.8087	31.1386	27.8322	38.3866	40.2256	32.381
ENST00000459904	ENSG00000160789	LMNA	20.3085	20.2759	19.833	27.1324	28.5347	22.5317
ENST00000539409	ENSG00000139146	FAM60A	148.722	145.317	140.699	175.436	173.459	165.214
ENST00000505044	ENSG00000116005	PCYOX1	15.9186	17.9035	18.158	20.7435	21.3942	21.4788
ENST00000308660	ENSG00000173926	MARCH3	1.78157	2.002	1.71879	2.38093	2.79388	2.24877
ENST00000379516	ENSG00000205302	SNX2	37.9297	35.4971	36.4366	43.2244	44.887	43.3419
ENST00000444811	ENSG00000204356	NELFE	67.0068	64.5906	61.1397	80.0525	89.4193	71.1993
ENST00000375865	ENSG00000204435	CSNK2B	192.354	181.959	193.107	224.106	226.666	222.024
ENST00000425028	ENSG00000100225	FBXO7	46.2132	46.1548	45.1944	54.8346	55.6864	52.9086
ENST00000531242	ENSG00000070081	NUCB2	8.41013	7.44606	8.19102	9.65493	11.7939	11.8601
ENST00000466414	ENSG00000102393	GLA	20.4577	18.8495	19.5977	24.2769	26.0346	24.7687
ENST00000524282	ENSG00000131773	KHDRBS3	9.36311	9.76006	9.20721	12.943	13.1893	11.8796
ENST00000373872	ENSG00000118707	TGIF2	25.9532	23.7675	28.34	31.5959	31.7323	32.1186
ENST00000394136	ENSG00000103852	TTC23	4.03475	4.16207	3.85976	5.30228	4.96338	4.9086
ENST00000503293	ENSG00000164117	FBXO8	2.67393	2.84416	2.99188	3.80923	3.75275	4.06893
ENST00000415439	ENSG00000070950	RAD18	13.9352	13.2315	13.252	16.6902	16.6701	16.5429
ENST00000482739	ENSG00000168159	RNF187	49.8934	52.5795	51.8566	62.2361	63.7517	57.7488
ENST00000506500	ENSG00000008294	SPAG9	5.69993	6.65791	6.13757	7.74744	9.13793	8.32085
ENST00000409308	ENSG00000102547	CAB39L	1.88216	2.26819	1.83894	2.88731	3.13171	2.44253
ENST00000513001	ENSG00000151726	ACSL1	2.08223	2.40589	1.78491	2.87102	3.47619	2.62482
ENST00000570937	ENSG00000108559	NUP88	40.652	41.1766	38.523	50.5904	51.7762	48.791
ENST00000453656	ENSG00000258388	PPT2-EGFL8	8.64475	9.00098	9.21861	12.6004	11.1556	10.903
ENST00000375256	ENSG00000165244	ZNF367	1.75742	2.079	1.98642	2.66318	2.43611	2.61265
ENST00000409842	ENSG00000144134	RABL2A	1.54926	1.67469	1.46079	2.28497	2.62943	1.96774
ENST00000549525	ENSG00000111775	COX6A1	94.1851	86.6769	91.8076	105.893	111.709	109.939
ENST00000572195	ENSG00000262664	OVCA2	29.1726	27.0515	35.8042	40.0812	39.0382	39.4822
ENST00000487035	ENSG00000213390	ARHGAP19	9.71508	10.6233	9.69127	11.9259	12.4537	11.757
ENST00000264230	ENSG00000084092	NOA1	15.6661	14.4132	14.6673	18.5996	19.0032	17.0257
ENST00000461681	ENSG00000142856	ITGB3BP	11.1897	10.928	11.6336	14.6165	16.0444	13.1737
ENST00000325580	ENSG00000119326	CTNNAL1	30.7085	30.0708	26.8497	36.3918	38.6019	33.0581
ENST00000379127	ENSG00000164972	C9orf24	0.92481	0.66068	0.56164	1.35275	2.00711	1.30676
ENST00000464470	ENSG00000139597	N4BP2L1	0.9026	0.71646	0.55812	1.0409	1.51489	1.46505
ENST00000246024	ENSG00000125827	TMX4	2.95965	3.05321	3.31979	3.69348	4.01881	3.938
ENST00000217402	ENSG00000101421	CHMP4B	57.6595	55.4808	58.2729	65.9551	71.9668	66.9348
ENST00000529281	ENSG00000137692	DCUN1D5	70.4499	71.1888	76.4249	83.9957	88.5307	87.2584
ENST00000474728	ENSG00000117143	UAP1	6.1591	7.35829	6.6394	8.49793	10.1046	9.21345
ENST00000482757	ENSG00000130830	MPP1	4.66753	4.81095	4.92305	6.30901	7.10606	6.20908
ENST00000323061	ENSG00000177432	NAP1L5	1.84046	1.58344	1.87487	2.26544	2.69295	2.46506
ENST00000309575	ENSG00000175040	CHST2	10.3074	10.1159	10.7103	12.5463	13.316	12.0126
ENST00000369660	ENSG00000102178	UBL4A	16.0387	16.1728	15.4069	19.9257	20.7032	17.7945
ENST00000455532	ENSG00000089123	TASP1	4.03056	3.64235	4.0777	5.57358	5.59241	5.15227
ENST00000538254	ENSG00000022840	RNF10	64.26	64.933	65.1427	78.6461	79.8095	75.0009
ENST00000369130	ENSG00000136631	VPS45	9.59392	9.03267	8.34387	11.1695	12.4983	10.4682
ENST00000595866	ENSG00000268400	CTD-3214H19.4	36.6192	34.3643	40.6141	46.4626	47.096	45.3257
ENST00000488608	ENSG00000126970	ZC4H2	7.71722	8.30043	7.17654	9.25587	10.709	9.02913
ENST00000431138	ENSG00000006634	DBF4	31.9486	31.4829	32.3536	37.1195	37.4527	39.2537
ENST00000531411	ENSG00000174915	PTDSS2	19.5433	20.5087	19.7019	27.1331	27.4138	22.8503
ENST00000493646	ENSG00000055950	MRPL43	47.5453	45.325	47.0199	61.3933	59.2784	52.0623
ENST00000480608	ENSG00000183628	DGCR6	2.2566	2.08089	2.39628	2.83363	3.77211	3.21469
ENST00000540359	ENSG00000137726	FXYD6	15.3108	17.0706	14.416	20.5337	22.6206	17.1848
ENST00000394645	ENSG00000214696	AC007347.1	9.24843	9.78827	8.99086	12.3486	13.0838	10.7651
ENST00000369790	ENSG00000102125	TAZ	7.26601	6.61938	6.62827	9.42831	8.78272	8.26346
[truncated: 1,235 more rows]

## Sheet: SIN3AdeGenes_downInSiSIN3A_2052
2052 differentially expressed genes in H1 ESCs from siSIN3A data, up in siSIN3A, and ordered by the difference of the z-score between the siSIN3A and the corresponding siNT samples.
[truncated: 2,055 more rows]

[truncated: 2 more sheets: DEgenes_upInBothSiFOXK2&SiSIN3A, DEgenes_downInSiFOXK2&SiSIN3A]
