# Supplementary material for: The forkhead transcription factor FOXK2 premarks lineage-specific genes in human embryonic stem cells for activation during differentiation
Source: Nucleic Acids Res. 2021 Jan 12;49(3):1345–63. doi: 10.1093/nar/gkaa1281 (PMC7897486; doi:10.1093/nar/gkaa1281)
Supplement: gkaa1281_Supplemental_Files [file gkaa1281_supplemental_files.zip › Supplementary Table S8- Gene expression changes following FOXK1 & FOXK2 depletion and differentiation to NPCs.xlsx]

## Sheet: up in siFOXK D5
Supplementary Table S8- Gene expression changes following FOXK1 & FOXK2 depletion and differentiation to NPCs
Differentially Expressed genes (up in siFOXK) from comparison of siFOXK1/2 and siNT of day 5 (d5) differentiated NPCs. Pair-wise comparison of the 3 replicates.
Median of the 3 Fold Change values > 1.5, averaged TPM of each pair > 0.1, and all fold changes of the 3 replicate > 1. The expression was measured by TPM, transcripts per million reads
Genes			Fold change	H1 ESC			siNT NPC d5			siFOXK NPC d5
geneSymbol	geneId	transId	foldChange	ZJ1_HESC_D0-1	ZJ6_HESC_D0-2	ZJ11_HESC_D0-3	ZJ4_siNT_NPC5d-1	ZJ9_siNT_NPC5d-2	ZJ14_siNT_NPC5d-3	ZJ5_siFOXK_NPC5d-1	ZJ10_siFOXK_NPC5d-2	ZJ15_siFOXK_NPC5d-3
AC099789.1	ENSG00000225475	ENST00000442812	31025.1	0.07407	0	0.07981	0	0	0.1552	0.3102	0.3236	0.2182
SNORD65	ENSG00000277512	ENST00000391079	7.9	0.57226	2.29671	2.62067	0	0.1385	1.0492	1.0487	1.0939	1.1241
AC084816.1	ENSG00000256995	ENST00000534841	7.03	0.01534	0.01539	0	0.1141	0.0297	0.0321	0.4175	0.268	0.2259
SNORD19C	ENSG00000222345	ENST00000410413	6.56	0.13742	0.82727	0.74036	0	0.133	0.144	0.2878	0.3002	0.9447
ACAP1	ENSG00000072818	ENST00000574499	5.64	0.30419	0.55955	0.46434	0.0269	0.0491	0.1062	0.1858	0.2769	0.2987
NKX2-5	ENSG00000183072	ENST00000517440	5.37	0	0.016	0	0.576	0.0772	0.1838	1.0686	0.4528	0.9866
MYOF	ENSG00000138119	ENST00000474161	4.95	0.02261	0	0	0.7686	0.0657	0.1658	0.7811	0.4445	0.8214
AL162726.3	ENSG00000228430	ENST00000636401	4.93	0.10994	0.55151	0.35537	0.2336	0.3193	0	1.1512	0.4803	0.5398
AC008443.7	ENSG00000274525	ENST00000622195	4.93	0	0.29818	0.27448	0.0451	0.1233	0.0445	0.2223	0.1391	0.2919
NRXN1	ENSG00000179915	ENST00000638037	4.51	0.10444	0.20958	0.3376	0.111	0.1011	0.3283	0.5468	0.4563	0.4103
ADAP1	ENSG00000105963	ENST00000454383	4.37	0.90658	0.98238	0.82056	0.1541	0.0702	0.057	0.2088	0.3169	0.2493
FOXI2	ENSG00000186766	ENST00000388920	4.22	0.0384	0.16694	0.35167	0.799	0.0496	0.114	1.8595	0.2691	0.4808
TRIML2	ENSG00000179046	ENST00000394461	4.14	2.90322	5.18073	4.72393	0.2484	0.0566	0.0612	0.3877	0.2341	0.3253
TSPOAP1	ENSG00000005379	ENST00000585149	4.06	0	0.08251	0.08861	0.0291	0.1062	0.0862	0.4018	0.3294	0.35
VGLL2	ENSG00000170162	ENST00000352536	3.86	0.02444	0.02453	0	2.2792	0.2721	0.493	4.9721	1.3885	1.9026
PRKCH	ENSG00000027075	ENST00000555542	3.56	0.06014	0.10056	0.0432	0.1065	0.0388	0.105	0.3358	0.1971	0.3741
SNORD28	ENSG00000274544	ENST00000384706	3.38	0.557	0.27943	1.50046	0.148	0.6741	0.4377	0.5833	2.2817	0.8206
SNORD14C	ENSG00000202252	ENST00000365382	3.38	0.47472	0.35723	0.12788	0.1261	0.2298	0.6217	0.4971	0.7778	1.049
NPIPB2	ENSG00000234719	ENST00000540412	3.38	0.13424	1.26607	0.78109	0.1141	0.13	0.5344	0.7872	0.4399	1.002
SOX10	ENSG00000100146	ENST00000470555	3.38	0	0.42253	0	0.0895	0.0815	0	0.2646	0.276	0.4963
NEK7	ENSG00000151414	ENST00000544035	3.35	0.11091	0.29674	0.15934	0.0982	0.0716	0.2518	0.329	0.2423	0.3086
NKX2-6	ENSG00000180053	ENST00000325017	3.3	0.02305	0.02313	0.01242	2.2293	0.1451	0.2657	2.9211	0.4785	1.0642
PVALB	ENSG00000100362	ENST00000467935	3.28	0.29558	0.43497	0.50959	0.1256	0.1526	0.1239	0.227	0.5381	0.4064
OTOGL	ENSG00000165899	ENST00000458043	3.24	0.00388	0.01167	0.01114	0.3734	0.0776	0.1448	0.7901	0.2964	0.4695
CST1	ENSG00000170373	ENST00000304749	3.22	0.87948	1.79242	1.34745	0.8615	0.439	0.3311	3.1657	1.381	1.0662
PAH	ENSG00000171759	ENST00000548677	3.2	0.168	0.47758	0.72408	0.119	0.1084	0.176	0.3811	0.367	0.2475
CCDC173	ENSG00000154479	ENST00000421028	3.2	0.09177	0.09208	0.09889	0.078	0.0888	0.2692	0.2499	0.3007	0.2704
NKX2-3	ENSG00000119919	ENST00000344586	3.2	0	0	0	0.675	0.0581	0.0576	1.1418	0.1858	0.4372
CCBE1	ENSG00000183287	ENST00000589419	3.19	0.48038	0.71405	0.46011	0.5483	0.1033	0.1864	0.6893	0.3693	0.5941
SNORD62B	ENSG00000231587	ENST00000426867	3.12	0.6072	0.97477	0.39256	0.5162	0.1176	0.3817	0.6358	0.7959	1.1927
PAQR9-AS1	ENSG00000241570	ENST00000608686	3.05	0.08311	0.13898	0.14925	0.1472	0.0268	0.1161	0.4061	0.2723	0.3537
CEP152	ENSG00000103995	ENST00000558591	3.01	0.08881	0.40988	0.53588	0.0566	0.0516	0.2419	0.2418	0.1552	0.2442
AC087235.2	ENSG00000256321	ENST00000545400	2.97	0.00641	0.03216	0.00691	0.1771	0.0683	0.0336	0.3759	0.2031	0.2204
TRIM47	ENSG00000132481	ENST00000592942	2.96	0.46095	0.76642	0.59602	0.056	0.0638	0.0966	0.1655	0.2446	0.1811
ABTB1	ENSG00000114626	ENST00000467179	2.87	0.25694	0.69757	0.55372	0.3051	0.161	0.2534	0.4115	0.4623	0.8461
CD79B	ENSG00000007312	ENST00000349817	2.82	0.33155	0.97026	0.56565	0.2055	0.0535	0.1447	0.5786	0.2414	0.3256
PRRT2	ENSG00000167371	ENST00000636001	2.81	0.10444	0.31436	0.3376	0	0.6067	0.4377	0.3281	0.6845	1.2308
TNNT2	ENSG00000118194	ENST00000472177	2.81	0.41102	0.52487	0.56368	0.4566	0.0904	0.274	0.6065	0.4694	0.7707
KAZALD1	ENSG00000107821	ENST00000477979	2.81	0.16621	0.12508	0.16417	0.4268	0.067	0.1161	0.5366	0.3329	0.3265
TMIGD2	ENSG00000167664	ENST00000600349	2.81	0.03136	0.15734	0.03379	0.1666	0.1215	0.0657	0.2956	0.4111	0.1848
SYBU	ENSG00000147642	ENST00000527664	2.76	0	0.05654	0.02024	0.0998	0.1091	0.0197	0.2754	0.1847	0.1845
OLFML1	ENSG00000183801	ENST00000534244	2.73	0	0.01822	0.01957	0.4439	0.0703	0.2284	0.6086	0.2579	0.6243
AL359764.2	ENSG00000287516	ENST00000444330	2.71	0.26938	0.39503	0.24561	0.2202	0.1003	0	0.2604	0.2716	0.2035
TRMT9B	ENSG00000250305	ENST00000528335	2.71	0	0.09049	0.05831	0.4983	0.0873	0.1701	0.6988	0.2364	0.4606
SPEG	ENSG00000072195	ENST00000409595	2.68	0.22379	0.97303	0.96458	0.1321	0.2407	0.1824	0.3906	0.2445	0.4884
CES1	ENSG00000198848	ENST00000563241	2.62	0.51296	0.24704	0.30952	0.1744	0.0596	0.1075	0.1934	0.2465	0.2821
REPS2	ENSG00000169891	ENST00000469714	2.62	0.04407	0.35371	0.2849	0.0936	0.0569	0.0769	0.1692	0.1925	0.202
N4BP2L1	ENSG00000139597	ENST00000464470	2.59	0.20067	0.21964	0.22605	0.0775	0.0971	0.0478	0.2006	0.1594	0.1612
HSPB2	ENSG00000170276	ENST00000304298	2.58	0.14867	0.22375	0.09345	0.2106	0.1319	0.1558	0.2984	0.4331	0.4015
NAGPA	ENSG00000103174	ENST00000568528	2.56	0.25004	0.17368	0.20725	0.1022	0.0745	0.1814	0.2618	0.2101	0.2456
MYLPF	ENSG00000180209	ENST00000563718	2.55	0.34697	0.27851	0.22432	1.6038	0.7054	1.1087	2.2163	1.8761	2.8283
REXO5	ENSG00000005189	ENST00000568334	2.54	0.15462	0.19745	0.1969	0.0747	0.1361	0.1031	0.1766	0.3685	0.2623
PVT1	ENSG00000249859	ENST00000617087	2.54	1.20505	1.69272	1.55817	0	0.3111	0.4208	0.673	0.7898	0.6312
GADD45B	ENSG00000099860	ENST00000586759	2.54	0.74743	1.05396	0.65301	0.4937	0.2347	0.254	0.7192	0.5958	0.9523
SHISA9	ENSG00000237515	ENST00000566106	2.54	0.4328	0.5853	0.54747	0.2999	0.0729	0.0591	0.4335	0.185	0.2587
ANXA1	ENSG00000135046	ENST00000415424	2.5	0.31768	0.11953	0.14976	2.6583	0.4613	2.4962	3.181	1.4965	6.24
APELA	ENSG00000248329	ENST00000505269	2.5	6.25116	4.13087	7.02069	1.2843	0.4205	0.9497	2.5115	1.1965	2.3741
LRRIQ1	ENSG00000133640	ENST00000533414	2.5	0.0967	0	0.0521	0.1284	0.0936	0.076	0.2278	0.2377	0.1899
ISL1	ENSG00000016082	ENST00000230658	2.48	0.02181	0.01751	0.0329	6.6983	1.0178	1.947	7.9759	2.5256	4.8672
MIR1178	ENSG00000283768	ENST00000408396	2.46	0.11477	0.34545	0.74199	0.2439	0.2222	0.1202	0.6009	0.5015	0.3381
TMCO4	ENSG00000162542	ENST00000462171	2.44	0.16404	0.34746	0.13748	0.1162	0.1059	0.0573	0.1336	0.2588	0.2148
MARF1	ENSG00000166783	ENST00000551678	2.43	0.12871	0.35052	0.53494	0.2931	0.178	0.3082	0.7124	0.462	0.4515
HSPB2-C11orf52	ENSG00000254445	ENST00000527616	2.42	0.12879	0.21146	0.06308	0.1866	0.1134	0.1472	0.2697	0.3837	0.3565
TRMU	ENSG00000100416	ENST00000479648	2.39	0.25473	0.36511	0.62737	0.1353	0.0705	0.2859	0.3239	0.2385	0.3038
GALNT14	ENSG00000158089	ENST00000324589	2.37	1.53118	1.59911	1.38528	3.08	0.9743	1.352	4.321	2.3563	3.2015
MYO15B	ENSG00000266714	ENST00000584723	2.36	0.08474	0.23381	0.11413	0.1125	0.082	0.1554	0.2662	0.324	0.3329
AC119427.2	ENSG00000286600	ENST00000671234	2.36	1.26618	1.20033	1.30789	1.4104	0.4481	0.8691	1.9111	1.2305	2.0497
CA10	ENSG00000154975	ENST00000285273	2.35	0.10035	0.12586	0.13517	0.7388	0.1214	0.2065	1.2385	0.3876	0.4857
RAMP2	ENSG00000131477	ENST00000591972	2.34	0.46211	0.2782	0.69712	0.1964	0	0.1937	0.3871	0.3029	0.4538
DAB2	ENSG00000153071	ENST00000502879	2.34	0	0.05429	0.02915	0.1725	0.0786	0.1701	0.1983	0.2069	0.3986
ZNF707	ENSG00000181135	ENST00000525619	2.34	0.02352	0.0708	0.17742	0.125	0.1139	0.0986	0.1478	0.3083	0.231
AC119427.1	ENSG00000282221	ENST00000633182	2.34	0.28176	0.32039	0.38456	0.1597	0.1819	0.0787	0.3737	0.2462	0.2583
ILDR1	ENSG00000145103	ENST00000344209	2.33	0.16461	0.2349	0.17738	0.3071	0.0956	0.1188	0.3639	0.2557	0.2766
BST1	ENSG00000109743	ENST00000382346	2.32	0.1048	0.13145	0.13552	0.078	0.0964	0.1263	0.1811	0.2633	0.1956
KCNJ2	ENSG00000123700	ENST00000243457	2.31	0.08137	0.13606	0.2004	1.3627	0.1163	0.1745	1.4383	0.2688	0.4129
GBGT1	ENSG00000148288	ENST00000645973	2.3	0.19023	0.2863	0.20498	0.1213	0.0737	0.1196	0.2789	0.187	0.1495
SLC12A8	ENSG00000221955	ENST00000461616	2.3	0.31313	0.27722	0.31756	0.1174	0.1962	0.0772	0.27	0.2012	0.2352
ARHGAP23	ENSG00000275832	ENST00000614693	2.3	0.44374	0.65194	0.71722	0.101	0.0921	0.0996	0.2323	0.2077	0.2957
CEP41	ENSG00000106477	ENST00000482730	2.3	0.12359	0.062	0.06659	0.0985	0.0897	0.1619	0.2265	0.3038	0.1821
AC092155.2	ENSG00000229503	ENST00000454675	2.3	0.04379	0.04394	0.02359	0.0698	0.106	0.0688	0.1605	0.1674	0.3441
WDPCP	ENSG00000143951	ENST00000473678	2.3	0.05867	0.09812	0.25289	0.0623	0.0947	0.1229	0.1434	0.235	0.1537
BCAS3	ENSG00000141376	ENST00000587037	2.27	0.49192	0.49356	0.38735	0.6031	0.5678	0.4361	1.367	0.9714	1.0034
TRAF3IP2-AS1	ENSG00000231889	ENST00000440395	2.26	0.19032	0.57287	0.43578	0.177	0.2303	0.2243	0.4484	0.5197	0.4439
SVOPL	ENSG00000157703	ENST00000478865	2.26	0.21987	0.44121	0.37229	0.6174	0.1672	0.1645	0.7071	0.3774	0.401
SNORA16A	ENSG00000280498	ENST00000628458	2.26	0.30945	0.54334	0.4168	0.0822	0.1498	0.1621	0.162	0.338	0.3799
SNORA16A	ENSG00000274582	ENST00000384342	2.26	0.30493	0.53541	0.41071	0.081	0.1476	0.1597	0.1596	0.3331	0.3743
TMPRSS4	ENSG00000137648	ENST00000524218	2.26	0.02881	0.01445	0.01552	0.6429	0.1255	0.1811	0.8598	0.2832	0.4103
MIR7111	ENSG00000276712	ENST00000619751	2.26	0.29011	0.72769	0.3126	0.1541	0.1404	0.4559	0.6076	0.3169	0.7123
TXNRD2	ENSG00000184470	ENST00000471835	2.26	0.25629	0.48215	0.27616	0.2042	0.1241	0.1007	0.2684	0.28	0.409
MRPS30-DT	ENSG00000251141	ENST00000659161	2.26	0.04608	0.09246	0.04965	0.1469	0.0892	0.0644	0.2573	0.2013	0.1508
AL356095.3	ENSG00000282432	ENST00000633717	2.26	0	0	0.27901	0.2751	0.0836	0	0.3615	0.1886	0.2543
ARID4B	ENSG00000054267	ENST00000462969	2.26	0	0.07677	0.12366	0.0813	0.0741	0.1603	0.2003	0.1672	0.1879
SPX	ENSG00000134548	ENST00000535139	2.26	0.07435	0.11477	0.1171	0.0851	0.072	0.1438	0.2096	0.1624	0.2135
WDR45	ENSG00000196998	ENST00000636049	2.25	0.25947	0.39051	0.20969	0.3446	0.1256	0.3398	0.6113	0.4252	0.7645
SMARCA2	ENSG00000080503	ENST00000634688	2.25	0.68694	0.60746	0.66492	0.4949	0.0564	0.244	0.573	0.1653	0.5489
ADRA1B	ENSG00000170214	ENST00000641205	2.25	0	0.02152	0.02311	0.2507	0.0415	0.1123	0.2695	0.1874	0.2527
MGAT4B	ENSG00000161013	ENST00000520019	2.22	0.30163	0.42873	0.6771	0.1736	0.0852	0.2502	0.2237	0.2197	0.5554
SIGLEC6	ENSG00000105492	ENST00000474054	2.22	0.01916	0.05768	0.10324	0.1629	0.1113	0.2008	0.3612	0.3559	0.3576
THAP6	ENSG00000174796	ENST00000502620	2.22	0.19739	0.28808	0.13535	0.1525	0.139	0.2068	0.1691	0.3332	0.4582
IL17RE	ENSG00000163701	ENST00000461534	2.21	0.07303	0.12824	0.0787	0.3298	0.1591	0.2678	0.4397	0.359	0.5918
ALX1	ENSG00000180318	ENST00000316824	2.2	0.03136	0.08654	0.12673	0.7165	0.1594	0.2382	0.9195	0.3683	0.5236
SLC38A3	ENSG00000188338	ENST00000417851	2.19	0.07153	0.19139	0.10277	1.0135	0.6464	0.5246	2.2222	1.2763	1.1943
PLEKHH1	ENSG00000054690	ENST00000558296	2.19	0.03453	0.1732	0.33481	0.1651	0.0668	0.1989	0.3615	0.1509	0.2374
SNORD25	ENSG00000275043	ENST00000365607	2.19	0.90816	1.82239	2.6095	0.8042	1.6119	0.9515	1.9019	1.984	2.0811
SYNPO	ENSG00000171992	ENST00000518872	2.19	0.05717	0.32507	0.20536	1.2353	0.3137	0.2995	1.377	0.9784	0.6551
IFI27	ENSG00000165949	ENST00000618200	2.19	0.05738	0.02879	0.15458	0.0915	0.1667	0.1804	0.3004	0.2194	0.3945
SRGAP1	ENSG00000196935	ENST00000542381	2.19	0.05802	0.20375	0.40637	0.0925	0.1685	0.0912	0.486	0.2218	0.1994
RNF125	ENSG00000101695	ENST00000580209	2.19	0.42679	0.85644	0.67629	0.1334	0.0729	0.0789	0.184	0.1645	0.1726
ADCY7	ENSG00000121281	ENST00000569265	2.19	0.04203	0.04217	0.02264	0.0893	0.0407	0.066	0.132	0.1607	0.1445
AL122020.1	ENSG00000213315	ENST00000472287	2.17	0.15927	0.09132	0.04904	0.1209	0.1322	0.0954	0.2621	0.3231	0.1788
ACVR2A	ENSG00000121989	ENST00000487959	2.14	0.15246	0.19122	0.24643	0.162	0.1845	0.2795	0.3991	0.3747	0.5989
CLBA1	ENSG00000140104	ENST00000551046	2.14	0.13178	0.13222	0.213	0.21	0.1595	0.1726	0.4485	0.6478	0.2912
ATG16L2	ENSG00000168010	ENST00000537143	2.14	0.10061	0.38362	0.52039	0.1283	0.1364	0.1265	0.2739	0.2198	0.3557
PDGFB	ENSG00000100311	ENST00000381551	2.12	0.86335	1.99329	0.91028	0.0986	0.1078	0.1459	0.2236	0.213	0.31
CRISPLD2	ENSG00000103196	ENST00000566789	2.12	0.33964	0.35781	0.38427	0.2346	0.1151	0.1245	0.4979	0.2226	0.417
RUBCNL	ENSG00000102445	ENST00000417405	2.12	0.10571	0.21212	0.27336	0.8087	0.1637	0.2215	0.8855	0.3464	0.8098
MIR6084	ENSG00000284005	ENST00000622012	2.11	0.47472	1.42892	0.61382	1.1097	0.4596	0.3979	1.6901	1.3482	0.8392
AC021092.1	ENSG00000186019	ENST00000590369	2.11	0.17242	0.14828	0.26541	0.1047	0.0954	0.1032	0.129	0.2152	0.2177
PLIN5	ENSG00000214456	ENST00000589728	2.11	0.04112	0.08251	0.13292	0.1311	0.0995	0.0862	0.2153	0.3593	0.1817
TMEM9B-AS1	ENSG00000254860	ENST00000532599	2.11	0.06793	0.13631	0.20128	0.2887	0.0658	0.0712	0.3023	0.1669	0.1501
PITX1	ENSG00000069011	ENST00000507253	2.11	0	0	0	1.0776	0.2584	0.3542	1.6767	0.5442	0.9086
LIFR	ENSG00000113594	ENST00000263409	2.1	0.36024	0.53697	0.5354	1.7126	0.441	0.8015	2.2622	0.9272	1.956
DDIT4L	ENSG00000145358	ENST00000513992	2.1	0.5288	0.73901	0.6105	10.0739	2.5049	3.1658	12.6565	5.6732	6.6402
ATG2B	ENSG00000066739	ENST00000553643	2.1	0.32501	0.30436	0.46695	0.1612	0.1468	0.2724	0.3403	0.3077	0.4256
CREBRF	ENSG00000164463	ENST00000520464	2.1	0.03236	0.10554	0.09372	0.1634	0.096	0.0869	0.2542	0.2011	0.1867
CERCAM	ENSG00000167123	ENST00000420034	2.09	0.15163	0.19018	0.10212	0.3424	0.2202	0.2582	0.7145	0.5383	0.5398
KRT7	ENSG00000135480	ENST00000546666	2.08	0.4292	0.39475	0.53955	1.3682	0.0693	0.3372	1.6104	1.2502	0.7025
AKR1C3	ENSG00000196139	ENST00000603312	2.08	0.35604	0.39692	0.23445	0.1892	0.2298	0.0622	0.3935	0.2593	0.1748
SLC9B2	ENSG00000164038	ENST00000510976	2.07	0.05231	0.05248	0.11272	0.1853	0.2363	0.1279	0.3834	0.2476	0.4281
JAK1	ENSG00000162434	ENST00000481702	2.07	0.86477	1.36825	1.50524	0.3534	0.1932	0.0348	0.4528	0.3997	0.196
LMO7	ENSG00000136153	ENST00000489941	2.07	0.26241	0.7723	0.65975	0.3718	0.1016	0.2016	0.4946	0.2102	0.4811
AL137247.2	ENSG00000270008	ENST00000461502	2.07	0.21872	0.21945	0.26513	0.1017	0.0794	0.1003	0.2147	0.1643	0.188
ANKRD1	ENSG00000148677	ENST00000371697	2.06	0.0475	0.02118	0	3.3477	2.3604	4.4342	4.9458	4.8711	9.6247
EHMT1	ENSG00000181090	ENST00000637593	2.06	0.52219	0.94309	1.35042	0.8878	0.2022	0.5471	1.3123	0.7986	1.1283
CDH13	ENSG00000140945	ENST00000562601	2.06	0.03833	0.11536	0.26843	0.224	0.1484	0.2409	0.4615	0.314	0.3011
POLR1D	ENSG00000186184	ENST00000636411	2.05	1.35769	1.99097	1.91309	0.9988	1.1122	0.5471	1.531	2.2817	1.436
PRRG1	ENSG00000130962	ENST00000466533	2.03	0.48228	0.51726	0.75262	0.2827	0.0966	0.1045	0.3657	0.1998	0.2123
SLC38A8	ENSG00000166558	ENST00000568178	2.03	0	0	0	0.116	0.047	0.0762	0.1778	0.159	0.1549
ABCA4	ENSG00000198691	ENST00000484388	2.03	0	0	0	0.3733	0.1546	0.1673	0.4348	0.314	0.5019
KCTD8	ENSG00000183783	ENST00000515268	2.03	0.60772	0.94851	1.01863	0.6218	0.109	0.1415	0.7071	0.2213	0.3316
PPP1R1C	ENSG00000150722	ENST00000486067	2.03	0.20251	0.15965	0.15587	0.1383	0.07	0.0909	0.2272	0.1422	0.1847
DPP7	ENSG00000176978	ENST00000460830	2.02	0.37591	1.13151	1.16233	0.3473	0.4589	0.7192	0.7017	0.9462	0.9792
THPO	ENSG00000090534	ENST00000477594	2.01	0.12634	0	0.27226	0.0447	0.2854	0.3088	0.5733	0.368	0.6204
SLC16A8	ENSG00000100156	ENST00000469516	2.01	0.03085	0.09287	0.04987	0.2131	0.0597	0.1131	0.2908	0.2022	0.2273
DGKA	ENSG00000065357	ENST00000547015	2.01	0.17342	0.38667	0.39449	0.041	0.1679	0.1413	0.2219	0.3368	0.1892
GABBR1	ENSG00000204681	ENST00000476670	2	0.19301	0.66703	1.08606	0.2279	0.1869	0.337	0.247	0.3748	0.674
AL592114.1	ENSG00000219133	ENST00000403842	2	0.32434	0.19526	0.18639	0.2527	0.2721	0.1586	0.2717	0.5433	0.361
SRP14-AS1	ENSG00000248508	ENST00000560341	1.99	0.12489	0.10964	0.2355	0.1991	0.1209	0.1308	0.3106	0.2558	0.2606
MIR9-3HG	ENSG00000255571	ENST00000667285	1.99	0.00553	0.06102	0.02979	0.1527	0.1392	0.0985	0.2489	0.2778	0.1955
MMP23A	ENSG00000215914	ENST00000234610	1.98	0.41077	0.84489	0.63072	1.6259	0.7357	0.7639	2.1291	1.4583	1.6339
SMIM14	ENSG00000163683	ENST00000630374	1.98	0.5325	0.60322	0.62931	0.8579	0.4989	0.5039	1.2231	1.0883	0.9953
RICTOR	ENSG00000164327	ENST00000514735	1.97	0.15224	0.42771	0.44292	0.3397	0.2358	0.1755	0.3507	0.4656	0.3887
AL627309.2	ENSG00000239906	ENST00000493797	1.97	0.097	1.07059	0.76649	0.1031	0.1252	0.0678	0.1354	0.2472	0.2223
LINC01881	ENSG00000220804	ENST00000416103	1.97	0.15209	0.43238	0.21851	0.3502	0.0982	0.1328	0.3716	0.1938	0.3983
INPP5J	ENSG00000185133	ENST00000463528	1.97	0.05956	0.15937	0.02139	0.0633	0.0769	0.1248	0.1871	0.1518	0.195
RPL37AP1	ENSG00000226243	ENST00000412502	1.97	0.07487	0.22535	0.12101	0.2387	0.145	0.1569	0.4704	0.368	0.2941
AC005670.3	ENSG00000262879	ENST00000576938	1.97	0.2246	0.16901	0.24201	0.2387	0.1631	0.0588	0.4704	0.184	0.1654
ZNF800	ENSG00000048405	ENST00000439506	1.97	0.17831	0.30669	0.24703	0.1624	0.074	0.1067	0.3201	0.1391	0.3002
FAM107A	ENSG00000168309	ENST00000474531	1.97	0.0138	0.07383	0.02973	0.1466	0.0712	0.1012	0.2889	0.1608	0.1039
MYBPC2	ENSG00000086967	ENST00000597498	1.97	0.09783	0.26994	0.26355	0.1559	0.2131	0.1025	0.3073	0.2939	0.2402
EVI5	ENSG00000067208	ENST00000466778	1.97	0.06507	0.09793	0.10517	0.1383	0.1575	0.0682	0.2725	0.1777	0.1917
EGFR	ENSG00000146648	ENST00000485503	1.97	0.04711	0.07879	0.11846	0.1168	0.076	0.1152	0.2302	0.1716	0.1542
LINC01122	ENSG00000233723	ENST00000671194	1.97	0.0543	0.18161	0.21454	0.0962	0.0876	0.0948	0.1895	0.1779	0.1067
ABCG1	ENSG00000160179	ENST00000398449	1.97	0.26475	0.46137	0.54428	0.0851	0.1045	0.146	0.1678	0.2321	0.1813
GABPB1-AS1	ENSG00000244879	ENST00000558593	1.97	0.103	0.76472	1.39836	0.0876	0.0199	0.1727	0.1726	0.2475	0.2225
H2AZ2P1	ENSG00000258741	ENST00000554246	1.97	0	0.19665	0	0.0893	0.1355	0.088	0.1759	0.1529	0.1925
SLC51A	ENSG00000163959	ENST00000296327	1.97	0.33595	0.79873	0.70826	0.0698	0.099	0.0918	0.1377	0.2314	0.1721
WNK2	ENSG00000165238	ENST00000460335	1.97	1.23308	1.74334	1.57025	0.0794	0.0904	0.274	0.1565	0.3061	0.3303
PCSK6	ENSG00000140479	ENST00000621185	1.97	0.11303	0.04536	0.14615	0.0721	0.1532	0.0474	0.142	0.1975	0.1554
CHPT1	ENSG00000111666	ENST00000546873	1.97	0.41842	0.35265	0.25248	0.0711	0.0972	0.1052	0.1402	0.1463	0.2466
AC008750.1	ENSG00000254760	ENST00000532473	1.97	0.10614	0.27688	0.38884	0.0677	0.1439	0.2224	0.1334	0.2551	0.542
RGS5	ENSG00000143248	ENST00000618415	1.96	1.69451	1.19716	1.51802	1.707	0.8124	1.9052	2.1413	1.639	3.7414
AL662890.1	ENSG00000225173	ENST00000457253	1.95	0.20622	0.25125	0.23808	0.0783	0.1569	0.0617	0.1388	0.3057	0.1591
CLIC5	ENSG00000112782	ENST00000339561	1.95	0.00732	0.00184	0.00197	0.3267	0.062	0.1016	0.3527	0.144	0.1977
HULC	ENSG00000285219	ENST00000642622	1.94	0.07322	0.10018	0.05738	0.2334	0.116	0.0907	0.244	0.2254	0.1765
CREB3L1	ENSG00000157613	ENST00000527342	1.94	1.64525	2.65558	2.1582	0.6841	0.8079	0.7245	1.4232	1.0679	1.4051
AP001282.2	ENSG00000274584	ENST00000616149	1.93	0.16899	0.16956	0.36419	0.1077	0.229	0.1416	0.3185	0.443	0.1992
ARSD	ENSG00000006756	ENST00000559324	1.93	0.0921	0.18481	0.15878	0.3719	0.2497	0.2123	0.4629	0.4829	0.4342
AC104257.1	ENSG00000253507	ENST00000519695	1.93	14.8463	30.4915	25.6431	0.5198	0.0829	0.0512	0.8324	0.1603	0.3243
AC024060.2	ENSG00000271870	ENST00000607052	1.92	0.31712	0.42424	0.72897	0.1573	0.2456	0.4208	0.3099	0.3002	0.8098
OBSCN	ENSG00000154358	ENST00000494839	1.92	0.07117	0.17851	0.36425	0.0756	0.1722	0.205	0.3726	0.3304	0.2971
GLS2	ENSG00000135423	ENST00000461077	1.92	0.92097	1.92203	1.56794	0.1174	0.1783	0.1351	0.27	0.342	0.1447
SNORD104	ENSG00000199753	ENST00000362883	1.91	4.32671	7.78422	8.03819	1.2683	1.8777	2.501	1.4061	3.5855	5.8612
CACNA2D3	ENSG00000157445	ENST00000474759	1.9	0.20673	0.30421	0.25245	0.4745	0.0854	0.1155	0.6292	0.1626	0.3438
GFRA3	ENSG00000146013	ENST00000274721	1.9	0.12608	0.13705	0.11321	0.134	0.0814	0.1046	0.2806	0.1549	0.1341
HOPX	ENSG00000171476	ENST00000553379	1.9	0.02087	0	0.01124	0.1552	0.2222	0.3279	0.295	0.5243	0.3894
MYL7	ENSG00000106631	ENST00000457910	1.9	0.05728	0.05747	0.14401	0.4058	0.1479	0.8001	0.5198	0.3754	1.5189
KDM5C	ENSG00000126012	ENST00000477109	1.9	0.94944	1.30543	1.62929	0.7473	0.8511	1.3263	1.436	1.6133	1.5886
MST1L	ENSG00000186715	ENST00000442552	1.89	0.20075	0.52753	0.54078	0.2438	0.1018	0.2404	0.2452	0.1932	0.4553
CXCR4	ENSG00000121966	ENST00000466288	1.89	0.09846	0.09173	0.07578	1.8159	1.423	1.6063	3.3949	2.7887	3.0391
SMPDL3A	ENSG00000172594	ENST00000539041	1.89	0.26184	0.37019	0.42321	1.486	0.6395	0.6172	2.6857	1.2091	1.1864
ARRDC2	ENSG00000105643	ENST00000595712	1.89	0.32265	0.47708	0.64044	0.2165	0.2959	0.1245	0.409	0.4267	0.3002
BBC3	ENSG00000105327	ENST00000598636	1.89	1.58978	3.09706	3.48857	2.7867	2.0783	1.8966	3.7304	4.3732	3.5786
FAM241A	ENSG00000174749	ENST00000309733	1.89	0.03188	0.05213	0.04326	0.645	0.1235	0.1942	0.8371	0.3018	0.3665
SNORA33	ENSG00000200534	ENST00000363664	1.88	0.8837	0.48363	0.95222	0.1707	0.2333	0.7575	0.3365	0.4388	1.1835
SNORA50C	ENSG00000277887	ENST00000408535	1.88	0.6282	1.2606	1.01535	0.2503	0.2281	0.4113	0.4934	0.4289	0.4627
SNORA44	ENSG00000273544	ENST00000384584	1.88	0.94944	0.71446	0.68203	0.2522	0.2298	0.2487	0.4142	0.4321	0.777
MEIOC	ENSG00000180336	ENST00000432494	1.88	0.39305	0.71361	0.64536	0.0796	0.2174	0.098	0.1764	0.4089	0.1103
AC025362.1	ENSG00000281311	ENST00000628590	1.88	0.61889	1.24193	1.00031	0.2466	0.2247	0.4053	0.486	0.4225	0.4559
FAM47E	ENSG00000189157	ENST00000511946	1.88	0.08355	0.08383	0.11253	0.1332	0.182	0.1313	0.35	0.3422	0.1641
NPIPB14P	ENSG00000226232	ENST00000526720	1.88	0.18802	0.66886	0.9209	0.0908	0.1489	0.3223	0.1253	0.2801	0.6211
PARP3	ENSG00000041880	ENST00000470749	1.88	0.05994	0.22551	0.06458	0.0637	0.087	0.1099	0.204	0.1637	0.1177
L3MBTL1	ENSG00000185513	ENST00000468336	1.88	0.16688	0.50231	0.68929	0.1625	0.0808	0.1311	0.1747	0.1519	0.2732
TTC7B	ENSG00000165914	ENST00000557187	1.88	0.11868	0.02977	0.06394	0.1576	0.0862	0.0622	0.2485	0.162	0.1748
PRDM14	ENSG00000147596	ENST00000426346	1.88	2.17785	2.23481	3.04004	0.1578	0.0719	0.1815	0.5442	0.1352	0.2674
RNF157	ENSG00000141576	ENST00000589317	1.87	0.82741	1.23605	1.12931	0.4689	0.3738	0.3853	0.5391	0.9239	0.7223
AL358613.1	ENSG00000226425	ENST00000444965	1.87	0.02363	0	0	1.2302	0.2516	0.3218	1.4103	0.9808	0.6034
MIR6875	ENSG00000283821	ENST00000617506	1.87	0.14505	0.14554	0.78149	0	0.4213	0.3039	0.3038	0.4753	0.5698
MIR1282	ENSG00000221792	ENST00000408865	1.87	0.51702	0.31125	0.22284	0.1099	0.2002	0.2167	0.5414	0.2259	0.4062
HERC6	ENSG00000138642	ENST00000515365	1.87	0.40924	0.42703	0.51152	0.4696	0.1109	0.2058	0.4971	0.2861	0.3858
MIA2	ENSG00000150527	ENST00000556593	1.87	0.1381	0.46765	0.24181	0.1284	0.1838	0.1989	0.2892	0.1886	0.373
GFRA1	ENSG00000151892	ENST00000490345	1.87	0.02942	0.02952	0.0317	0.2501	0.1424	0.1541	0.4005	0.2892	0.2889
ST6GALNAC2	ENSG00000070731	ENST00000585390	1.87	0	0.01955	0.02099	0.4141	0.0189	0.1225	0.5305	0.1916	0.2296
MIR4793	ENSG00000284575	ENST00000577502	1.87	0.24009	0	0.7761	0.1276	0.2324	0.1258	0.6285	0.2623	0.2358
HLA-K	ENSG00000230795	ENST00000430151	1.87	0.48924	1.23221	0.80689	0.0955	0.0773	0.1046	0.1777	0.229	0.1961
MST1R	ENSG00000164078	ENST00000612032	1.87	0.09806	0.29518	0.21133	0.1146	0.076	0.1027	0.1643	0.1607	0.1926
PLA2G6	ENSG00000184381	ENST00000490473	1.87	0.08689	0.48819	0.20597	0.2585	0.0841	0.0728	0.2729	0.2847	0.1365
LINC02301	ENSG00000258743	ENST00000555150	1.87	0.0488	0.04897	0	0.0259	0.1417	0.0767	0.2044	0.1599	0.1438
ANK1	ENSG00000029534	ENST00000645531	1.87	0.26992	0.97392	0.90609	0.2703	0.1256	0.261	0.5055	0.2552	0.3416
BCL2	ENSG00000171791	ENST00000590515	1.86	0.12781	0.10992	0.11804	0.1746	0.1591	0.0956	0.325	0.2194	0.3228
TTC39C	ENSG00000168234	ENST00000584424	1.86	1.30017	1.78664	1.70553	0.1351	0.2736	0.2073	0.2516	0.4477	0.4164
UBALD2	ENSG00000185262	ENST00000327490	1.86	2.20287	2.69578	1.8678	4.7889	3.4961	3.5489	6.6251	6.8244	6.6039
SIX1	ENSG00000126778	ENST00000553535	1.86	0.01342	0.02694	0.02893	2.2965	1.0072	1.308	3.5071	1.9209	2.4324
MYOZ3	ENSG00000164591	ENST00000456566	1.86	0.99676	1.1498	1.27243	0.85	0.1014	0.1763	1.1202	0.2393	0.3274
NRP2	ENSG00000118257	ENST00000472299	1.85	0.87201	1.0377	1.42034	10.3432	1.6884	2.8895	12.5923	3.9874	5.3575
MSH6	ENSG00000116062	ENST00000607272	1.85	0.06589	0.13222	0.12679	0.2751	0.1002	0.0888	0.3056	0.1851	0.1664
FRAT1	ENSG00000165879	ENST00000490980	1.84	0.29698	0.29797	0.44445	0.5961	0.5431	0.5186	1.1057	0.8831	0.956
CYP26C1	ENSG00000187553	ENST00000624358	1.84	0.00248	0.00747	0	4.2116	2.0592	2.4832	6.7051	4.213	4.5776
AC005696.4	ENSG00000277200	ENST00000614400	1.84	0.76329	1.22868	1.16218	0.134	0.1799	0.2017	0.3267	0.3154	0.3716
NPL	ENSG00000135838	ENST00000367552	1.84	0.61681	0.53449	0.39274	0.6405	0.2579	0.4112	0.9101	0.536	0.7572
CLIC6	ENSG00000159212	ENST00000360731	1.84	0.17316	0.23889	0.26822	0.3996	0.1414	0.1843	0.5185	0.2601	0.3561
AC104692.2	ENSG00000270405	ENST00000603054	1.83	0.37152	0.37276	0.35584	0.3509	0.3197	0.3892	0.6484	0.5862	0.527
SLC48A1	ENSG00000211584	ENST00000548498	1.83	0.21969	0.55955	0.1821	0.3771	0.18	0.1771	0.6901	0.5538	0.3153
POLG2	ENSG00000256525	ENST00000580490	1.83	0.16382	0.63694	0.50751	0.1523	0.2181	0.1287	0.2788	0.3803	0.3821
HBP1	ENSG00000105856	ENST00000607681	1.83	3.20335	4.42485	4.39736	5.7818	5.2041	4.5284	9.4197	9.5149	8.49
TBX6	ENSG00000149922	ENST00000567664	1.83	0.2572	0.50934	0.51782	0.525	0.3538	0.2766	0.7229	0.6876	0.5052
BIN2	ENSG00000110934	ENST00000544402	1.83	0.02099	0.0158	0.01131	0.0948	0.0965	0.1045	0.1759	0.1433	0.1907
MYCL	ENSG00000116990	ENST00000372816	1.82	1.95117	2.33556	2.05131	1.4021	1.289	1.106	2.0431	2.3419	2.0357
SUSD4	ENSG00000143502	ENST00000608996	1.82	0.19129	0.35528	0.23682	0.6098	0.4019	0.4818	1.1209	0.7069	0.8754
SFRP5	ENSG00000120057	ENST00000266066	1.82	0.44371	0.57319	0.40042	0.0943	0.0967	0.093	0.1917	0.1575	0.1689
AQP3	ENSG00000165272	ENST00000643650	1.81	0.60784	0.46203	0.35725	0.3523	0.1962	0.1158	0.6365	0.2817	0.2352
AC234917.1	ENSG00000255343	ENST00000534006	1.81	0.23135	0.69637	0.81908	0.2107	0.064	0.277	0.3807	0.1805	0.3895
AL591895.1	ENSG00000242861	ENST00000424332	1.81	0.24009	0.7829	0.74376	0.1913	0.2615	0.2201	0.3457	0.3278	0.4126
TBC1D8	ENSG00000204634	ENST00000485875	1.81	0.67793	1.59939	1.30303	0.1168	0.1951	0.1152	0.211	0.2802	0.2339
TGM2	ENSG00000198959	ENST00000468262	1.81	0.26923	0.28701	0.1934	0.1073	0.0977	0.0881	0.1938	0.147	0.1597
ARHGAP4	ENSG00000089820	ENST00000461739	1.81	1.68393	2.15036	1.59455	0.4699	0.3293	0.5168	0.8193	0.5946	0.9355
SEMA4B	ENSG00000185033	ENST00000558848	1.81	0.58838	1.06591	0.91578	0.3126	0.2373	0.3767	0.7359	0.4285	0.4173
CTHRC1	ENSG00000164932	ENST00000520880	1.81	0.13055	0.18712	0.18086	0.4756	0.1806	0.2735	0.7421	0.326	0.5678
METTL22	ENSG00000067365	ENST00000563037	1.81	0.20993	0.3686	0.4147	0.1301	0.1694	0.2199	0.2748	0.3057	0.2921
PABPC1L	ENSG00000101104	ENST00000465761	1.81	0.44331	1.8969	2.24788	0.2078	0.1262	0.724	0.4232	0.2279	0.7427
AC008610.1	ENSG00000248367	ENST00000504573	1.81	0.2126	0.61326	0.45816	0.2259	0.1286	0.1392	0.2783	0.2322	0.3393
LPP	ENSG00000145012	ENST00000430340	1.81	0.10023	0.12068	0.2808	0.1065	0.097	0.147	0.2519	0.1752	0.1772
AL021707.6	ENSG00000272669	ENST00000609212	1.81	0.04254	0.27744	0.61883	0.0678	0.103	0.4011	0.1782	0.1859	0.4596
CSF1	ENSG00000184371	ENST00000527192	1.81	0.1267	0.29057	0.19503	0.0962	0.0876	0.0948	0.1516	0.1582	0.2133
MFSD9	ENSG00000135953	ENST00000462099	1.8	0.49881	0.71944	0.47029	0.4638	0.4225	0.4246	0.4897	0.7833	0.7654
SH2D4A	ENSG00000104611	ENST00000518093	1.8	0.12848	0.16575	0.05933	0.5656	0.1777	0.25	0.788	0.5012	0.4507
PCAT14	ENSG00000280623	ENST00000626825	1.8	0.13576	0.20432	0.10449	0.4637	0.0657	0.3861	0.5788	0.233	0.6952
UBE2E1-AS1	ENSG00000223791	ENST00000426702	1.79	0.06712	0.04041	0.14465	0.1569	0.091	0.1406	0.2811	0.1906	0.2505
INPP5K	ENSG00000132376	ENST00000460733	1.79	0.45244	0.71876	0.81252	0.661	0.5293	0.4345	1.0067	0.9473	0.9628
LAYN	ENSG00000204381	ENST00000528102	1.79	0.23653	0.41988	0.41171	0.0967	0.2114	0.2097	0.3048	0.2186	0.3753
SEPTIN7P2	ENSG00000214765	ENST00000428867	1.79	0.15851	0.28273	0.20875	0.131	0.2558	0.203	0.2766	0.2886	0.3632
MANEAL	ENSG00000185090	ENST00000329006	1.78	0.51407	0.42892	0.43731	0.9832	0.8644	0.8787	1.6999	1.5428	1.6688
MCOLN3	ENSG00000055732	ENST00000341115	1.78	0.03556	0.10705	0.10858	0.2771	0.2181	0.236	0.3227	0.3885	0.4482
PITX2	ENSG00000164093	ENST00000557119	1.78	0.02211	0.00555	0.01192	3.0196	1.3916	1.1759	4.232	2.609	2.0905
COQ8A	ENSG00000163050	ENST00000485462	1.78	3.06338	4.16507	3.73714	1.8867	2.0448	1.804	3.2946	3.634	3.4973
LARP1B	ENSG00000138709	ENST00000507259	1.78	0.2485	0.23548	0.29008	0.1247	0.127	0.1374	0.253	0.1734	0.2441
RNU6-5P	ENSG00000206965	ENST00000384238	1.77	0.29282	0.2938	0.52586	0.5186	0.0945	0.5113	0.9198	0.3199	0.671
SLC6A15	ENSG00000072041	ENST00000551388	1.77	1.02321	1.50455	1.14055	0.1875	0.2903	0.3697	0.3325	0.6359	0.4851
MCF2L2	ENSG00000053524	ENST00000492331	1.77	0.079	0.39632	0.32347	0.1679	0.0918	0.1324	0.2978	0.1726	0.1397
SLC9A8	ENSG00000197818	ENST00000489787	1.77	0.14859	0.29818	0.22873	0.1128	0.1644	0.1557	0.2	0.2087	0.3127
ALDH3B2	ENSG00000132746	ENST00000531248	1.77	0	0.0213	0	0.406	0.2877	0.3114	0.5112	0.5101	0.6671
LIN54	ENSG00000189308	ENST00000505905	1.77	0.15472	0.19405	0.09725	0.1507	0.1748	0.1486	0.243	0.3099	0.2659
AL136038.7	ENSG00000274015	ENST00000620835	1.77	0.16966	0.15132	0.26407	0.2404	0.1278	0.2173	0.2764	0.2265	0.4629
TAPT1	ENSG00000169762	ENST00000511866	1.77	0.1448	0.23609	0.21454	0.0385	0.1402	0.1707	0.2653	0.1779	0.3022
EIF4E1B	ENSG00000175766	ENST00000512734	1.77	0.2234	0.33622	0.08024	0.1978	0.1622	0.1755	0.3509	0.2034	0.3108
SDCCAG8	ENSG00000054282	ENST00000497459	1.77	0.69625	0.97802	0.75023	0.3171	0.1348	0.1876	0.3333	0.2608	0.3321
KLHL21	ENSG00000162413	ENST00000463043	1.76	0.95513	0.84835	0.86046	0.6821	0.5002	0.8366	0.7706	0.8894	1.4763
LTBR	ENSG00000111321	ENST00000444814	1.76	0.08742	0.14844	0.10869	0.1358	0.0521	0.1268	0.2394	0.1543	0.1585
LINC01006	ENSG00000182648	ENST00000624071	1.76	0.32085	0.56337	0.34573	0.358	0.2485	0.2857	0.7391	0.4381	0.2994
BCYRN1	ENSG00000236824	ENST00000418539	1.76	4.64748	2.5149	4.78272	2.9408	3.3366	2.8449	3.8823	5.8753	5.0259
SLC24A1	ENSG00000074621	ENST00000425561	1.76	0.22142	0.33325	0.11929	0.2745	0.1608	0.232	0.483	0.3023	0.2718
SLC4A11	ENSG00000088836	ENST00000474451	1.76	1.06689	2.41898	2.64634	0.2061	0.1878	0.3665	0.3627	0.4389	0.4899
SH3GL3	ENSG00000140600	ENST00000467735	1.76	0.61568	1.09821	0.93369	0.2908	0.1325	0.1911	0.4059	0.2491	0.3359
PIM1	ENSG00000137193	ENST00000479509	1.76	6.48288	7.32737	5.8518	1.2824	1.6177	2.7881	2.2844	2.8394	4.4675
CD34	ENSG00000174059	ENST00000485761	1.76	0.02283	0.06871	0.0492	0.473	0.0995	0.1435	0.6095	0.1746	0.3027
AL139220.2	ENSG00000230615	ENST00000607988	1.75	0.29905	0.25389	0.09915	0.22	0.1559	0.2651	0.3854	0.2764	0.2937
MEOX1	ENSG00000005102	ENST00000549132	1.75	0	0.0091	0.00977	0.0867	0.1317	0.1615	0.1519	0.2476	0.276
PXDC1	ENSG00000168994	ENST00000477592	1.75	0.24002	0.32727	0.39788	1.0332	0.2681	0.3417	1.3984	0.484	0.5984
CTSF	ENSG00000174080	ENST00000525733	1.75	0.75456	1.27328	1.25654	1.2209	0.9629	0.8444	1.9753	1.686	1.5327
NMRK2	ENSG00000077009	ENST00000599576	1.75	6.52925	7.6733	9.36431	0.6585	0.7609	1.1876	0.7438	1.3868	2.0781
FOXC2	ENSG00000176692	ENST00000649859	1.74	0.0036	0.02891	0.00388	1.2092	0.4672	0.5169	1.4028	0.952	0.9019
EPS8	ENSG00000151491	ENST00000543363	1.74	0.16755	0.22415	0.24072	0.8011	0.2974	0.4388	0.8187	0.5186	0.9599
PACSIN3	ENSG00000165912	ENST00000525725	1.74	3.10408	3.57475	3.13054	1.9822	0.7994	0.801	2.1936	1.7705	1.3966
TNS3	ENSG00000136205	ENST00000485555	1.74	0.05851	0.20547	0.22066	0.4041	0.2549	0.4291	0.7046	0.5433	0.6034
TYMP	ENSG00000025708	ENST00000652401	1.74	0.10854	0.0363	0.09096	0.0384	0.1518	0.0884	0.2273	0.2503	0.154
LINC01503	ENSG00000233901	ENST00000423122	1.74	0.49396	0.55226	0.38018	0.06	0.2186	0.1035	0.1773	0.2621	0.1802
PIF1	ENSG00000140451	ENST00000558547	1.74	2.64992	7.85907	7.51631	0.7039	0.6791	2.1639	1.2242	1.2345	2.2581
UEVLD	ENSG00000151116	ENST00000539569	1.74	0.46211	0.42657	0.3386	0.3339	0.4832	0.2518	0.5807	0.5856	0.5265
EFNA1	ENSG00000169242	ENST00000368406	1.74	0.36886	0.71842	0.40525	13.0494	3.473	5.2208	14.0714	6.036	9.8663
TNS2	ENSG00000111077	ENST00000552168	1.74	0.20691	0.43707	0.32857	0.0926	0.1371	0.1654	0.1825	0.2379	0.2032
RETREG3	ENSG00000141699	ENST00000590035	1.73	0.20162	0.26298	0.58657	0.4713	0.4685	0.4225	0.8656	0.7708	0.7326
NECTIN4	ENSG00000143217	ENST00000368012	1.73	0.02114	0.04242	0.05207	0.9371	0.3333	0.4588	1.0436	0.6367	0.7949
PATJ	ENSG00000132849	ENST00000493967	1.73	0.3275	0.65721	0.49013	0.928	0.2818	0.4956	1.0669	0.5168	0.8577
VSIG10	ENSG00000176834	ENST00000542011	1.73	0.63904	1.46556	1.25913	0.3492	0.1944	0.2487	0.5353	0.4986	0.4304
FRMD4B	ENSG00000114541	ENST00000493880	1.73	0.11414	0.1527	0.30747	0.3234	0.2394	0.2591	0.5976	0.3325	0.4484
ERICH6-AS1	ENSG00000240137	ENST00000475393	1.73	0.18677	0.10932	0.20125	0.5127	0.2712	0.212	0.5215	0.5441	0.3669
AC022706.1	ENSG00000267364	ENST00000659130	1.73	0.2246	0.24413	0.39327	0.7259	0.2718	0.4314	0.8623	0.5725	0.7445
IQSEC2	ENSG00000124313	ENST00000638630	1.73	0.80057	1.77689	1.69913	0.1933	0.1996	0.2796	0.3683	0.3445	0.3097
NEIL1	ENSG00000140398	ENST00000567393	1.73	0.1112	0.41194	0.3871	0.1363	0.1408	0.2151	0.2418	0.2429	0.2268
MIR1307	ENSG00000283867	ENST00000408840	1.72	1.40185	0.56262	0.67974	0.5958	0.475	0.7343	1.0275	0.9188	1.1014
C19orf44	ENSG00000105072	ENST00000601288	1.72	0.19032	0.3103	0.23071	0.5056	0.2994	0.6231	0.8719	0.7796	0.6776
CCNE2	ENSG00000175305	ENST00000524224	1.72	0.3342	0.20119	0.36011	0.2841	0.3559	0.5602	0.4899	0.6754	0.7221
CKMT1A	ENSG00000223572	ENST00000483604	1.72	0.59769	0.505	0.71181	0.1337	0.1827	0.2307	0.2306	0.378	0.2781
H3P36	ENSG00000236534	ENST00000440551	1.72	0.15549	0.15601	0.16754	0.1101	0.1254	0.0815	0.19	0.1699	0.1527
PRH1	ENSG00000231887	ENST00000543626	1.72	0.1471	0.13283	0.11095	0.125	0.1424	0.1387	0.2156	0.1928	0.26
TULP4	ENSG00000130338	ENST00000432358	1.72	0.04926	0.09886	0.10616	0.1047	0.0954	0.1806	0.1805	0.2152	0.2661
COL9A3	ENSG00000092758	ENST00000467819	1.72	2.86073	3.53513	4.62378	7.4318	3.8285	6.4791	7.9845	7.1	11.1557
IDUA	ENSG00000127415	ENST00000514698	1.72	0.07648	0.28775	0.26782	0.0711	0.0972	0.1803	0.1351	0.1671	0.1972
COL1A1	ENSG00000108821	ENST00000494334	1.72	0.87031	1.77292	1.39247	0.3083	0.6638	0.4974	0.6904	0.8355	0.8548
CACNA2D1	ENSG00000153956	ENST00000469297	1.72	0.2023	0.30447	0.46322	0.1612	0.2203	0.159	0.3442	0.221	0.2732
DERL3	ENSG00000099958	ENST00000464023	1.71	0.93913	0.97477	0.82002	0.3957	0.6741	0.8143	0.6782	1.2912	1.2404
TFDP2	ENSG00000114126	ENST00000491667	1.71	0.38749	0.42581	0.15906	0.7058	0.5359	0.4446	0.7342	1.2698	0.7611
EDN3	ENSG00000124205	ENST00000672969	1.71	0.01427	0.02863	0	0.7429	0.3729	0.3886	1.2699	0.7169	0.4624
HIPK3	ENSG00000110422	ENST00000534262	1.71	0.56857	0.42035	0.54816	0.477	0.2607	0.7524	0.8147	0.4903	0.8229
ULK1	ENSG00000177169	ENST00000542313	1.71	0.95253	2.21863	1.28297	1.4821	1.3503	1.9246	2.5292	2.6756	2.1717
RBM39	ENSG00000131051	ENST00000468086	1.7	0.11414	0.51535	0.63544	0.1617	0.1842	0.2192	0.3187	0.187	0.3737
AMIGO1	ENSG00000181754	ENST00000369862	1.7	0.18742	0.32438	0.29787	0.707	0.4536	0.3927	0.8193	0.7728	0.7225
HECA	ENSG00000112406	ENST00000367658	1.7	0.32001	0.48997	0.50029	0.9533	0.5534	0.657	1.2978	0.9497	1.1191
ARHGAP15	ENSG00000075884	ENST00000549436	1.7	0.0124	0	0	0.29	0.2522	0.2989	0.4935	0.4878	0.4385
PRPH	ENSG00000135406	ENST00000533401	1.7	0.01104	0.04431	0.0119	0.2581	0.0962	0.1041	0.4393	0.1327	0.1843
NPIPB12	ENSG00000169203	ENST00000548346	1.7	0.13674	0.32585	0.62622	0.1998	0.182	0.4119	0.3401	0.3174	0.4533
LIME1	ENSG00000203896	ENST00000487026	1.7	0.20758	0.26034	0.57316	0.1516	0.2135	0.5029	0.2581	0.3685	0.5989
MYRF	ENSG00000124920	ENST00000536352	1.7	0.02936	0.17677	0.13711	0.1872	0.18	0.1538	0.3177	0.2566	0.2788
ABCC6P1	ENSG00000256340	ENST00000546162	1.7	0.05678	0.04273	0.00765	0.1056	0.0721	0.0781	0.1561	0.1279	0.1324
TMPRSS2	ENSG00000184012	ENST00000469395	1.69	0.20405	0.4467	0.3398	0.6308	0.3771	0.3304	1.0683	0.4661	0.5648
AL117350.1	ENSG00000213029	ENST00000366688	1.69	0.65274	0.43661	0.41028	0.6936	0.316	0.3989	1.0252	0.5348	0.8013
FOXP4	ENSG00000137166	ENST00000451305	1.69	0	0.22842	0.18398	0.4233	0.2755	0.2087	0.5662	0.4663	0.4192
BEND6	ENSG00000151917	ENST00000370745	1.69	0.16234	0.21718	0.19436	0.2683	0.2096	0.4158	0.5666	0.3547	0.4429
D2HGDH	ENSG00000180902	ENST00000454048	1.69	0.35705	0.35825	0.28855	0.1897	0.1728	0.4676	0.5141	0.2925	0.4822
EXD2	ENSG00000081177	ENST00000461908	1.69	0.27056	0.43435	0.50534	0.3642	0.1746	0.1323	0.4533	0.2956	0.3366
ZSCAN31	ENSG00000235109	ENST00000426434	1.69	0.3457	0.1643	0.33329	0.2707	0.1761	0.1716	0.362	0.2981	0.3038
ARL17B	ENSG00000228696	ENST00000571246	1.69	0.46795	0.5122	0.64175	0.1356	0.1647	0.156	0.2673	0.2788	0.188
NEK11	ENSG00000114670	ENST00000507967	1.69	0.10603	0.07092	0.09521	0.0939	0.1369	0.037	0.148	0.2316	0.1736
FOXO4	ENSG00000184481	ENST00000464598	1.69	0.40956	0.6164	0.29421	0.2539	0.1322	0.2503	0.5361	0.2237	0.4022
TMC4	ENSG00000167608	ENST00000497518	1.69	0.06143	0.06164	0.15446	0.457	0.119	0.1716	0.5575	0.2013	0.3218
KDM8	ENSG00000155666	ENST00000568792	1.69	0.24201	0.16811	0.32095	0.1583	0.1081	0.1365	0.2144	0.183	0.2377
RPL12P28	ENSG00000240180	ENST00000430852	1.69	0.1495	0.10715	0.25315	0.1589	0.0827	0.1566	0.2013	0.14	0.2937
AC017104.5	ENSG00000283491	ENST00000637647	1.69	0.17978	0.37717	0.17611	0.1216	0.1266	0.1884	0.2054	0.2499	0.1926
RGS3	ENSG00000138835	ENST00000464306	1.69	0.05565	0.20474	0.27984	0.138	0.1078	0.0972	0.2331	0.1418	0.2004
IFI16	ENSG00000163565	ENST00000295809	1.69	0.05828	0.10234	0.03925	1.4051	0.5184	0.7175	1.8424	0.8754	1.2343
SNCG	ENSG00000173267	ENST00000483064	1.69	2.15715	2.70547	1.75747	0.1537	0.3056	0.2756	0.3994	0.4167	0.4651
RGS19	ENSG00000171700	ENST00000479996	1.69	0.34003	0.24369	0.26171	0	0.2351	0.2545	0.2543	0.2653	0.4294
ZNF780B	ENSG00000128000	ENST00000593605	1.69	0.18466	0.32939	0.53061	0.2616	0.3774	0.215	0.4942	0.5603	0.3627
VSTM5	ENSG00000214376	ENST00000398221	1.69	0.0537	0.13469	0.05786	0.1141	0.13	0.1406	0.1968	0.2053	0.2373
AL078644.2	ENSG00000273004	ENST00000609881	1.69	0.1111	0.19508	0.20951	0.1771	0.0941	0.1455	0.1891	0.2124	0.2455
AC009271.1	ENSG00000267327	ENST00000589440	1.69	0.06048	0.44504	0.21725	0.0857	0.1562	0.1056	0.19	0.1982	0.1782
CYP27A1	ENSG00000135929	ENST00000466602	1.69	0.35388	0.23382	0.50222	0.2843	0.0836	0.0904	0.3434	0.1603	0.1526
AC009121.4	ENSG00000263080	ENST00000572706	1.69	0.14477	0.166	0.1337	0.2197	0.0801	0.1083	0.3681	0.1355	0.1828
AC010542.3	ENSG00000260851	ENST00000561527	1.69	0.08911	0.12517	0.11522	0.1136	0.0518	0.0934	0.1493	0.1752	0.1575
NEDD9	ENSG00000111859	ENST00000508546	1.69	0	0.01804	0.03874	0.2865	0.0696	0.0942	0.3765	0.2749	0.1589
PLP2	ENSG00000102007	ENST00000376327	1.68	1.14569	1.65304	1.61201	0.3421	0.385	0.2579	0.5751	0.5792	0.4557
RAD52	ENSG00000002016	ENST00000397230	1.68	0.23646	0.92925	0.57329	0.3769	0.1717	0.3923	0.4333	0.3014	0.658
DHX57	ENSG00000163214	ENST00000442331	1.68	0.22953	0.27636	0.46992	0.2439	0.2	0.3367	0.4086	0.351	0.4058
CLDN9	ENSG00000213937	ENST00000445369	1.67	0.13855	0.25816	0.16351	0.7852	0.1277	0.1935	0.9188	0.3171	0.324
TNNC2	ENSG00000101470	ENST00000372557	1.67	1.20505	1.20909	0.90893	0.3272	0.35	0.505	0.5468	0.6143	0.8416
AC040160.1	ENSG00000196155	ENST00000562744	1.67	0.31906	0.34147	0.34379	0.2938	0.1236	0.1783	0.49	0.3021	0.2716
ASTL	ENSG00000188886	ENST00000342380	1.67	0.04835	0.16171	0.03473	0.1113	0.1326	0.0844	0.1856	0.1584	0.1504
SMAP2	ENSG00000084070	ENST00000487871	1.67	0.1154	0.05789	0.31087	0.3066	0.1117	0.272	0.3625	0.2206	0.4533
PAQR6	ENSG00000160781	ENST00000356983	1.67	0.14009	0.43574	0.40002	0.1042	0.1424	0.2715	0.242	0.2372	0.399
LINC01184	ENSG00000245937	ENST00000508353	1.66	0.27822	0.53682	0.27672	0.4321	0.3729	0.2018	0.7171	0.5844	0.3573
EDN1	ENSG00000078401	ENST00000379375	1.66	0.16423	0.10298	0.14931	3.0484	0.7602	1.6561	3.5253	1.2614	2.9839
DGKK	ENSG00000274588	ENST00000611977	1.66	0.39997	0.59008	0.64872	0.3643	0.2496	0.3008	0.4845	0.4141	0.5598
TMEM229A	ENSG00000234224	ENST00000455783	1.66	0.07783	0.09273	0.12055	0.827	0.2449	0.5249	0.9627	0.627	0.8695
ODC1-DT	ENSG00000257135	ENST00000547349	1.65	0.28535	0.32925	0.13836	0.3487	0.3177	0.2541	0.3735	0.7013	0.4204
LAD1	ENSG00000159166	ENST00000391967	1.65	3.06913	3.0475	2.71591	2.7247	1.5472	1.8785	2.8766	2.6186	3.104
AL031727.1	ENSG00000226396	ENST00000457263	1.65	0.27544	0.25333	0.46992	0.3902	0.7333	0.505	0.697	1.028	0.8341
TMEM100	ENSG00000166292	ENST00000575734	1.65	0.08517	0.06943	0.10898	0.2602	0.2061	0.1952	0.4292	0.25	0.4391
SLC25A21	ENSG00000183032	ENST00000556444	1.65	0.71896	0.87323	1.18243	0.4825	0.4762	0.2379	0.634	0.7854	0.4831
AC132872.1	ENSG00000260563	ENST00000566986	1.65	0.06118	0.18415	0.36727	0.13	0.11	0.2014	0.2196	0.1814	0.3176
BMP4	ENSG00000125378	ENST00000558961	1.65	0.50636	0.19052	0.27281	9.1917	6.5159	9.0408	11.8418	10.7399	14.9607
UPK3B	ENSG00000243566	ENST00000394849	1.64	1.00324	0.98647	0.88644	0.5863	0.3497	0.5571	0.6408	0.789	0.9163
FXYD1	ENSG00000266964	ENST00000351325	1.64	0.54689	0.88503	0.76037	0.4499	0.222	0.4251	0.7389	0.5974	0.5198
SLIT3	ENSG00000184347	ENST00000518092	1.64	0.01758	0.15877	0.07578	0.5044	0.2043	0.2947	0.8285	0.4225	0.3972
AC020907.2	ENSG00000221857	ENST00000586871	1.64	0.72822	1.1049	0.91865	0.453	0.2407	0.4466	0.7439	0.6209	0.5233
AL022718.1	ENSG00000226532	ENST00000412004	1.64	0.24866	0	0	0.3963	0.4815	0	0.651	0.5433	0.2442
SLC16A5	ENSG00000170190	ENST00000578847	1.64	0.27875	1.26789	0.9211	0.3554	0.3418	0.4478	0.5838	0.5887	0.4745
AL121845.3	ENSG00000273154	ENST00000496820	1.64	0.55618	0.8474	0.79906	0.394	0.3988	0.9927	0.6471	0.7651	1.0925
SS18L1	ENSG00000184402	ENST00000491916	1.64	0.25193	0.80429	0.78972	0.292	0.1774	0.3839	0.4796	0.3503	0.5848
MYO9A	ENSG00000066933	ENST00000568481	1.64	0.50245	0.54014	0.61875	0.3432	0.2953	0.4512	0.5637	0.8037	0.6345
AC096649.1	ENSG00000200121	ENST00000363251	1.64	0.99994	0.66886	1.19718	0.3542	0.4302	0.6984	0.5817	0.7282	1.0912
VPS13A	ENSG00000197969	ENST00000539950	1.64	0.13389	0.21495	0.46168	0.1707	0.2593	0.1964	0.2804	0.2633	0.3945
IKBKE	ENSG00000263528	ENST00000605726	1.64	0.88232	0.84914	1.10594	0.1722	0.1743	0.1321	0.2828	0.3934	0.1945
MIS18BP1	ENSG00000129534	ENST00000494512	1.64	0.19668	0.51308	0.27551	0.1463	0.3047	0.2473	0.3913	0.3438	0.4056
BDH1	ENSG00000161267	ENST00000483920	1.64	0.3645	0.47703	0.63183	0.1516	0.1995	0.1992	0.2821	0.3116	0.3269
AFAP1	ENSG00000196526	ENST00000612691	1.64	0.15156	0.15207	0.193	0.3514	0.2534	0.1732	0.404	0.4365	0.2842
RIPOR2	ENSG00000111913	ENST00000647309	1.64	0.97852	1.34053	1.70323	0.14	0.1093	0.1577	0.2365	0.1233	0.2587
PSMA1	ENSG00000129084	ENST00000528018	1.64	0.10902	0.19689	0.30542	0.0927	0.1267	0.0914	0.3425	0.1667	0.1499
SORBS1	ENSG00000095637	ENST00000371228	1.64	0.3369	0.61971	0.90754	0.0994	0.0725	0.0784	0.1176	0.1431	0.1287
PDGFRB	ENSG00000113721	ENST00000521723	1.64	0.88772	1.15266	1.01281	1.3872	1.0111	1.313	1.8318	1.6542	2.3335
WFDC2	ENSG00000101443	ENST00000462062	1.63	3.95047	5.37606	4.20782	8.6125	4.2641	3.9248	11.3164	7.0186	6.3995
ZNF704	ENSG00000164684	ENST00000520336	1.63	0.10657	0.09165	0.16404	0.5338	0.2358	0.3669	0.542	0.4823	0.5981
RRNAD1	ENSG00000143303	ENST00000497515	1.63	1.06638	1.37566	1.62327	0.8274	1.0324	1.064	1.3648	1.6826	1.4795
WDR90	ENSG00000161996	ENST00000550902	1.63	0.44679	0.72847	0.69206	0.2077	0.2433	0.8192	0.5848	0.3965	1.1244
ZNF280D	ENSG00000137871	ENST00000559182	1.63	0.2135	0.41058	0.46011	0.2647	0.155	0.3355	0.4471	0.2527	0.4194
AC099522.2	ENSG00000272525	ENST00000607001	1.63	0.2246	0.19718	0.13613	0.2088	0.1223	0.0735	0.2205	0.1993	0.193
AC010478.1	ENSG00000259663	ENST00000559112	1.63	0.00882	0.00443	0	1.3831	0.1837	0.2496	1.4785	0.2988	0.6067
PDCD4	ENSG00000150593	ENST00000483670	1.63	1.88906	2.32861	2.26814	8.7316	6.832	5.3437	12.2076	11.1135	10.4955
LPIN1	ENSG00000134324	ENST00000487346	1.63	0.07228	0.29007	0.36992	0.384	0.2974	0.6058	0.6244	0.5132	0.7986
TAF5L	ENSG00000135801	ENST00000366674	1.62	0.29718	0.48986	0.61757	0.3158	0.3905	0.3336	0.4446	0.6724	0.542
ENDOV	ENSG00000173818	ENST00000523228	1.62	0.34493	0.55758	0.28908	0.3665	0.3339	0.3012	0.7023	0.3977	0.4893
KIFC2	ENSG00000167702	ENST00000533114	1.62	0.09301	0.41328	0.61565	0.24	0.2187	0.4455	0.3896	0.3629	0.5742
HDAC5	ENSG00000108840	ENST00000588703	1.62	0.79795	1.48351	1.23914	1.197	1.2497	1.0327	1.4991	2.0253	1.7057
IRX5	ENSG00000176842	ENST00000620085	1.62	0.04742	0.03568	0.03832	1.0455	0.2295	0.4099	1.2413	0.4532	0.6636
SEMA4F	ENSG00000135622	ENST00000473350	1.62	0.3382	0.42078	0.1895	0.345	0.4453	0.3118	0.5808	0.5172	0.5049
PLPP5	ENSG00000147535	ENST00000527758	1.62	0.22487	0.22562	0.37691	0.1062	0.2903	0.2879	0.3401	0.3821	0.4662
EML5	ENSG00000165521	ENST00000555823	1.62	0.02713	0.06804	0.07307	0.1297	0.0788	0.1563	0.1846	0.1926	0.2531
AL645568.1	ENSG00000203739	ENST00000660739	1.62	0.17595	0.29633	0.26407	0.2671	0.1582	0.1909	0.3685	0.2814	0.3086
SPATS2L	ENSG00000196141	ENST00000409397	1.62	12.2828	15.3878	15.7548	2.5934	0.9671	1.558	3.0193	1.5624	2.6757
PTDSS2	ENSG00000174915	ENST00000530087	1.61	0.26285	0.59778	0.52869	0.4096	0.2714	0.6976	0.6606	0.6891	0.7228
AC018645.3	ENSG00000273014	ENST00000609151	1.61	0.28765	0.42181	0.30995	0.2586	0.2785	0.3014	0.4171	0.3867	0.5433
GALK2	ENSG00000156958	ENST00000559040	1.61	0.59869	0.75643	0.62121	0.4712	0.6011	0.5343	0.7894	0.9689	0.6969
FAM122C	ENSG00000156500	ENST00000494709	1.61	0.21008	0.24089	0.32338	0.287	0.4068	0.3459	0.6599	0.6556	0.4421
VIPR1	ENSG00000114812	ENST00000439910	1.61	0.35987	0.57171	0.72707	0.1354	0.1524	0.1178	0.1884	0.2457	0.243
AC009879.3	ENSG00000285791	ENST00000480040	1.61	0.0921	0.18481	0.07939	0.137	0.1248	0.1351	0.3086	0.2012	0.1628
TMEM178A	ENSG00000152154	ENST00000413011	1.61	0.32923	0.75241	0.86717	0.3693	0.4781	0.4216	0.5937	0.4795	0.7185
CDK6	ENSG00000105810	ENST00000265734	1.61	0.36336	0.34292	0.27329	1.8894	0.9125	1.2787	2.4581	1.4668	2.2083
TYK2	ENSG00000105397	ENST00000525824	1.61	0.05676	0.17085	0.33638	0.3016	0.1923	0.2081	0.3566	0.527	0.3345
AC025449.1	ENSG00000270558	ENST00000603896	1.61	0.25665	0.05943	0.14891	0.1049	0.172	0.1448	0.1861	0.2588	0.2327
AGPAT3	ENSG00000160216	ENST00000467358	1.61	0.0977	0.15367	0.06544	0.2076	0.0869	0.1162	0.2572	0.1846	0.1867
CCPG1	ENSG00000260916	ENST00000568372	1.61	0.73365	0.96808	0.77392	2.188	1.0206	0.9463	2.5565	1.6399	1.88
LRP5L	ENSG00000100068	ENST00000402785	1.6	0.21885	0.62363	0.7452	0.2046	0.161	0.2843	0.33	0.2486	0.4557
EIF4EBP3	ENSG00000243056	ENST00000310331	1.6	1.7331	1.46672	1.85122	1.6334	1.7362	1.6578	2.6669	2.7821	2.4125
TEP1	ENSG00000129566	ENST00000553984	1.6	0.19083	0.41776	0.63558	0.5899	0.3023	0.6543	0.9446	0.5685	0.8008
AK5	ENSG00000154027	ENST00000527263	1.6	0.90458	1.12764	0.79749	0.466	0.1858	0.4595	0.7463	0.2695	0.7807
MANBA	ENSG00000109323	ENST00000506478	1.6	0.13583	0.34828	0.35777	0.2566	0.1899	0.332	0.4109	0.3132	0.4595
ACTA2	ENSG00000107796	ENST00000482085	1.6	0.02767	0.02776	0.02981	0.2352	0.2544	0.4203	0.3766	0.2569	0.8151
PACSIN1	ENSG00000124507	ENST00000493633	1.6	0.2146	0.32298	0.26977	0.152	0.0866	0.1686	0.2434	0.1758	0.1932
ZCWPW1	ENSG00000078487	ENST00000472716	1.6	0.03385	0.1019	0.10943	0.1439	0.0983	0.1241	0.2304	0.1479	0.266
MAOA	ENSG00000189221	ENST00000497485	1.6	0.84891	0.90779	0.674	0.8664	0.3893	0.4213	1.4737	0.6223	0.6034
ITGB4	ENSG00000132470	ENST00000584025	1.6	0.16887	0.24763	0.13997	0.7315	0.3018	0.245	0.8977	0.4824	0.5996
MLPH	ENSG00000115648	ENST00000436965	1.6	0.66772	1.16812	1.19914	0.6731	0.547	0.5022	1.0757	0.7855	0.9248
ANKRD65	ENSG00000235098	ENST00000454272	1.6	0.06241	0.18091	0.25406	0.8327	0.5304	0.6394	1.2272	0.9242	1.0216
BUD23	ENSG00000071462	ENST00000464615	1.6	0.7753	0.91518	0.85998	0.4846	0.6181	0.645	0.788	0.6725	1.0302
PLA2G4F	ENSG00000168907	ENST00000562320	1.6	0	0	0	0.1662	0.101	0.1951	0.2652	0.1872	0.2487
UBALD1	ENSG00000153443	ENST00000588691	1.59	1.82116	2.83411	2.64316	1.3427	1.1514	0.8956	2.1405	1.7051	2.3361
EPSTI1	ENSG00000133106	ENST00000542706	1.59	0.0389	0.05854	0.06287	0.434	0.1883	0.4075	0.5499	0.5099	0.6494
CYBRD1	ENSG00000071967	ENST00000494587	1.59	0.47558	0.2863	0.38946	0.3234	0.4052	0.3986	0.5777	0.6234	0.6352
AHNAK	ENSG00000124942	ENST00000530124	1.59	0	0.01495	0.04816	0.5699	0.2164	0.3122	0.6396	0.472	0.4975
CT75	ENSG00000237732	ENST00000589724	1.59	0	0	0.01924	0.1328	0.3802	0.4115	0.2243	0.6045	0.4559
BCKDHA	ENSG00000248098	ENST00000544905	1.59	5.85372	6.3954	4.6856	6.1806	4.3358	4.0302	8.8539	7.8965	6.4061
TMEM86A	ENSG00000151117	ENST00000280734	1.59	0.14188	0.12782	0.12168	0.1569	0.1374	0.1395	0.2547	0.2182	0.1706
CCDC157	ENSG00000187860	ENST00000482413	1.59	0.0827	0.35561	0.20368	0.226	0.0686	0.198	0.3588	0.2065	0.2321
GRIA3	ENSG00000125675	ENST00000479118	1.59	0.22704	0.40678	0.45433	1.0167	0.2826	0.5777	1.6132	0.4783	0.9078
STOML1	ENSG00000067221	ENST00000565240	1.59	0.1871	0.2048	0.09164	0.1627	0.2964	0.2317	0.3384	0.3159	0.3675
ANKRD33B	ENSG00000164236	ENST00000504806	1.59	0.0919	0.13173	0.19805	0.1604	0.089	0.1788	0.2749	0.1362	0.2837
CIR1	ENSG00000138433	ENST00000472169	1.58	0.27809	0.17051	0.49941	0.4597	0.5684	0.3561	0.728	0.6582	0.6524
MCEE	ENSG00000124370	ENST00000413592	1.58	1.11826	1.46262	1.54923	0.5941	0.6766	0.5858	0.941	0.8507	0.9806
YPEL2	ENSG00000175155	ENST00000312655	1.58	0.1488	0.29263	0.35915	4.2648	1.3484	1.5091	4.477	2.1347	2.5487
TAF4B	ENSG00000141384	ENST00000578121	1.58	1.37556	2.02773	2.64829	0.4849	0.5238	0.4713	0.8123	0.6836	0.7459
PRR15L	ENSG00000167183	ENST00000300557	1.58	0.06853	0.08251	0.03692	0.2403	0.1327	0.1221	0.3803	0.2321	0.175
RMDN1	ENSG00000176623	ENST00000519145	1.58	0.76912	0.97477	0.9596	0.6882	0.7054	0.6786	1.0173	1.2823	1.0734
MSH5	ENSG00000204410	ENST00000425703	1.58	0.36117	0.73986	1.07021	0.3518	0.3642	0.3942	0.4727	0.5753	0.6651
MDM4	ENSG00000198625	ENST00000507825	1.58	0.13028	0.305	0.51471	0.1846	0.2102	0.2275	0.2728	0.332	0.5118
RPL22P16	ENSG00000213935	ENST00000454916	1.58	0.084	0.19665	0.12068	0.2083	0.1355	0.1467	0.3225	0.2141	0.275
KSR1	ENSG00000141068	ENST00000579309	1.58	0.18269	0.21385	0.42652	0.1618	0.1474	0.0957	0.2869	0.2328	0.1495
ZDHHC3	ENSG00000163812	ENST00000443879	1.58	0.1283	0.30896	0.3318	0.1363	0.1242	0.2151	0.2418	0.1962	0.2772
LINC00174	ENSG00000179406	ENST00000416572	1.58	0.09392	0.20731	0.34408	0.1198	0.0909	0.1574	0.177	0.1436	0.3136
LINC01405	ENSG00000185847	ENST00000553177	1.58	1.20222	1.45045	1.23979	0.2978	0.1	0.1468	0.3321	0.1692	0.2318
CBX7	ENSG00000100307	ENST00000216133	1.58	0.42679	0.91762	0.63508	0.3212	0.2976	0.2688	0.3777	0.5106	0.4242
KCNN2	ENSG00000080709	ENST00000632892	1.58	0.98876	1.00757	1.48159	0.8208	0.4188	0.4208	1.2942	0.5907	0.7283
TRIM3	ENSG00000110171	ENST00000527237	1.58	0.89342	1.05097	1.16186	0.491	0.5965	0.6778	0.7742	1.0096	0.9985
CCDC84-DT	ENSG00000255121	ENST00000582695	1.58	0.05666	0.30318	0.3663	0.301	0.256	0.3166	0.4746	0.3301	0.5193
MCM9	ENSG00000111877	ENST00000505446	1.58	0.28887	0.20066	0.59859	0.2361	0.1076	0.3492	0.3723	0.2427	0.4801
PHLDA2	ENSG00000181649	ENST00000314222	1.58	1.1579	1.17317	0.70946	0.1206	0.2418	0.3092	0.1902	0.4836	0.4125
ZCCHC2	ENSG00000141664	ENST00000591435	1.58	0.20658	0.43757	0.66779	0.1219	0.1778	0.1683	0.1923	0.2758	0.2705
MUC20-OT1	ENSG00000242086	ENST00000626706	1.58	0.03435	0.20682	0.25913	0.0913	0.1164	0.162	0.1439	0.1313	0.2699
PPP1R13B	ENSG00000088808	ENST00000554106	1.58	0.2085	0.41839	0.3472	0.1007	0.1835	0.1191	0.1588	0.2485	0.2978
ZNF491	ENSG00000177599	ENST00000450087	1.58	0	0.03626	0.07788	0.096	0.0875	0.1136	0.1514	0.1776	0.1242
DUS4L	ENSG00000105865	ENST00000497798	1.58	0.19705	0.23366	0.27024	0.0952	0.1908	0.1689	0.1501	0.3131	0.1935
DNAJA4	ENSG00000140403	ENST00000394855	1.58	0.40874	0.51667	0.56527	0.0855	0.081	0.091	0.1348	0.1512	0.1106
LRATD2	ENSG00000168672	ENST00000652209	1.58	3.3357	4.63313	4.79862	15.6387	6.9129	9.5466	17.0956	10.8982	16.9089
SLC44A3	ENSG00000143036	ENST00000530397	1.57	0.2316	0.305	0.35094	0.546	0.2452	0.3791	0.773	0.3953	0.5971
GUCA1A	ENSG00000048545	ENST00000654459	1.57	0.81607	1.14048	0.93168	0.5162	0.348	0.2545	0.5799	0.5943	0.4007
CCDC189	ENSG00000196118	ENST00000545809	1.57	0.09899	0.40723	0.32	0.1683	0.1725	0.3215	0.2902	0.2595	0.5056
OTUD1	ENSG00000165312	ENST00000376495	1.57	0.49139	0.53948	0.59471	0.4275	0.4206	0.3842	0.5928	0.6612	0.619
PROB1	ENSG00000228672	ENST00000434752	1.57	0.27307	0.39937	0.34162	0.1254	0.1994	0.2037	0.2205	0.3135	0.2205
CYP26A1	ENSG00000095596	ENST00000622925	1.57	0.16318	0.20466	0.10257	7.9329	3.5678	3.3196	9.3981	5.6299	5.2086
POLM	ENSG00000122678	ENST00000492971	1.57	0.36086	0.53246	0.57182	0.2932	0.3699	0.3781	0.6001	0.5797	0.3961
MAPK10	ENSG00000109339	ENST00000640544	1.57	0	0.01807	0.05821	0.287	0.3138	0.3962	0.5091	0.4917	0.4775
NPIPB4	ENSG00000185864	ENST00000520808	1.57	0.20515	0.6175	0.64306	0.2973	0.325	0.7229	0.4882	0.5093	0.8242
ANKRD37	ENSG00000186352	ENST00000506424	1.57	0.42258	0.52495	0.30356	0.3635	0.2338	0.2319	0.5689	0.3077	0.4546
DLK2	ENSG00000171462	ENST00000372485	1.57	0.02658	0.06666	0.07875	0.12	0.1415	0.2436	0.1878	0.2467	0.2806
RHOBTB3	ENSG00000164292	ENST00000511558	1.56	0.15423	0.17686	0.42735	2.6924	0.7892	1.1773	2.8147	1.2515	1.8393
ACP5	ENSG00000102575	ENST00000590420	1.56	0.97152	1.18365	0.8599	0.3318	0.3695	0.3272	0.3633	0.6064	0.5111
AC068057.2	ENSG00000228528	ENST00000667846	1.56	0.04553	0.14617	0.14717	0.2225	0.1851	0.2003	0.3242	0.2984	0.313
CABIN1	ENSG00000099991	ENST00000495121	1.56	0.17358	0.34832	0.40525	0.2459	0.168	0.1819	0.3635	0.3476	0.2841
ADAM8	ENSG00000151651	ENST00000560135	1.56	0.14044	0.30745	0.27515	0.1899	0.2101	0.1605	0.3075	0.2231	0.2508
KCTD21-AS1	ENSG00000246174	ENST00000667996	1.56	0.08641	0.0867	0.27934	0.1574	0.1076	0.194	0.2715	0.1348	0.3031
SLC6A4	ENSG00000108576	ENST00000579221	1.56	0	0.0098	0.01053	0.5087	0.104	0.1535	0.6956	0.2028	0.2399
TSGA10	ENSG00000135951	ENST00000489926	1.56	0.05328	0.26732	0.30622	0.1887	0.2407	0.1675	0.3906	0.2716	0.2617
SUDS3P1	ENSG00000249129	ENST00000505831	1.56	0.11893	0.08678	0.10485	0.0804	0.1047	0.1019	0.1359	0.1063	0.1593
TINCR	ENSG00000223573	ENST00000590789	1.56	0.01791	0.05392	0.0193	0.1142	0.1041	0.1126	0.2063	0.137	0.1759
ZNF483	ENSG00000173258	ENST00000355824	1.56	0.21916	0.72734	0.70845	0.0717	0.1306	0.0795	0.1589	0.1565	0.1242
GPER1	ENSG00000164850	ENST00000413368	1.56	0.0189	0.02845	0.03055	0.1406	0.1281	0.0891	0.188	0.2168	0.1392
CALCOCO1	ENSG00000012822	ENST00000549688	1.56	0.28535	0.72531	0.73793	1.1522	1.1971	1.5745	1.8127	1.8702	1.5881
ATP6V1G2	ENSG00000213760	ENST00000415099	1.56	0.25724	0.43016	0.64675	0.4373	0.4317	0.4312	0.9517	0.6744	0.4379
ANKRD17	ENSG00000132466	ENST00000560507	1.56	0.35246	0.39086	0.67961	0.1183	0.2335	0.311	0.3496	0.3647	0.4555
CCDC66	ENSG00000180376	ENST00000468108	1.56	0.51574	1.25671	1.21069	0.4697	0.4815	0.7526	0.7329	0.503	1.2301
CSAG2	ENSG00000268902	ENST00000598036	1.56	0.07942	0.13281	0.12837	0.1688	0.1666	0.1942	0.2634	0.2603	0.221
AC009113.1	ENSG00000259877	ENST00000570267	1.56	0.07695	0.14584	0.17044	0.2498	0.2069	0.2553	0.3895	0.3689	0.3569
FAM214A	ENSG00000047346	ENST00000568871	1.56	0.25278	0.38044	0.28671	0.7775	0.4057	0.4879	1.017	0.6322	0.8297
GSDMD	ENSG00000104518	ENST00000526051	1.56	1.1339	1.21254	1.62371	0.2695	0.3033	0.3126	0.2812	0.4726	0.4982
JADE2	ENSG00000043143	ENST00000431355	1.56	1.41291	2.18554	1.85232	0.2502	0.2394	0.185	0.2836	0.373	0.3122
ZNF385D	ENSG00000151789	ENST00000494108	1.56	0.2245	0.20723	0.17417	0.5916	0.1826	0.1223	0.6018	0.2845	0.2469
WDR36	ENSG00000134987	ENST00000515784	1.56	1.0035	0.85769	0.70084	0.6319	0.5217	0.4673	0.7784	0.812	0.7483
THEMIS2	ENSG00000130775	ENST00000492877	1.56	0.38329	0.4505	0.52708	0.1202	0.1025	0.1109	0.1644	0.1595	0.1864
MSTO1	ENSG00000125459	ENST00000483832	1.55	0.70873	0.73794	0.50432	0.5115	0.6732	0.5744	0.8121	0.7158	0.8931
PODXL	ENSG00000128567	ENST00000490761	1.55	22.2776	33.6752	32.8341	6.9966	2.2311	4.4265	7.6418	3.7561	6.8799
SH3BP5	ENSG00000131370	ENST00000412806	1.55	0.74206	1.03133	1.46295	7.7389	2.8257	3.8354	8.1732	4.3892	5.9869
TFCP2L1	ENSG00000115112	ENST00000263707	1.55	0.10009	0.22905	0.15147	0.2712	0.0871	0.1402	0.2779	0.156	0.2176
PNKP	ENSG00000039650	ENST00000637325	1.55	0.8355	0.94309	1.12535	0.5549	0.8089	0.6565	0.7655	1.2549	1.2308
STRBP	ENSG00000165209	ENST00000530364	1.55	0.62296	0.88242	1.06612	0.3894	0.5676	0.9598	0.8826	0.8806	1.2956
CRYAB	ENSG00000109846	ENST00000528628	1.55	0.23432	0.36944	0.16231	0.3557	0.3889	0.491	0.6835	0.6033	0.7233
CEP350	ENSG00000135837	ENST00000490047	1.55	0.14438	0.09658	0.4408	0.1534	0.1864	0.3277	0.252	0.2892	0.3781
TMEM253	ENSG00000232070	ENST00000554329	1.55	0.02658	0.13332	0.12886	0.3812	0.2058	0.1531	0.487	0.3193	0.2479
MATN2	ENSG00000132561	ENST00000518370	1.55	0.4618	0.62374	0.72727	0.2265	0.1376	0.1303	0.2604	0.2134	0.2617
C5	ENSG00000106804	ENST00000466280	1.55	0	0	0	0.2877	0.1123	0.1216	0.4455	0.169	0.5129
TARBP1	ENSG00000059588	ENST00000484454	1.55	0.24516	0.56576	0.81891	0.1824	0.2373	0.488	0.2824	0.3749	0.6742
CBFA2T3	ENSG00000129993	ENST00000569443	1.55	0.04454	0.17874	0.07198	0.1656	0.0862	0.1167	0.2565	0.2432	0.1312
VMO1	ENSG00000182853	ENST00000416307	1.55	0.13201	0.38265	0.07903	0.3585	0.6106	0.3842	0.7065	0.9453	0.4898
B3GNT7	ENSG00000156966	ENST00000479618	1.55	2.39857	4.29512	4.2537	1.0265	0.5322	0.8202	1.5872	1.0007	1.0306
CNOT9	ENSG00000144580	ENST00000489687	1.54	0.47142	0.54577	0.66427	0.578	0.667	0.4559	0.6076	1.0299	0.7123
AL358613.2	ENSG00000279607	ENST00000624651	1.54	0	0	0	0.7633	0.4636	0.5982	1.0801	0.7847	0.9226
AC092042.3	ENSG00000273291	ENST00000443313	1.54	0.15391	0.13236	0.1303	0.1752	0.1277	0.1612	0.1957	0.2162	0.2483
SCN9A	ENSG00000169432	ENST00000645283	1.54	0.06664	0.07642	0.15388	0.1517	0.0737	0.1396	0.2093	0.1872	0.2151
AMOT	ENSG00000126016	ENST00000462114	1.54	0.08191	0.28765	0.33098	1.806	0.4362	0.7938	2.1658	0.6711	1.3475
B4GALT6	ENSG00000118276	ENST00000579372	1.54	0.86261	2.19467	1.32784	0.5565	0.3281	0.4196	0.6452	0.5048	0.7262
MAP4K3-DT	ENSG00000231312	ENST00000422128	1.54	0.29433	0.60015	0.28645	0.1816	0.1011	0.0696	0.1988	0.1556	0.1958
AC104825.1	ENSG00000251615	ENST00000505448	1.54	0.06107	0.06773	0.12123	0.1298	0.0965	0.1313	0.2087	0.1405	0.202
RARB	ENSG00000077092	ENST00000462272	1.54	0	0.02499	0	1.9319	0.3858	0.6523	2.1124	0.6439	1.0029
NPIPA8	ENSG00000214940	ENST00000545050	1.54	0.56092	0.9916	1.06491	0.369	0.543	0.6996	0.5874	0.7003	1.0755
MUC15	ENSG00000169550	ENST00000436318	1.54	0.0067	0.00672	0	1.808	0.574	1.0036	1.8203	1.0501	1.5428
SGSM2	ENSG00000141258	ENST00000572875	1.54	0.27245	0.75174	0.73392	1.2304	0.7913	1.1418	1.5215	1.2152	1.873
AC005306.1	ENSG00000267283	ENST00000587498	1.53	0.1422	0.25365	0.32347	0.1679	0.0918	0.1821	0.1985	0.1726	0.2793
SEMA3D	ENSG00000153993	ENST00000284136	1.53	0.06001	0.11206	0.17244	3.0272	0.5035	1.1457	3.355	0.8704	1.7567
CEP70	ENSG00000114107	ENST00000460967	1.53	0.3369	0.92957	0.49915	0.4027	0.3262	0.5736	0.6174	0.552	0.6204
VRK3	ENSG00000105053	ENST00000601849	1.53	0.19192	0.5777	0.37914	0.3059	0.1703	0.1843	0.4689	0.3669	0.2513
CBWD6	ENSG00000215126	ENST00000490294	1.53	0.16982	0.93712	0.51845	0.2707	0.2192	0.5634	0.4149	0.371	0.5837
INPP5D	ENSG00000168918	ENST00000491070	1.53	0.07912	0.15877	0.21313	0.1892	0.1532	0.1036	0.29	0.2161	0.272
TRPM4	ENSG00000130529	ENST00000594568	1.53	0.09816	0.25606	0.14807	0.1877	0.152	0.1851	0.2878	0.2573	0.2506
SMTN	ENSG00000183963	ENST00000432777	1.53	0	0.24025	0.13893	0.1761	0.1783	0.2123	0.27	0.2213	0.3256
BBS2	ENSG00000125124	ENST00000562059	1.53	0.50647	0.99881	0.79038	1.2805	0.8961	1.1527	1.9933	1.3736	1.2178
EVC	ENSG00000072840	ENST00000515113	1.53	0.03564	0.33975	0.38408	0.3219	0.2416	0.1867	0.4106	0.3699	0.3326
FAT3	ENSG00000165323	ENST00000469900	1.53	0.08685	0.13071	0.11698	0.4153	0.2943	0.4095	0.5911	0.4506	0.8317
ATPAF2	ENSG00000171953	ENST00000465337	1.53	0.16355	0.28131	0.12588	0.1738	0.1583	0.0612	0.1957	0.2425	0.2409
ATG13	ENSG00000175224	ENST00000528984	1.53	1.67243	1.8744	1.5912	2.1552	2.6009	2.0877	3.2976	2.6626	3.3899
ATP6V1B1	ENSG00000116039	ENST00000433895	1.53	0.02213	0.0222	0.02384	2.4687	0.8569	0.8809	3.2669	1.3535	1.3473
ITGA2B	ENSG00000005961	ENST00000587295	1.53	0.44218	1.41548	1.31593	0.4475	0.3262	0.4191	0.5953	0.736	0.6411
EXOSC5	ENSG00000077348	ENST00000593523	1.53	5.20731	4.39054	4.27506	2.6813	3.1491	2.7202	3.9712	4.8119	4.3693
DLC1	ENSG00000164741	ENST00000276297	1.53	0.13104	0.19086	0.15183	3.6846	0.9044	1.6637	3.8494	1.4083	2.5421
ENOSF1	ENSG00000132199	ENST00000578647	1.53	0.19231	0.40075	0.57383	0.2201	0.1432	0.4185	0.2943	0.4686	0.6392
ARHGAP27	ENSG00000159314	ENST00000527678	1.53	0.49779	0.85201	0.44172	0.5601	0.2268	0.2761	0.5724	0.3518	0.4218
PAQR9	ENSG00000188582	ENST00000492509	1.53	0.10306	0.1149	0.04319	0.1338	0.194	0.162	0.2218	0.2439	0.2474
SLC1A3	ENSG00000079215	ENST00000506178	1.53	1.05011	2.87352	3.7443	0.6289	0.3327	0.5201	0.9596	0.5005	1.0876
EPN2	ENSG00000072134	ENST00000582659	1.52	0.20681	0.415	0.44568	0.2472	0.0751	0.2167	0.2978	0.3389	0.3301
SPON2	ENSG00000159674	ENST00000290902	1.52	0.14551	0.19245	0.23519	0.1827	0.2241	0.2217	0.2216	0.3757	0.3378
IQCB1	ENSG00000173226	ENST00000471726	1.52	0.71332	1.1745	0.80804	0.447	0.3541	0.4982	0.5363	0.5394	0.7724
HSPG2	ENSG00000142798	ENST00000498495	1.52	0.14981	0.94481	0.89936	0.7504	0.4558	0.7399	1.1429	0.8883	0.8197
ZNF815P	ENSG00000235944	ENST00000430530	1.52	0.22142	0.29622	0.35788	0.2157	0.2501	0.232	0.3285	0.4434	0.3081
AC019080.1	ENSG00000213963	ENST00000430416	1.52	0.04699	0.07072	0.07595	0.1373	0.1024	0.0985	0.2091	0.1283	0.1615
OLFML2B	ENSG00000162745	ENST00000533556	1.52	0.96858	2.00702	1.33862	3.0876	1.3454	1.6545	4.101	2.047	2.647
GASK1A	ENSG00000144649	ENST00000488863	1.52	0.37347	0.34795	0.40242	0.496	0.5036	0.4611	0.7542	0.7576	0.7074
OSER1-DT	ENSG00000223891	ENST00000623343	1.52	0.29046	0.3041	0.25854	0.4697	0.4768	0.2911	0.7141	0.5932	0.5705
MED21	ENSG00000152944	ENST00000621885	1.52	0.88293	0.96182	1.11447	0.6433	0.7082	0.4757	0.9774	0.7991	1.1644
NR2F1-AS1	ENSG00000237187	ENST00000607831	1.52	0.04788	0.10676	0.07453	0.1357	0.0979	0.1115	0.2061	0.1395	0.1777
PROCA1	ENSG00000167525	ENST00000578097	1.52	0.17836	0.67605	0.81144	0.2737	0.0959	0.353	0.415	0.3247	0.4671
AL138724.2	ENSG00000272269	ENST00000606771	1.52	0.18238	0.17336	0.15515	0.1326	0.1487	0.1307	0.201	0.2307	0.1697
SPATS2	ENSG00000123352	ENST00000548727	1.51	0.22786	0.45726	0.73659	0.6053	0.4412	0.5172	1.1135	0.4563	0.7833
KIAA0040	ENSG00000235750	ENST00000567124	1.51	0.98865	1.19036	1.02656	0.4011	0.1218	0.2448	0.6588	0.1767	0.3707
CDK6-AS1	ENSG00000237819	ENST00000419668	1.51	0.01982	0	0.02135	0.358	0.211	0.2699	0.3735	0.3247	0.4087
FBXO25	ENSG00000147364	ENST00000517464	1.51	0.20984	0.29153	0.22611	0.4803	0.2969	0.2875	0.7268	0.3879	0.4597
DGKQ	ENSG00000145214	ENST00000515182	1.51	0.30525	1.22507	0.91625	0.3475	0.2533	0.434	0.5251	0.4287	0.4711
ZNF56	ENSG00000267419	ENST00000589657	1.51	0.23411	0.30014	0.47648	0.2073	0.1637	0.1635	0.3132	0.412	0.2299
AC011462.1	ENSG00000255730	ENST00000540732	1.51	5.62685	5.92371	4.65641	5.1806	4.2455	3.7291	7.1586	7.0952	5.6309
TMEM81	ENSG00000174529	ENST00000367167	1.51	0.56453	0.54282	0.5745	0.2666	0.2201	0.3614	0.4023	0.4111	0.462
STK11IP	ENSG00000144589	ENST00000465230	1.51	0.58247	0.57083	0.64222	0.2303	0.341	0.3264	0.4397	0.3699	0.4922
EXD3	ENSG00000187609	ENST00000475006	1.51	0.07381	0.33325	0.32806	0.2451	0.2054	0.2223	0.4251	0.3023	0.3353
TNFSF4	ENSG00000117586	ENST00000281834	1.51	0.02093	0.06302	0.06123	0.3146	0.0984	0.1441	0.3508	0.196	0.2174
CLCNKB	ENSG00000184908	ENST00000431772	1.51	0.13505	0.56459	0.4123	0.4066	0.1743	0.1887	0.6128	0.2213	0.3758
ERI2	ENSG00000196678	ENST00000562987	1.51	0.10739	0.16163	0.2459	0.2425	0.1819	0.3657	0.3655	0.3373	0.4219
SNHG25	ENSG00000266402	ENST00000582965	1.51	1.12703	1.77159	2.30736	0.479	0.7638	1.1021	0.8654	0.8207	1.6603
TRIM16L	ENSG00000108448	ENST00000571733	1.5	0.46707	0.71233	0.42276	0.5757	0.3798	0.2545	0.6652	0.5714	0.6422
SLIT2	ENSG00000145147	ENST00000512993	1.5	0.50363	0.74468	0.34275	0.4225	0.3849	0.5832	0.5551	0.5791	0.8851
RNF213	ENSG00000173821	ENST00000574909	1.5	0.21028	1.05491	1.24619	0.2234	0.2036	0.3305	0.4404	0.3063	0.3442
FDXR	ENSG00000161513	ENST00000610946	1.5	0.15794	0.79234	0.80838	0.2098	0.172	0.1655	0.2274	0.2588	0.3684
H1FX-AS1	ENSG00000206417	ENST00000502789	1.5	0.05664	0.13638	0.19529	0.3129	0.1974	0.451	0.4863	0.297	0.6675
FERMT1	ENSG00000101311	ENST00000378844	1.5	0.571	0.57291	0.61527	0.411	0.1605	0.2316	0.4436	0.2414	0.3618
PNMA2	ENSG00000240694	ENST00000523616	1.5	0.27825	0.57698	0.27984	0.138	0.1078	0.136	0.1554	0.1621	0.2733
SDHDP6	ENSG00000224183	ENST00000414693	1.5	0.10879	0.24014	0.23445	0.0925	0.1264	0.1368	0.1367	0.1901	0.2137
PPP1R12B	ENSG00000077157	ENST00000465284	1.5	0.05555	0.24153	0.27934	0.1377	0.1076	0.1164	0.1745	0.1618	0.1819
RNF166	ENSG00000158717	ENST00000569478	1.5	0.43897	0.95428	0.98542	0.3693	0.3364	0.4216	0.5554	0.3996	0.6467
NXPH2	ENSG00000144227	ENST00000272641	1.5	0.22746	0.15086	0.20771	1.5116	0.8584	1.4581	2.2728	1.2886	2.4421
KANK1	ENSG00000107104	ENST00000382286	1.5	1.55781	1.785	1.64879	4.4174	1.8517	2.6123	4.6813	2.9754	3.9245
GIGYF1	ENSG00000146830	ENST00000472105	1.5	0.91905	3.14363	3.78116	1.5092	1.9615	3.3482	2.4715	2.9433	3.8156

## Sheet: down in siFOXK D5
Differentially expressed genes (down in siFOXK1/2) from comparison of siFOXK and siNT of day 5 (d5) differentiated NPCs. Pair-wise comparison of the 3 replicates.
Median of the 3 FC value < 1/1.5, averaged TPM of each pair > 0.1, , and all fold changes of the 3 replicate > 1. The expression was measure by TPM, transcripts per million reads
Genes			Fold change	H1 ESC			siNT NPC d5			siFOXK NPC d5
geneSymbol	geneId	transId	foldChange	ZJ1_HESC_D0-1	ZJ6_HESC_D0-2	ZJ11_HESC_D0-3	ZJ4_siNT_NPC5d-1	ZJ9_siNT_NPC5d-2	ZJ14_siNT_NPC5d-3	ZJ5_siFOXK_NPC5d-1	ZJ10_siFOXK_NPC5d-2	ZJ15_siFOXK_NPC5d-3
MIR6835	ENSG00000276404	ENST00000621552	3.16e-05	0	0.65492	0	0.3468	0.316	0.171	0	0	0.1603
AC117415.2	ENSG00000278026	ENST00000610449	3.27e-05	0.09581	0.09613	0.10324	0.3054	0.4638	0.2008	0	0	0.0941
MIR1909	ENSG00000284216	ENST00000411312	3.96e-05	0	0	0	0.2774	0.2528	0.1368	0	0	0.1282
NRXN1	ENSG00000179915	ENST00000637006	4.65e-05	0	0.55738	0.23944	0.4722	0.2151	0.2328	0.4654	0	0
MIR555	ENSG00000283701	ENST00000384987	4.75e-05	0.21758	0	0	0.1156	0.2106	0.3419	0.1139	0	0
MIR570	ENSG00000207650	ENST00000384917	4.8e-05	0.10767	0.43211	0.34804	0.3432	0.2085	0.1128	0	0	0.1057
CAMKV	ENSG00000164076	ENST00000480398	0.152	3.36956	5.30476	5.15533	0.2572	0.6668	1.1507	0.039	0.4067	0.1646
ZNF440	ENSG00000171295	ENST00000588954	0.174	0.07513	0	0.22264	0.2196	0.2364	0.2362	0.1574	0.041	0.0369
AC107952.2	ENSG00000272343	ENST00000606048	0.188	0.08596	0.06468	0.04631	0.1142	0.2497	0.2251	0.09	0.0469	0.0211
MIR6717	ENSG00000284122	ENST00000622747	0.197	0.57226	1.2919	1.38741	0.7601	0.4155	0.5996	0.1498	0	0.1405
MT1F	ENSG00000198417	ENST00000568475	0.205	0.05021	0.32746	0.08116	0.2934	0.5347	0.5524	0.184	0.1097	0.0986
SNTG2-AS1	ENSG00000235688	ENST00000456949	0.246	0.8138	3.13002	4.36359	0.2471	0.3752	0.5075	0.0609	0.0847	0.3996
SNCB	ENSG00000074317	ENST00000506696	0.25	1.41899	1.87934	1.34552	0.1608	0.2931	0.2973	0.0594	0.0413	0.0743
ZHX3	ENSG00000174306	ENST00000559436	0.251	0.1492	0.10693	0.25263	0.2265	0.1857	0.2903	0.0446	0.0466	0.0837
FOXK2	ENSG00000141568	ENST00000526383	0.277	3.13579	3.31961	3.83706	4.165	5.0426	4.4964	1.1548	1.3208	1.6051
ACOX1	ENSG00000161533	ENST00000589744	0.282	0.18461	0.29108	0.3126	0.5044	0.2043	0.1934	0.1381	0.0576	0.0777
RAB29	ENSG00000117280	ENST00000492534	0.288	0.41498	0.4742	0.68316	0.1715	0.1228	0.157	0.0362	0.1007	0.0453
MMP17	ENSG00000198598	ENST00000545790	0.296	1.74063	3.2841	2.52795	0.201	0.5312	0.6145	0.0594	0.31	0.1672
STK39	ENSG00000198648	ENST00000461000	0.301	0.15776	0.25326	0.40798	0.2347	0.4582	0.1653	0.0661	0.1379	0.1549
AL590399.1	ENSG00000204802	ENST00000412631	0.312	0.36716	0.20466	0.39563	0.13	0.158	0.3847	0.1282	0.0446	0.1202
ARFGEF2	ENSG00000124198	ENST00000493140	0.312	0.34102	0.59879	0.27559	0.2265	0.1651	0.4019	0.0893	0.0466	0.1256
MIR647	ENSG00000207554	ENST00000384823	0.312	0	0.21831	0.70334	0.1156	0.2106	0.3419	0.1139	0	0.1068
STK10	ENSG00000072786	ENST00000518267	0.313	0.25421	0.53138	0.45653	0.1576	0.1846	0.1997	0.0665	0.0463	0.0624
SHQ1	ENSG00000144736	ENST00000468347	0.322	0.23382	0.3128	0.4199	0.2484	0.5282	0.4083	0.1632	0.1703	0.0765
MIR4785	ENSG00000283734	ENST00000585005	0.329	0.4292	0	0.15416	0.4561	0.6925	1.0492	0.1498	0.1563	0.9835
RCN3	ENSG00000142552	ENST00000593644	0.329	1.03033	1.03378	0.75696	0.2986	0.3174	0.5397	0.0981	0.1535	0.092
EMP1	ENSG00000134531	ENST00000537612	0.329	0	0.06225	0.11142	0.1978	0.2002	0.2383	0.065	0.0452	0.1219
ROR2	ENSG00000169071	ENST00000493846	0.339	0	0.05664	0	0.2399	0.2733	0.207	0.0296	0.0925	0.1941
ALOX12P2	ENSG00000262943	ENST00000570835	0.339	0.10479	0.19275	0.33873	0.1856	0.1691	0.2196	0.0366	0.0572	0.1372
ARHGAP33	ENSG00000004777	ENST00000586918	0.341	0.35489	0.76302	0.32777	0.6464	0.4417	1.1685	0.2654	0.0554	0.3983
TAL2	ENSG00000186051	ENST00000334077	0.345	0.03127	0.07843	0.03369	0.3323	0.1816	0.2293	0.1146	0.0342	0.1535
DCX	ENSG00000077279	ENST00000636381	0.347	0.0347	0.12185	0.11216	0.2212	0.2183	0.1999	0.218	0.0758	0.0511
SNORD14D	ENSG00000207118	ENST00000384390	0.352	0.36013	0	0.12935	0.3827	0.2324	1.0061	0.1257	0.1311	0.3537
GKAP1	ENSG00000165113	ENST00000462223	0.352	0.07765	0.07791	0.04183	0.2063	0.2631	0.3254	0.0407	0.2545	0.1144
RIPPLY3	ENSG00000183145	ENST00000329553	0.353	0.12439	0.24961	0.32168	0.2749	2.8757	1.8923	0.1615	1.0164	0.6646
MMP16	ENSG00000156103	ENST00000522726	0.363	0.49281	0.95089	1.18457	0.2417	0.5138	0.3972	0.0595	0.1863	0.3165
HESX1	ENSG00000163666	ENST00000295934	0.37	1.07965	1.07255	1.5665	0.2499	10.2661	4.8157	0.1903	3.795	1.6588
SNORD116-2	ENSG00000207001	ENST00000384274	0.376	0.10994	0.33091	0.23691	0.2336	0.6386	0.2304	0.1151	0.2402	0
AC091849.1	ENSG00000248126	ENST00000509920	0.376	0.17263	0.1732	0.18601	0.5503	0.2507	0.4521	0.3615	0.0943	0.1695
AC079776.4	ENSG00000286026	ENST00000440931	0.376	0	0.16811	0.36107	0.2967	0.1622	0.234	0.0585	0.061	0.1097
DIO3OS	ENSG00000258498	ENST00000555882	0.376	0	0.01328	0.01426	0.1688	0.1538	0.4022	0.0416	0.0578	0.234
PCBP1-AS1	ENSG00000179818	ENST00000628201	0.383	0.06695	0.16793	0.14427	0.3201	0.1944	0.3156	0.1227	0.0548	0.2137
RNF213	ENSG00000173821	ENST00000558488	0.384	0.27797	0.61757	0.64183	0.1266	0.3268	0.4576	0.1247	0.1084	0.1755
NAA25	ENSG00000111300	ENST00000548627	0.391	0.18895	0.25852	0.38869	0.2373	0.1996	0.216	0.054	0.1689	0.0843
TAC1	ENSG00000006128	ENST00000491437	0.391	0.24088	0.20716	0.33371	0.1828	0.1999	0.2163	0.0901	0.0752	0.0845
DGKG	ENSG00000058866	ENST00000447054	0.392	2.01795	3.30347	2.67031	0.489	2.7419	2.04	0.1854	1.3535	0.7997
HCG17	ENSG00000270604	ENST00000455957	0.394	0.02984	0	0.12861	0.1585	0.3467	0.2501	0.0625	0.163	0.0879
SOX2-OT	ENSG00000242808	ENST00000629552	0.398	0.05477	0.03664	0.03935	0.1552	0.3005	0.1722	0.0574	0.1197	0.1614
SNORA24	ENSG00000275994	ENST00000384096	0.402	0.23917	0.31996	0.60133	0.2541	0.2315	0.5847	0.2504	0.0871	0.2349
SNORA1	ENSG00000206834	ENST00000384107	0.402	0.16067	0.16121	0.51939	0.2561	0.3889	0.5892	0.0841	0.1755	0.2367
LINC01980	ENSG00000225548	ENST00000425195	0.402	0.27539	0.17004	0.20544	0.1351	0.2051	0.1554	0.1331	0.0694	0.0624
LINC01545	ENSG00000204904	ENST00000618037	0.403	0.0732	0.1469	0.21035	0.3111	0.3307	0.3579	0.2044	0.1333	0.1438
IFT122	ENSG00000163913	ENST00000514081	0.403	0.13008	0.46614	0.30036	0.3752	0.2519	0.3115	0.0973	0.1015	0.146
FMN2	ENSG00000155816	ENST00000496950	0.41	0.06028	0.09073	0.2111	0.1281	0.2188	0.2526	0.0947	0.0823	0.1036
GRIP1	ENSG00000155974	ENST00000643019	0.411	0.323	0.32409	0.58008	0.6864	0.6254	0.4512	0.2819	0.1764	0.423
TMEM191B	ENSG00000278558	ENST00000613577	0.412	0.08851	0.41441	0.38147	0.627	0.4855	0.7727	0.5561	0.1611	0.3187
COIL	ENSG00000121058	ENST00000573008	0.416	0.40341	0.35979	0.50713	0.6192	0.4122	0.2818	0.2112	0.1714	0.1761
TTBK2	ENSG00000128881	ENST00000564431	0.416	0.21084	0.15514	0.31807	0.2539	0.2586	0.3682	0.2208	0.1075	0.1519
ANKRD18B	ENSG00000230453	ENST00000605687	0.417	0.09367	0	0	0.3483	0.4081	0.4416	0.2452	0.1023	0.184
CAV1	ENSG00000105974	ENST00000393470	0.417	1.48448	1.48946	0.99738	0.1856	0.1522	0.3294	0.0183	0.0763	0.1372
HIF3A	ENSG00000124440	ENST00000524533	0.417	0.20599	0.33069	0.24416	0.197	0.1197	0.1942	0.0431	0.1125	0.0809
COA6-AS1	ENSG00000231663	ENST00000451795	0.417	0.1453	0.12757	0.137	0.2123	0.2813	0.1713	0.2092	0.0397	0.0714
FOXK1	ENSG00000164916	ENST00000328914	0.417	0.20339	0.27053	0.23524	0.5294	0.6287	0.7165	0.1954	0.268	0.2987
SFT2D2	ENSG00000213064	ENST00000367829	0.419	0.17016	0.44817	0.50423	0.9041	0.6384	0.6908	0.3786	0.1859	0.4178
SNORD32A	ENSG00000201675	ENST00000364805	0.422	1.24331	1.24747	0.66985	0.9248	0.2407	1.3026	0.3906	0	0.9769
PAAF1	ENSG00000175575	ENST00000535936	0.422	0.02727	0.02736	0.11753	0.2028	0.2376	0.2571	0.0857	0.0894	0.1875
CDH11	ENSG00000140937	ENST00000563255	0.422	0	0	0.06195	0.1425	0.2783	0.2008	0.0602	0.1047	0.1694
ZNF611	ENSG00000213020	ENST00000599798	0.423	0.10375	0.20819	0.07453	0.2572	0.2678	0.3261	0.2535	0.1133	0.1359
SEC24D	ENSG00000150961	ENST00000505280	0.423	0.29786	0.523	0.72215	0.2176	0.1442	0.2536	0.0585	0.061	0.1646
ZNF292	ENSG00000188994	ENST00000485016	0.431	0.19275	0.31647	0.22658	0.2979	0.5768	0.4039	0.1651	0.2488	0.1721
CYP39A1	ENSG00000146233	ENST00000480804	0.434	0.12957	0.052	0.30717	0.4406	0.3262	0.4073	0.2714	0.1415	0.1527
CCDC180	ENSG00000197816	ENST00000528678	0.434	0.21221	0.44105	0.47366	0.2899	0.1908	0.2859	0.2698	0.0828	0.0744
CKAP5	ENSG00000175216	ENST00000525248	0.435	0.08977	0.30025	0.25796	0.3021	0.3766	0.4389	0.2193	0.1144	0.191
NUTM2B-AS1	ENSG00000225484	ENST00000419697	0.437	0.20358	0.16341	0.26324	0.3029	0.2168	0.3199	0.1919	0	0.14
TPK1	ENSG00000196511	ENST00000639328	0.437	0.2023	0.07612	0.06812	0.309	0.1591	0.1987	0.1324	0.1105	0.0869
ZIC3	ENSG00000156925	ENST00000478471	0.441	2.39693	3.12072	3.44368	0.2729	0.663	1.0165	0.1195	0.374	0.4484
NCAM1	ENSG00000149294	ENST00000533226	0.441	0.39164	0.31811	0.4622	0.3171	0.343	0.3322	0.0781	0.2241	0.1465
LINC02440	ENSG00000255618	ENST00000668907	0.443	0.66998	0.53382	0.67945	0.2094	0.5342	0.6193	0.1651	0.2368	0.2516
NUDCD3	ENSG00000015676	ENST00000478769	0.444	0.23208	0.56552	0.85741	0.458	0.7704	0.66	0.3819	0.326	0.2931
PAX8	ENSG00000125618	ENST00000468980	0.447	0	0	0	0.1268	1.0207	0.7711	0.1042	0.4563	0.254
NEFM	ENSG00000104722	ENST00000523467	0.448	0.77162	1.1343	1.33417	0.3051	1.1466	1.2596	0.1503	0.4704	0.564
PLPPR2	ENSG00000105520	ENST00000588196	0.448	0.82113	0.92687	0.63594	0.2999	0.5217	0.2151	0.1343	0.2523	0.0756
NCALD	ENSG00000104490	ENST00000524137	0.448	0.07568	0.03797	0.04077	0.2211	0.1649	0.2577	0.0991	0.062	0.1301
PGBD5	ENSG00000177614	ENST00000530424	0.448	1.77075	2.51998	2.57	0.2112	0.5773	0.265	0.0946	0.1974	0.1952
RTTN	ENSG00000176225	ENST00000640654	0.448	0.11699	0.28811	0.29795	0.2486	0.2986	0.2563	0.2227	0.1278	0.1149
SNORD84	ENSG00000265236	ENST00000584275	0.451	0.93726	0.9404	2.3084	0.4268	0.6481	1.2625	0.2804	0.2925	0.263
EFL1	ENSG00000140598	ENST00000560095	0.451	0.27127	0.27218	0.43845	0.3603	0.3283	0.4974	0.3551	0.1482	0.0666
PRH1	ENSG00000231887	ENST00000541456	0.451	0.09202	0.18465	0.1983	0.22	0.2227	0.2892	0.1686	0.1005	0.0904
STXBP1	ENSG00000136854	ENST00000476182	0.452	0.81188	1.25893	0.89471	0.4706	0.5002	0.464	0.2125	0.2016	0.3443
CORO1A	ENSG00000102879	ENST00000569970	0.453	2.00392	1.89322	1.81253	0.4974	0.9488	0.8888	0.2144	0.8628	0.4022
TGFBR3	ENSG00000069702	ENST00000468996	0.455	0.11013	0.20258	0.21755	0.5071	0.6397	0.6154	0.2306	0.2606	0.3064
ETV5	ENSG00000244405	ENST00000422039	0.455	1.99987	3.36287	3.03285	0.5116	3.675	2.1534	0.2327	1.5777	1.2548
RASSF8	ENSG00000123094	ENST00000538081	0.455	0.14363	0.24704	0.33163	0.2834	0.1192	0.2795	0.1289	0.1121	0.1008
CDH10	ENSG00000040731	ENST00000503958	0.457	0	0	0.02204	0.1304	0.3664	0.3537	0.1071	0.1676	0.1005
ADM	ENSG00000148926	ENST00000524948	0.46	7.51094	7.01575	7.78493	0.285	1.4024	1.1242	0.1311	0.4102	0.7025
TFE3	ENSG00000068323	ENST00000481606	0.462	0.78507	1.52765	1.6406	0.91	0.5067	0.6979	0.3238	0.2339	0.5374
DIO3	ENSG00000197406	ENST00000510508	0.462	0.02981	0.03988	0.00535	1.2618	4.2233	5.5594	0.5827	2.6051	2.1031
AC067930.1	ENSG00000254741	ENST00000529247	0.465	0.26655	0.26744	0.31332	0.8239	0.7976	0.5331	0.2537	0.3706	0.3094
NDNF	ENSG00000173376	ENST00000511408	0.465	0.0746	0.1497	0.08038	0.1585	0.3069	0.254	0.1172	0.1426	0.0366
RAX	ENSG00000134438	ENST00000591550	0.465	0.02076	0	0.04475	0.7942	5.4474	3.698	0.3696	3.8103	1.4886
LMO3	ENSG00000048540	ENST00000546281	0.469	0.44218	1.05633	0.45377	0.8055	2.12	2.0295	0.3528	1.495	0.9513
PSKH1	ENSG00000159792	ENST00000575198	0.469	0.45162	0.56642	0.48664	0.8398	0.5465	0.828	0.7094	0.2467	0.3881
MIR564	ENSG00000284498	ENST00000385049	0.469	0.55552	0.78033	0.35915	1.1806	0.5378	0.9312	0.698	0.2427	0.4365
SNORD98	ENSG00000283551	ENST00000636377	0.469	0.31176	0.3128	0.67185	0.1656	0.3018	0.6532	0.1632	0	0.3062
SLC25A13	ENSG00000004864	ENST00000487710	0.469	0.46763	0.3128	0.50389	0.8282	0.6539	0.5444	0.4353	0.227	0.2551
AC021443.1	ENSG00000200090	ENST00000363220	0.469	0.10549	0.42338	0.45469	0.1121	0.4085	0.4421	0.1105	0.1152	0.2072
LINC02593	ENSG00000223764	ENST00000432961	0.469	0	0	0	0.3347	0.1284	0.4516	0.1215	0.1086	0.2117
AC022506.1	ENSG00000285133	ENST00000642841	0.469	0.09946	0.59879	0.64306	0.6341	0.1926	0.4168	0.1042	0.1086	0.1954
TAP2	ENSG00000204267	ENST00000485701	0.469	2.05826	3.09774	2.01248	0.162	0.1476	0.3993	0.0399	0.1249	0.1872
SLC8A2	ENSG00000118160	ENST00000600576	0.469	0.14849	0.34764	0.53334	0.298	0.4313	0.3803	0.1209	0.4145	0.1782
AC096570.1	ENSG00000228999	ENST00000669301	0.469	0	0	0	0.2066	0.2908	0.2962	0.0925	0.2895	0.1388
SPOCK1	ENSG00000152377	ENST00000508642	0.469	0.41859	0.48299	0.38338	0.3113	0.385	0.2631	0.0877	0.2286	0.1233
ME3	ENSG00000151376	ENST00000526944	0.469	0.02144	0.02152	0.02311	0.1595	0.436	0.2696	0.0449	0.3982	0.1264
H2BW3P	ENSG00000235946	ENST00000441761	0.469	0.12634	0.08451	0.15882	0.179	0.1427	0.2206	0.0441	0.069	0.1034
LHPP	ENSG00000107902	ENST00000486535	0.469	0.43698	1.27148	0.77691	0.4411	0.2538	0.2289	0.2059	0.1909	0.1073
AC016959.1	ENSG00000252965	ENST00000517156	0.469	0.49263	0.29657	0.31849	0.2094	0.2862	0.2064	0.2063	0	0.0968
AZIN1-AS1	ENSG00000253320	ENST00000517999	0.469	0.08468	0.05664	0.03042	0.2399	0.1913	0.1774	0.0591	0.0925	0.0832
LCMT1-AS1	ENSG00000260448	ENST00000566507	0.469	0.18793	0.10775	0.17358	0.1141	0.1819	0.1688	0.1125	0.0587	0.0791
M1AP	ENSG00000159374	ENST00000485997	0.469	0.41474	0.56744	0.20313	0.2404	0.219	0.158	0.1579	0.0412	0.0741
ATP9B	ENSG00000166377	ENST00000588600	0.47	0.19567	0.49081	0.42168	0.3379	0.2841	0.3331	0.1793	0.1336	0.1441
RHOH	ENSG00000168421	ENST00000505618	0.471	0.53711	0.68433	0.83597	0.1359	0.9492	0.9379	0.1071	0.447	0.4019
EP400P1	ENSG00000185684	ENST00000537558	0.474	0.33964	0.5355	0.45746	0.348	0.458	0.3558	0.1651	0.1855	0.3216
ZIC2	ENSG00000043355	ENST00000481565	0.477	1.48513	2.73986	2.01323	0.6618	2.4118	2.359	0.4515	1.1513	0.9881
MT1X	ENSG00000187193	ENST00000562939	0.481	2.67889	2.86316	0.81577	0.887	1.278	1.4033	0.5488	0.6149	0.591
AC026461.1	ENSG00000259827	ENST00000567563	0.481	2.61569	2.7956	0.79653	0.866	1.2478	1.3702	0.5359	0.6004	0.5771
ARMH4	ENSG00000139971	ENST00000556788	0.484	0.17929	0.31481	0.24149	0.4287	0.3038	0.6574	0.3285	0.1469	0.2201
MGA	ENSG00000174197	ENST00000561532	0.484	0.13742	0.31515	0.33845	0.2295	0.2661	0.3908	0.1645	0.1287	0.1157
AP003068.2	ENSG00000254614	ENST00000528551	0.484	0.10947	0.19771	0.33029	0.349	0.1484	0.2753	0.1146	0.0717	0.172
CADPS	ENSG00000163618	ENST00000490424	0.487	0.25505	0.36366	0.31822	0.2282	0.2079	0.3516	0.0984	0.176	0.1714
DUSP6	ENSG00000139318	ENST00000308385	0.488	19.3042	25.2047	21.9497	1.0197	6.8283	5.3285	0.815	3.1039	2.6022
CACNG7	ENSG00000105605	ENST00000391766	0.489	5.09776	7.8051	6.84838	2.3039	7.0023	5.809	1.1265	4.2126	2.7634
MT2A	ENSG00000125148	ENST00000245185	0.493	0.33858	1.17592	0.19644	2.4907	1.765	2.0192	1.2272	0.8535	1.1766
MIR6859-2	ENSG00000273874	ENST00000612080	0.493	0.30717	0.9246	1.98591	0.3264	0.4461	1.1264	0.1608	0.1678	0.905
AC005747.1	ENSG00000007237	ENST00000578655	0.493	0.06928	0.53871	0.41057	0.3681	0.1509	0.3266	0.1814	0.1324	0.068
SNORD56	ENSG00000229686	ENST00000413522	0.493	0.58838	2.06623	2.06049	0.3126	0.4272	1.5411	0.154	0.1607	1.0113
GUCY1A1	ENSG00000164116	ENST00000515602	0.493	0	0.01816	0	0.2693	0.4381	0.531	0.1327	0.2768	0.1778
ETV4	ENSG00000175832	ENST00000587151	0.493	2.54814	3.97905	3.36444	0.2669	1.164	0.8648	0.1315	0.8821	0.4053
AF106564.1	ENSG00000272163	ENST00000607058	0.493	0.68725	0.82911	0.69645	0.2	0.5861	0.45	0.0985	0.3396	0.1768
U2AF1L4	ENSG00000161265	ENST00000590650	0.493	0.27616	0.2267	0.32462	0.2134	0.1701	0.1841	0.1052	0.1645	0.074
C4orf47	ENSG00000205129	ENST00000511581	0.493	0.18626	0.25363	0.2007	0.1979	0.1288	0.223	0.0975	0.1017	0.0653
ALDH1A2	ENSG00000128918	ENST00000558384	0.493	0	0	0	0.1905	1.6924	1.6436	0.0939	0.8568	0.6823
PER3	ENSG00000049246	ENST00000494684	0.493	0.13172	0.22657	0.2636	0.16	0.2004	0.2563	0.0788	0.0822	0.1478
SH2D5	ENSG00000189410	ENST00000517430	0.493	0.27776	0.48306	0.6784	0.1574	0.2689	0.5432	0.0776	0.263	0.2182
SHROOM3	ENSG00000138771	ENST00000466541	0.493	0.14967	0.1168	0.0896	0.1414	0.7406	0.7492	0.0697	0.5813	0.3103
HERC1	ENSG00000103657	ENST00000560519	0.493	0.07069	0.2305	0.43795	0.1878	0.2395	0.3518	0.185	0.1158	0.1736
FAM71F1	ENSG00000135248	ENST00000466842	0.494	0.07755	0.15563	0.22284	0.1923	0.4004	0.4333	0.0812	0.1977	0.3047
LINC01833	ENSG00000259439	ENST00000560399	0.494	0.01906	0.05736	0	1.5188	12.5094	7.0483	1.4768	6.1829	2.9947
CNTN4	ENSG00000144619	ENST00000473845	0.495	0.08631	0.01443	0.031	0.5656	0.5292	0.5426	0.2561	0.4086	0.2684
ZNF93	ENSG00000184635	ENST00000592245	0.496	0.32851	0.21974	0.42772	0.4072	0.3975	0.4876	0.3297	0.1794	0.242
MSH5	ENSG00000204410	ENST00000494646	0.496	0.15824	0.55569	0.68203	0.3153	0.2298	0.3523	0.1243	0.1729	0.1748
AC004540.2	ENSG00000225792	ENST00000451368	0.496	0.25639	0.22295	0.18418	0.2543	0.8274	0.7163	0.179	0.4108	0.3022
HTT	ENSG00000197386	ENST00000512909	0.499974	0.15384	0.36015	0.25785	0.3088	0.2648	0.2686	0.0716	0.2241	0.1343
MIR4775	ENSG00000284079	ENST00000581168	0.501479	0.557	1.11773	1.05032	0.8878	1.2133	1.0212	0.4374	0.6084	0.6838
TRIM2	ENSG00000109654	ENST00000460908	0.501485	0.23408	0.34327	0.44626	0.1913	0.4707	0.3584	0.1886	0.236	0.1768
RAB3A	ENSG00000105649	ENST00000481914	0.50149	1.78573	2.33465	1.78811	0.2875	0.3143	0.189	0.1322	0.1576	0.1772
TPT1-AS1	ENSG00000170919	ENST00000661291	0.501499	0.14552	0.07862	0.14474	0.2617	0.1951	0.1407	0.1758	0.0978	0.066
HPS5	ENSG00000110756	ENST00000589545	0.504777	0.30147	0.43211	0.55687	0.3661	0.3544	0.2933	0.2931	0.1411	0.148
AL121899.1	ENSG00000226644	ENST00000411839	0.504782	0.33124	0.17595	0.29393	0.207	0.3961	0.2654	0.0612	0.2554	0.134
SMUG1	ENSG00000123415	ENST00000505597	0.507756	0.08457	0.12727	0.09112	0.2022	0.4093	0.3322	0.1992	0.2078	0.1246
MACF1	ENSG00000127603	ENST00000472385	0.507756	0.10444	0.44011	0.92278	0.3995	0.4044	0.4814	0.35	0.2053	0.2051
AP001107.5	ENSG00000254510	ENST00000533759	0.50958	0.41863	0.3095	0.30864	0.2458	0.3306	0.6579	0.1038	0.1685	0.6275
CMC1	ENSG00000187118	ENST00000468330	0.510988	0.6634	1.21713	0.67398	0.5438	0.422	0.4567	0.2779	0.3313	0.1489
NCAN	ENSG00000130287	ENST00000588231	0.511681	0.26828	0.38454	0.30973	0.957	3.1909	2.8308	0.6421	1.6327	1.3174
DENND1A	ENSG00000119522	ENST00000475421	0.512875	0.52511	0.64395	0.62869	0.5166	1.864	1.5282	0.3055	0.956	0.7067
ATRX	ENSG00000085224	ENST00000637175	0.512876	0.52219	0.31436	1.12535	1.1097	1.1122	0.7659	0.3281	0.5704	0.5129
SLC26A6	ENSG00000225697	ENST00000494717	0.512876	0.86008	2.01357	1.72112	1.2185	1.3085	1.6305	0.5575	0.6711	0.9251
MTUS1	ENSG00000129422	ENST00000518889	0.512885	0.07355	0.23983	0.13869	0.2735	0.3916	0.4623	0.0963	0.2009	0.2528
RADX	ENSG00000147231	ENST00000497124	0.515585	0.29096	0.30729	0.37952	0.4068	0.6968	0.6417	0.2726	0.3178	0.3309
RNU6-6P	ENSG00000272055	ENST00000606623	0.516196	0.39042	0.48966	0.63104	2.178	1.1339	1.3294	1.1243	0.4265	1.2462
NLGN1	ENSG00000169760	ENST00000415045	0.516548	0.26517	0.4639	0.46889	0.1951	0.2765	0.3491	0.0926	0.2005	0.1803
FEZ1	ENSG00000149557	ENST00000534022	0.516789	0.62706	0.84611	1.53774	0.3676	2.7423	1.8123	0.3396	1.4172	0.8707
UTP20	ENSG00000120800	ENST00000551345	0.518674	0.79692	0.67333	0.99428	0.4234	0.2639	0.5493	0.2196	0.2291	0.2678
SNX18P7	ENSG00000234373	ENST00000454116	0.520787	0.06579	0.09901	0.19494	0.2272	0.207	0.3791	0.2067	0.1078	0.1292
FAM20C	ENSG00000177706	ENST00000471328	0.520795	0.52785	0.96465	0.73127	0.2003	0.146	0.5333	0	0.1441	0.2777
SLC13A4	ENSG00000164707	ENST00000378428	0.520801	0.05421	0.09065	0.11682	0.192	0.2799	0.3407	0.0378	0.2369	0.1775
TSACC	ENSG00000163467	ENST00000481479	0.520803	0.32417	0.26869	0.16706	0.1498	0.1774	0.2658	0.0738	0.154	0.1384
CEP250	ENSG00000126001	ENST00000474829	0.521724	0.29336	0.41209	0.60061	0.5299	0.284	0.461	0.2765	0.1282	0.3169
TDP1	ENSG00000042088	ENST00000553569	0.523217	0.39209	0.7868	0.53771	0.606	0.6096	0.5353	0.4479	0.2985	0.2801
PDE4B	ENSG00000184588	ENST00000371045	0.524333	1.13041	1.73155	2.04043	0.17	0.4545	0.3242	0.151	0.2235	0.17
COLGALT2	ENSG00000198756	ENST00000486375	0.524445	0.13614	0.12684	0.12574	0.1498	0.3342	0.3005	0.0815	0.1753	0.1576
MBNL3	ENSG00000076770	ENST00000421707	0.525256	0.07728	0.07754	0.13085	0.6804	1.2398	1.226	0.6358	0.6512	0.6072
SDCBP2-AS1	ENSG00000234684	ENST00000607947	0.526575	0.07755	0.16859	0.05571	0.2747	0.1877	0.2167	0.1083	0.0988	0.1269
SLC16A14	ENSG00000163053	ENST00000425822	0.527309	0.01945	0.11708	0.10478	0.4753	0.5272	0.326	0.3258	0.2549	0.1719
VCAN	ENSG00000038427	ENST00000503923	0.527929	2.47463	4.67126	5.17478	1.2479	1.2791	2.2191	0.6588	1.008	1.0092
ZEB2	ENSG00000169554	ENST00000427902	0.528272	0.00934	0	0	0.1936	0.728	0.8857	0.0831	0.5306	0.4679
FEZF1-AS1	ENSG00000230316	ENST00000437317	0.529235	0.0136	0.01364	0	0.7803	2.8437	4.4451	0.4129	2.5253	2.0701
GLI4	ENSG00000250571	ENST00000522479	0.530645	0.2641	0.2168	0.18109	0.3316	0.4881	0.6288	0.176	0.2098	0.3773
DUSP8	ENSG00000184545	ENST00000528778	0.530655	0.14756	0.18095	0.33566	0.2265	0.6825	0.5497	0.1202	0.2686	0.3703
SEMA4G	ENSG00000095539	ENST00000518124	0.530981	0.24532	0.73844	0.5098	0.6145	0.5768	0.716	0.5138	0.3063	0.2237
USP44	ENSG00000136014	ENST00000552237	0.533391	5.75198	8.10237	8.53124	0.5513	1.2011	1.1816	0.496	0.6406	0.5981
ATL1	ENSG00000198513	ENST00000557735	0.534472	0.25651	0.27576	0.47383	0.9345	1.0111	0.6719	0.4605	0.5404	0.5578
SLC1A6	ENSG00000105143	ENST00000594383	0.53448	0.25421	0.25506	0.20544	0.2251	0.3897	0.2219	0.1109	0.2083	0.2081
AC073343.1	ENSG00000198580	ENST00000328239	0.534483	0.09626	0.33803	0.22472	0.4262	0.2951	0.5715	0.252	0.1577	0.2994
NCS1	ENSG00000107130	ENST00000493042	0.535673	0.13505	0.36134	0.33954	1.0523	0.3487	0.6603	0.6599	0.0983	0.3537
TTC28	ENSG00000100154	ENST00000442232	0.53568	0.04186	0.189	0.18042	0.3336	0.3039	0.307	0.3068	0.1372	0.1644
RIDA	ENSG00000132541	ENST00000519155	0.535681	0.38538	0.348	0.24915	0.2457	0.1492	0.2826	0.0807	0.1263	0.1514
EEF2K	ENSG00000103319	ENST00000561791	0.535682	0.63234	0.71632	0.7473	0.2384	0.2567	0.2992	0.0854	0.156	0.1603
AP003390.1	ENSG00000254854	ENST00000533253	0.535682	0.21966	0.46082	0.43034	0.1273	0.3866	0.2929	0.1255	0.1527	0.1569
AC010761.1	ENSG00000264577	ENST00000582718	0.535682	0.27881	0.12822	0.11266	0.4074	0.731	0.2556	0.1338	0.4568	0.1369
CRYBG2	ENSG00000176092	ENST00000640960	0.535693	0.19251	0.26559	0.28523	0.1534	0.1631	0.1765	0.1512	0.0789	0.0945
FAM66C	ENSG00000226711	ENST00000438689	0.535697	0.04153	0.12499	0.13424	0.1986	0.1407	0.1523	0.0652	0.1361	0.0816
SERF2	ENSG00000140264	ENST00000474290	0.535699	0.11435	0.19122	0.12321	0.162	0.1292	0.1398	0.0798	0.1249	0.0749
ASCL4	ENSG00000187855	ENST00000342331	0.535793	0	0	0	0.5058	0.3355	0.6536	0.271	0.212	0.3268
DPP10	ENSG00000175497	ENST00000488208	0.537308	0.36343	0.32626	0.35038	0.1829	0.3889	0.1804	0.0801	0.2089	0.1503
OAF	ENSG00000184232	ENST00000531220	0.537553	0.0897	0.19286	0.09666	0.1498	0.1985	0.1343	0.0805	0.084	0.1259
IL4R	ENSG00000077238	ENST00000563886	0.539647	0.18497	0.57105	0.42929	0.3175	0.3168	0.313	0.1937	0.171	0.1258
PCNX2	ENSG00000135749	ENST00000484041	0.540422	1.26996	1.86103	1.3144	0.5504	0.7118	0.5252	0.2975	0.3286	0.4759
FAM168A	ENSG00000054965	ENST00000432223	0.540826	0.21008	0.28606	0.17786	0.5262	0.523	0.4087	0.33	0.2131	0.2211
SYT1	ENSG00000067715	ENST00000552744	0.541569	1.51008	2.05489	2.20681	0.4532	1.7819	1.3164	0.2454	1.0199	0.6264
RASL10B	ENSG00000270885	ENST00000603498	0.541599	0.78111	0.89984	0.87284	0.707	0.7002	0.5153	0.3332	0.3792	0.3694
GYPC	ENSG00000136732	ENST00000484700	0.542747	0.69314	0.6642	0.52029	0.1655	0.2262	0.155	0.0816	0.2042	0.0841
LMO2	ENSG00000135363	ENST00000411482	0.543713	0.30252	0.51738	0.26671	0.4237	2.2432	1.5487	0.2304	1.4495	0.6685
METTL7A	ENSG00000185432	ENST00000547104	0.544026	2.07159	2.44026	3.01531	0.2189	0.3103	0.2338	0.1019	0.1688	0.1686
PMAIP1	ENSG00000141682	ENST00000316660	0.544462	20.196	20.8069	17.1055	0.3133	0.9395	1.1122	0.2919	0.4919	0.6055
RNF144A-AS1	ENSG00000228203	ENST00000655156	0.544724	0.09434	0.11359	0.15249	0.2907	0.2649	0.2273	0.1383	0.1443	0.1668
SIX3-AS1	ENSG00000236502	ENST00000456467	0.546156	0	0	0	0.4184	3.4126	1.3947	0.2356	1.8638	0.6998
ANK2	ENSG00000145362	ENST00000515034	0.54683	0.49824	0.59604	0.49556	0.3054	0.7421	0.9637	0.2408	0.3977	0.527
AL109804.1	ENSG00000274949	ENST00000620777	0.546843	0.13008	0.07458	0	0.2172	0.1619	0.2336	0.1168	0.1218	0.1278
MIR4687	ENSG00000284525	ENST00000583618	0.547482	0.13055	1.04788	0.42201	1.2485	1.0111	1.3677	0.6835	0.8556	0.3846
SERTAD4-AS1	ENSG00000203706	ENST00000480052	0.547487	0.25288	0.22835	0.21799	0.4837	0.6365	0.5299	0.2648	0.1934	0.4222
PTPRZ1	ENSG00000106278	ENST00000468641	0.547491	1.28191	1.98605	2.6407	0.3606	1.1133	1.0665	0.1974	0.7001	0.5739
LDB2	ENSG00000169744	ENST00000510825	0.5475	3.01049	5.35125	4.24508	0.1777	0.1979	0.2336	0.0973	0.1624	0.1278
CD200	ENSG00000091972	ENST00000607516	0.5475	0.15054	0.6797	0.46636	0.18	0.164	0.138	0.0985	0.0822	0.0924
AFF1	ENSG00000172493	ENST00000511996	0.547502	0.19582	0.50211	0.75023	0.2081	0.4002	0.2735	0.1139	0.2852	0.1496
SLC26A2	ENSG00000155850	ENST00000433184	0.547506	0.10994	0.22061	0.23691	0.1752	0.337	0.2495	0.0959	0.1401	0.1799
MAPKBP1	ENSG00000137802	ENST00000508050	0.547506	0.17263	0.31177	0.31621	0.1651	0.2674	0.3798	0.0904	0.1509	0.1865
AC010533.1	ENSG00000278893	ENST00000624875	0.547737	0.00992	0.03485	0.05346	0.1213	0.4947	0.4262	0.0935	0.271	0.1949
ATP1B2	ENSG00000129244	ENST00000577113	0.548048	2.17501	3.87545	3.45483	0.3785	0.6353	0.4125	0.1571	0.3482	0.2394
SLC2A6	ENSG00000160326	ENST00000414172	0.548737	0.63941	1.0158	0.89951	0.302	0.5846	0.7629	0.2418	0.291	0.4187
ATCAY	ENSG00000167654	ENST00000450849	0.549767	1.58411	3.29477	3.09917	0.1317	0.8766	0.8562	0.1188	0.4819	0.4436
PTGS2	ENSG00000073756	ENST00000367468	0.550454	0.01621	0.0302	0.01248	0.2731	0.2982	0.41	0.1503	0.1644	0.207
MED14	ENSG00000180182	ENST00000463072	0.551432	0.26779	0.63333	0.63893	0.1829	0.2593	0.3407	0.1001	0.188	0.1879
NRCAM	ENSG00000091129	ENST00000489800	0.551437	0	0.08519	0.05489	0.1624	0.4439	0.3025	0.1245	0.2412	0.1668
ADGRV1	ENSG00000164199	ENST00000638975	0.552044	0.13123	0.2591	0.47441	0.2024	0.2336	0.3992	0.0931	0.2266	0.2204
LHX2	ENSG00000106689	ENST00000446480	0.552821	0.00739	0.01482	0.02388	2.2524	16.7036	12.7371	1.2452	10.0448	5.5275
RNF182	ENSG00000180537	ENST00000471906	0.55284	0.50625	0.41388	0.5253	0.3785	0.6898	0.7661	0.2749	0.2458	0.4235
GNG3	ENSG00000162188	ENST00000294117	0.55393	1.48679	1.28559	1.58903	0.3596	1.8256	1.3931	0.3291	0.9771	0.7716
TMEM131L	ENSG00000121210	ENST00000445960	0.554334	0.75708	0.89595	0.6066	0.33	0.4698	0.6712	0.1829	0.2757	0.305
MIR22HG	ENSG00000186594	ENST00000571595	0.55434	0.0817	0.06831	0.19074	0.2315	0.1186	0.3138	0.1283	0.1041	0.1204
AC093484.3	ENSG00000265401	ENST00000583934	0.55484	1.99361	1.31837	0.87879	2.8646	2.61	2.0887	1.5894	2.4994	1.157
MT1E	ENSG00000169715	ENST00000306061	0.557012	0.02967	0.25304	0.09591	0.3626	0.2011	0.3419	0.2019	0.1296	0.1894
ATP10D	ENSG00000145246	ENST00000505277	0.558848	0.05506	0.27624	0.39555	0.7996	0.5864	1	0.346	0.4812	0.5588
SPACA6	ENSG00000182310	ENST00000576494	0.562459	0.23208	0.63508	0.52289	0.2914	0.3677	0.4421	0.1547	0.2305	0.2487
FRMD5	ENSG00000171877	ENST00000473965	0.56246	0.56644	0.62162	0.87739	0.3574	0.3256	0.3709	0.2595	0.1547	0.2086
DEPDC5	ENSG00000100150	ENST00000643075	0.562463	0.05867	0.23548	0.22128	0.2182	0.1704	0.3074	0.1229	0.0641	0.1729
AC005884.2	ENSG00000267449	ENST00000593107	0.562468	0.29598	0.21212	0.2278	0.629	0.2456	0.2215	0.2214	0.1386	0.1246
AL133380.1	ENSG00000251508	ENST00000506013	0.562473	0.61244	0.84089	0.69466	0.2398	0.2184	0.1689	0.135	0.0352	0.095
OPHN1	ENSG00000079482	ENST00000491714	0.56248	0.0277	0.11118	0.20895	0.4121	0.2146	0.1451	0.2901	0.0908	0.0816
KLF11	ENSG00000172059	ENST00000401510	0.563125	0.28916	0.22186	0.16495	0.7591	0.4446	0.695	0.4275	0.4088	0.3508
ZZEF1	ENSG00000074755	ENST00000572831	0.563125	0.52406	0.46948	0.56469	0.8353	0.598	0.8628	0.4704	0.3271	0.5882
STAT3	ENSG00000168610	ENST00000478276	0.563132	0.28075	1.07041	0.78653	0.4176	0.2718	0.2941	0.2352	0.184	0.1103
ADNP-AS1	ENSG00000259456	ENST00000558899	0.563137	0.0676	0.10174	0.1214	0.2514	0.1963	0.3895	0.1416	0.1723	0.166
MECOM	ENSG00000085276	ENST00000651503	0.563143	0.00765	0.01151	0.01442	0.1849	1.0144	0.7893	0.1041	0.6266	0.3925
TMEM178B	ENSG00000261115	ENST00000563442	0.563147	0.22033	0.57478	0.42735	0.1639	0.1493	0.277	0.0923	0.0963	0.1082
IGHMBP2	ENSG00000132740	ENST00000568742	0.56315	0.21274	0.3881	0.27092	0.1439	0.206	0.3445	0.081	0.1056	0.2279
CDK17	ENSG00000059758	ENST00000552496	0.564162	1.00318	1.22222	1.11956	1.3895	1.769	1.5014	1.1818	0.998	0.8445
CACNA1H	ENSG00000196557	ENST00000569953	0.564164	0.40956	1.06842	1.30187	0.5657	0.9913	1.0298	0.4074	0.5592	0.5631
KIAA0232	ENSG00000170871	ENST00000503069	0.564165	0.10879	0.43661	0.66427	0.7706	0.8426	0.7219	0.3417	0.4753	0.4986
GNG2	ENSG00000186469	ENST00000554875	0.564166	0.36432	0.36554	0.4449	1.0065	0.6114	0.6362	0.7375	0.3449	0.3101
AC136469.2	ENSG00000279827	ENST00000623944	0.564169	0.48765	0.34657	0.44882	0.4642	0.4721	0.5322	0.3723	0.2663	0.2694
SPAG4	ENSG00000061656	ENST00000430878	0.564169	0.29971	0.32385	0.22358	0.1225	0.4018	0.2898	0.0966	0.2267	0.1585
C15orf39	ENSG00000167173	ENST00000563905	0.56417	0.71902	1.06411	0.94909	0.4966	0.4177	0.4332	0.3012	0.2356	0.1942
FOXCUT	ENSG00000280916	ENST00000628509	0.564173	0	0	0	0.4666	0.3036	0.23	0.2627	0.1713	0.154
RPL26P30	ENSG00000236264	ENST00000453533	0.564174	0.38414	0.28907	0.20696	0.2551	0.2789	0.2264	0.2514	0.1574	0.0943
PRR5L	ENSG00000135362	ENST00000532578	0.564174	0.11414	0.20041	0.18448	0.1213	0.3315	0.3587	0.1195	0.187	0.1121
LINC01184	ENSG00000245937	ENST00000606251	0.564174	0.15021	0.24591	0.11075	0.252	0.2602	0.1739	0.1242	0.1468	0.1553
AC009133.2	ENSG00000259952	ENST00000566537	0.564176	0.15274	0.1341	0.14401	0.4058	0.2957	0.28	0.12	0.1668	0.2063
AL157778.1	ENSG00000281566	ENST00000650384	0.564178	0.40657	0.36969	0.36964	0.162	0.2214	0.2529	0.1463	0.1249	0.1123
HAS3	ENSG00000103044	ENST00000568321	0.564179	0.1523	0.30563	0.28134	0.3006	0.2106	0.1824	0.1139	0.1188	0.1282
MIR1248	ENSG00000283958	ENST00000629190	0.564181	0.29558	1.48284	2.54795	0.2094	0.1908	0.5161	0.1032	0.1076	0.4838
SUZ12P1	ENSG00000264538	ENST00000583950	0.564181	0.02819	0.14141	0.15187	0.2097	0.191	0.3396	0.1033	0.1078	0.263
AL157392.5	ENSG00000282246	ENST00000596044	0.564182	0.15096	0.23408	0.28097	0.1458	0.186	0.2588	0.1437	0.1049	0.1348
DTNA	ENSG00000134769	ENST00000597674	0.564183	0.33164	0.33881	0.38984	0.1474	0.2102	0.1832	0.0568	0.1186	0.154
PLCG2	ENSG00000197943	ENST00000563269	0.564183	0.21314	0.60267	0.56372	0.2677	0.1876	0.2436	0.2435	0.1058	0.0951
UBASH3B	ENSG00000154127	ENST00000530578	0.564184	0.37299	0.68939	0.52883	0.3755	0.1901	0.2879	0.2056	0.1072	0.2699
ZNF653	ENSG00000161914	ENST00000593191	0.564185	0.17676	0.32515	0.20634	0.1565	0.1711	0.2778	0.1234	0.0965	0.1302
AL157392.3	ENSG00000239665	ENST00000599378	0.564185	0.06155	0.20587	0.2432	0.218	0.1589	0.215	0.1074	0.0897	0.1814
DNAJC27-AS1	ENSG00000224165	ENST00000421842	0.564188	0.08191	0	0	0.3482	0.1586	0.2575	0.0429	0.0895	0.1609
MUC20-OT1	ENSG00000242086	ENST00000618708	0.56419	0.03447	0.415	0.35283	0.1099	0.1335	0.2347	0.0902	0.0753	0.1016
AL022341.1	ENSG00000228201	ENST00000455294	0.564192	0.08054	0.02694	0.14465	0.1426	0.156	0.1688	0.0843	0.088	0.0527
MAF	ENSG00000178573	ENST00000393350	0.567673	0.09652	0.22159	0.27323	1.0552	3.8153	2.7526	0.8051	2.1659	1.4123
GRB10	ENSG00000106070	ENST00000644716	0.569148	1.26989	2.1968	2.26485	0.5351	1.0598	1.2846	0.2751	0.8371	0.7311
DCLRE1C	ENSG00000152457	ENST00000456122	0.569159	0.08336	0.22702	0.21814	0.4429	0.2075	0.3493	0.2494	0.1821	0.1988
AC114737.4	ENSG00000283398	ENST00000636708	0.570539	0.20155	0.34929	0.53306	0.3699	0.3016	0.2304	0.211	0.1401	0.1799
CABYR	ENSG00000154040	ENST00000579102	0.570539	0.41683	0.76674	0.87333	0.4675	0.4932	0.3639	0.2667	0.1771	0.2274
MCF2L	ENSG00000126217	ENST00000486210	0.570609	0.07623	0.07649	0.18482	0.243	0.4613	0.4592	0.1197	0.458	0.262
C14orf39	ENSG00000179008	ENST00000556799	0.570609	0.37433	0.50704	0.28235	0.2387	0.598	0.451	0.1176	0.4907	0.2573
KCNIP2	ENSG00000120049	ENST00000348850	0.572326	0.19998	0.60194	0.5818	0.1806	0.605	0.4976	0.0681	0.426	0.2848
MCC	ENSG00000171444	ENST00000624689	0.572873	0.18874	0.34719	0.28812	0.585	0.4264	0.5932	0.3459	0.2234	0.3398
SYNJ1	ENSG00000159082	ENST00000418301	0.572874	0.09899	0.22348	0.08	0.1578	0.2636	0.4667	0.0777	0.2163	0.2674
CAHM	ENSG00000270419	ENST00000604200	0.572884	0.09325	0.22221	0.07536	0.1734	0.1806	0.2198	0.1465	0.0764	0.1259
TGFBI	ENSG00000120708	ENST00000514242	0.573564	1.20085	0.78499	0.66658	0.7733	2.1138	1.6203	0.6859	1.2124	0.8756
SCUBE1	ENSG00000159307	ENST00000480833	0.574861	0.07407	0.14863	0.15962	0.4722	1.0398	1.5132	0.2715	0.89	0.5456
ZNF112	ENSG00000062370	ENST00000590687	0.574862	0.1448	0.30873	0.19503	0.4616	0.5432	0.4551	0.2653	0.3559	0.2311
GTPBP3	ENSG00000130299	ENST00000598532	0.576879	0.18517	0.48306	0.47887	0.3738	0.4123	0.5044	0.2909	0.2023	0.291
AC012213.1	ENSG00000253477	ENST00000517376	0.576892	0.0434	0.30478	0.21821	0.1998	0.154	0.197	0.1363	0.079	0.1137
ALG11	ENSG00000253710	ENST00000616513	0.577942	0.1738	0.17438	0.2043	0.2071	0.209	0.2207	0.0938	0.1208	0.1448
PPP2R2B	ENSG00000156475	ENST00000502876	0.578995	0.84472	1.56026	1.96522	0.6324	1.8214	1.3677	0.4021	1.0486	0.7919
SHANK2	ENSG00000162105	ENST00000426687	0.579693	0.38597	0.95676	0.80731	0.4101	0.4836	0.4995	0.2377	0.2232	0.3568
GBE1	ENSG00000114480	ENST00000486920	0.579695	0.19945	0.25469	0.17583	0.3275	0.3862	0.3229	0.1899	0.1386	0.2493
PGAP1	ENSG00000197121	ENST00000476250	0.579697	0.08643	0.14453	0.24835	0.2602	0.3068	0.3924	0.1508	0.2518	0.1415
ABHD14A-ACY1	ENSG00000114786	ENST00000636029	0.580318	0.3246	0.4673	0.22811	0.3749	0.3552	0.3105	0.1478	0.2158	0.1802
CEP128	ENSG00000100629	ENST00000557411	0.581851	0.25714	0.53585	0.53283	0.8407	0.4979	0.601	0.6007	0.2809	0.3497
MAP3K12	ENSG00000139625	ENST00000547151	0.582326	0.5365	1.05864	1.2718	0.4181	0.7271	0.8619	0.2434	0.586	0.4391
TNRC6A	ENSG00000090905	ENST00000562829	0.583617	0.41474	1.96713	2.35632	1.1618	1.0585	1.8961	0.987	0.6178	0.9257
UNC5C	ENSG00000182168	ENST00000453304	0.58403	0.09857	0.06521	0.08637	0.4143	0.8232	0.8579	0.296	0.4153	0.501
AC245748.1	ENSG00000267173	ENST00000588212	0.585893	0.14893	0.33622	0.24072	0.4748	0.5587	0.4681	0.2729	0.3864	0.2743
DLEU2	ENSG00000231607	ENST00000421758	0.585894	0.07546	0.106	0.19515	0.1764	0.2192	0.3795	0.0948	0.1649	0.2223
MMS22L	ENSG00000146263	ENST00000482634	0.585896	0.28744	0.1442	0.30973	0.4836	0.371	0.4015	0.2257	0.2355	0.2353
MIR3659HG	ENSG00000224592	ENST00000428151	0.585914	0.23694	0.54863	0.29459	0.213	0.3	0.1528	0.1145	0.2389	0.0895
HNRNPR	ENSG00000125944	ENST00000464516	0.585914	0.15	0.09406	0.10102	0.1195	0.2178	0.1572	0.0982	0.1229	0.0921
GPR85	ENSG00000164604	ENST00000449591	0.586738	0	0.01286	0.02071	0.1838	0.3101	0.2148	0.0805	0.182	0.1321
RHBDL3	ENSG00000141314	ENST00000431505	0.588696	0.29792	0.28231	0.43694	0.3078	0.5528	0.6156	0.2253	0.3254	0.3576
UBR1	ENSG00000159459	ENST00000568782	0.589668	0.33964	0.56227	0.69534	0.7398	0.7398	1.1031	0.3023	0.5009	0.6504
H2AC18	ENSG00000203812	ENST00000369159	0.590228	1.17944	0.93526	1.0659	1.233	0.884	1.0762	0.8167	0.4779	0.6352
SENP5	ENSG00000119231	ENST00000489744	0.59023	0.17001	0.46302	0.31405	0.5678	0.6819	0.687	0.3561	0.3714	0.4055
PAK3	ENSG00000077264	ENST00000518291	0.590238	0.16427	0.25972	0.35402	0.1269	0.3229	0.2816	0.1147	0.174	0.1662
GGT1	ENSG00000100031	ENST00000490087	0.591035	0.27177	0.44798	0.37651	0.2475	0.3947	0.3864	0.0813	0.2333	0.3241
RLN1	ENSG00000107018	ENST00000487557	0.591039	0.1367	0.15087	0.13257	0.1307	0.2779	0.2148	0.1288	0.1643	0.1074
SETD7	ENSG00000145391	ENST00000404104	0.591039	0.11823	0.12522	0.14863	0.2792	0.2671	0.2615	0.0963	0.1578	0.2516
POLR1D	ENSG00000186184	ENST00000636679	0.59128	0.93994	1.6766	1.01281	1.1097	0.91	0.5471	0.6562	0.4563	0.5129
TLN2	ENSG00000171914	ENST00000467297	0.591287	0.06155	0.18528	0.22109	0.327	0.139	0.4729	0.1934	0.1345	0.1814
RAPGEFL1	ENSG00000108352	ENST00000538884	0.591297	0.13538	0.52394	0.58351	0.2055	0.2809	0.2432	0.1215	0.1268	0.2279
ADGRG1	ENSG00000205336	ENST00000562804	0.591299	0	0	0	0.1761	0.6099	0.4863	0.1042	0.4346	0.1628
SHANK1	ENSG00000161681	ENST00000468654	0.593704	0.03127	0.2353	0.18531	0.1163	0.6508	0.4914	0.0982	0.2733	0.2917
USP45	ENSG00000123552	ENST00000511403	0.593867	0.92349	1.17928	1.06745	0.2319	0.3089	0.2815	0.1758	0.1834	0.1649
RTN1	ENSG00000139970	ENST00000395090	0.595672	0.51927	0.38424	0.43363	1.0759	3.4876	2.7338	0.938	2.0775	1.5491
CDH23	ENSG00000107736	ENST00000643732	0.59654	0.23048	0.33243	0.31044	0.2602	1.2621	0.9961	0.1508	1.1408	0.5942
PLEKHM1	ENSG00000225190	ENST00000591580	0.596543	0.43382	0.48363	0.41551	1.1097	0.7311	0.7407	0.6057	0.6494	0.4418
AP003068.4	ENSG00000278952	ENST00000623192	0.596545	0.01302	0	0.01403	0.1937	0.3782	0.4502	0.0545	0.2276	0.2686
PSTPIP2	ENSG00000152229	ENST00000593086	0.596557	0.04056	0.14243	0.08741	0.2586	0.1374	0.2337	0.1486	0.1329	0.1394
BCL7C	ENSG00000099385	ENST00000576194	0.596557	0.05676	0.03797	0	0.1608	0.1832	0.218	0.1585	0.0827	0.1301
WDR86	ENSG00000187260	ENST00000484630	0.59726	0.48415	0.77327	0.60686	0.3465	0.4018	0.4348	0.2069	0.3562	0.2038
JUN	ENSG00000177606	ENST00000371222	0.597348	1.20567	1.42527	1.15057	0.9915	1.2138	1.1557	0.4801	0.7251	1.0015
MALT1	ENSG00000172175	ENST00000649756	0.597349	0.91905	0.75447	1.14785	1.0432	1.0313	1.1817	0.6124	0.616	0.8821
FGGY	ENSG00000172456	ENST00000582567	0.597358	0.12985	0.39086	0.21987	0.4336	0.3053	0.2332	0.2525	0.1824	0.2004
SLC4A3	ENSG00000114923	ENST00000413743	0.597362	0.14505	0.27785	0.17051	0.2662	0.217	0.2487	0.2347	0.1296	0.1166
DGCR9	ENSG00000273032	ENST00000440005	0.597373	0.09648	0.0726	0.08663	0.2221	0.1323	0.1516	0.1094	0.079	0.1421
INTS6	ENSG00000102786	ENST00000491997	0.598322	0.37299	0.63621	0.56267	0.5549	0.3069	0.3712	0.332	0.2241	0.2015
ATG16L1	ENSG00000085978	ENST00000492298	0.598323	0.31809	0.46099	0.64741	0.5258	0.6159	0.6665	0.3146	0.3282	0.538
CRYBA4	ENSG00000196431	ENST00000354760	0.598327	2.25916	1.50252	1.53014	0.3841	3.3994	1.907	0.2298	2.7357	1.0777
SOX5	ENSG00000134532	ENST00000535530	0.599426	0.01813	0	0.01954	0.2697	0.5617	0.4749	0.057	0.3367	0.3918
MPP6	ENSG00000105926	ENST00000426450	0.599427	0.71896	0.83526	1.48823	0.3418	0.5861	0.4163	0.2377	0.3513	0.2044
VSX2	ENSG00000119614	ENST00000261980	0.599868	0.03114	0.04514	0.01119	0.1691	1.3501	0.8085	0.1015	1.3344	0.4452
SYPL1	ENSG00000008282	ENST00000483448	0.601364	0.80841	1.11803	1.27131	1.3001	0.8672	1.2132	0.572	0.7876	0.7296
CACNG8	ENSG00000142408	ENST00000270458	0.601761	0.14447	0.43846	0.52105	0.1193	0.2763	0.2865	0.1188	0.1513	0.1724
PPP2R5C	ENSG00000078304	ENST00000553842	0.601775	0.57056	0.54758	0.42768	1.3707	0.7205	0.4678	0.5975	0.4336	0.3898
PLCXD1	ENSG00000182378	ENST00000484611	0.601783	0.21274	0.50453	0.58351	0.1439	0.2809	0.3039	0.0608	0.169	0.1899
PLP1	ENSG00000123560	ENST00000496836	0.601784	0.41928	0.68839	0.55446	0.1215	0.2768	0.2795	0.1197	0.1665	0.1123
ZNF19	ENSG00000157429	ENST00000566202	0.601787	0.07117	0.07141	0.03834	0.1701	0.2584	0.205	0.0932	0.1555	0.1573
RMDN2	ENSG00000115841	ENST00000414644	0.601788	0.15868	0.34736	0.26424	0.1379	0.2095	0.1965	0.0755	0.1261	0.17
SEL1L	ENSG00000071537	ENST00000555923	0.602638	0.13833	0.12144	0.18632	0.2205	0.2678	0.2536	0.1448	0.1511	0.1528
FGF11	ENSG00000161958	ENST00000576328	0.602652	0.34355	0.52853	0.48123	0.1825	0.1663	0.168	0.048	0.1251	0.1012
PLCD4	ENSG00000115556	ENST00000432688	0.603548	0.00971	0.02275	0.01745	0.1308	0.1348	0.1289	0.1221	0.0814	0.0732
PREX1	ENSG00000124126	ENST00000496915	0.604116	0.26219	0.56997	0.51794	0.3947	0.6346	1.0301	0.2288	0.6205	0.6223
MIR4683	ENSG00000284265	ENST00000579659	0.604457	1.03148	0.64684	1.11145	2.0551	13.9804	9.4559	1.4851	8.4506	3.9255
KAT6A	ENSG00000083168	ENST00000463961	0.606441	0.33024	0.80765	0.82288	0.8553	0.7793	1.211	0.5187	0.5636	0.5473
DPP9	ENSG00000142002	ENST00000599248	0.606447	0.30717	0.41093	0.57922	0.3536	0.4461	0.59	0.2144	0.2517	0.5028
NPY1R	ENSG00000164128	ENST00000512819	0.606451	0.20226	0.53501	0.89156	0.254	0.4272	0.5972	0.154	0.3816	0.2709
SASH1	ENSG00000111961	ENST00000635873	0.606454	0.09019	0.43435	0.56364	0.2492	0.2794	0.378	0.1511	0.1379	0.2657
AC016582.2	ENSG00000267422	ENST00000587765	0.606468	0.1241	0.02874	0.10286	0.1319	0.1571	0.16	0.08	0.146	0.0938
EFR3B	ENSG00000084710	ENST00000264719	0.606476	0.21099	0.62449	0.39217	0.5773	0.817	1.0444	0.5081	0.4955	0.5957
RPS6KA6	ENSG00000072133	ENST00000460730	0.606574	0.23612	0.27336	0.60671	0.3088	0.4044	0.3235	0.2853	0.1786	0.1962
EXTL3	ENSG00000012232	ENST00000454906	0.606575	0.23251	0.48603	0.43845	0.3088	0.2626	0.3451	0.1826	0.1693	0.2093
CHGA	ENSG00000100604	ENST00000553866	0.606583	4.62863	4.20801	6.32928	0.1623	0.3753	0.2092	0.1599	0.1283	0.1269
HES6	ENSG00000144485	ENST00000409356	0.607558	1.95821	2.38154	3.53802	1.3031	2.7384	2.4246	0.8492	1.6637	1.185
TBL1XR1	ENSG00000177565	ENST00000637544	0.607563	0.19521	0.2938	0.26293	0.5186	0.6142	0.9203	0.4599	0.3732	0.4793
INPPL1	ENSG00000165458	ENST00000540973	0.607566	0.13925	0.53092	0.54017	0.4143	0.3505	0.4377	0.2333	0.213	0.4103
AL359198.1	ENSG00000272817	ENST00000610263	0.607572	0.40239	0.44044	0.25621	0.2721	0.2302	0.3449	0.1149	0.1399	0.2156
POU3F1	ENSG00000185668	ENST00000373012	0.608265	2.29658	2.8662	2.76687	0.3668	2.0938	1.4724	0.2729	1.2736	0.6504
ZNF710	ENSG00000140548	ENST00000559419	0.60867	0.53477	0.91531	0.47454	1.1365	1.2182	1.4501	0.6917	1.0652	0.587
PDGFD	ENSG00000170962	ENST00000529268	0.608674	0.21898	0.30422	0.47192	0.6086	0.424	0.3177	0.3704	0.2208	0.1985
IL17RD	ENSG00000144730	ENST00000320057	0.608854	2.04954	3.21577	3.1718	1.198	6.0475	5.1897	0.99	3.6821	2.8405
SEL1L3	ENSG00000091490	ENST00000514321	0.610054	0.69798	0.49281	0.83565	0.5768	1.2013	1.0833	0.3519	0.7624	0.6093
CDH4	ENSG00000179242	ENST00000614565	0.610118	0.40036	0.66689	0.65216	0.123	0.8736	0.6767	0.113	0.533	0.3993
TTYH1	ENSG00000167614	ENST00000467939	0.610299	2.19471	2.18308	2.01828	2.4728	9.8544	6.7792	1.7434	6.0141	3.5305
ANKRD16	ENSG00000134461	ENST00000492368	0.611179	0.52148	0.53737	0.48598	0.4343	0.655	0.6497	0.3985	0.4003	0.3322
MCPH1	ENSG00000147316	ENST00000521129	0.611366	0.36747	0.56275	0.4168	0.4727	0.4494	0.466	0.4658	0.2535	0.2849
FZD8	ENSG00000177283	ENST00000374694	0.611666	0.30839	0.35623	0.59479	1.5999	7.4188	4.4066	1.1045	4.5378	2.1252
GNAS-AS1	ENSG00000235590	ENST00000598163	0.612932	0.97196	0.68839	0.69821	0.3848	0.4797	0.5191	0.1996	0.4372	0.3182
SACS	ENSG00000151835	ENST00000476776	0.612933	0.52931	0.73535	0.83359	0.2596	0.473	0.5546	0.2345	0.2669	0.3399
SLCO3A1	ENSG00000176463	ENST00000556649	0.612933	0.47395	0.54347	0.98491	0.1799	0.4916	0.4611	0.0709	0.4807	0.2826
TMEM45A	ENSG00000181458	ENST00000462884	0.613584	2.08876	1.64666	1.22582	0.8918	1.5166	1.0746	0.6054	0.7741	0.6594
DPYSL4	ENSG00000151640	ENST00000493882	0.614316	1.26639	1.45887	1.86996	1.2792	2.7548	2.801	0.7858	1.4517	1.8426
EPHB2	ENSG00000133216	ENST00000544305	0.614973	0.75777	0.92586	0.99431	1.1883	3.0587	1.8055	0.9663	1.8491	1.1103
ANGPTL2	ENSG00000136859	ENST00000470194	0.615453	0.57832	0.44373	0.54984	0.7591	0.7246	0.7128	0.4275	0.4459	0.4677
ANG	ENSG00000214274	ENST00000554073	0.615456	0.4577	0.37573	0.94152	0.5748	0.4431	0.6539	0.4793	0.2727	0.2452
AP001318.2	ENSG00000255062	ENST00000524964	0.615461	0.25105	0.60454	0.43283	0.1601	0.2674	0.2104	0.1314	0.1645	0.0986
ZNF396	ENSG00000186496	ENST00000585522	0.615473	0.01559	0.10948	0.15117	0.265	0.166	0.147	0.1469	0.1022	0.0919
UVRAG	ENSG00000198382	ENST00000530501	0.615925	0.15914	0.29939	0.27866	0.3382	0.3081	0.3335	0.2083	0.1086	0.2344
ACCS	ENSG00000110455	ENST00000524990	0.615933	0.05565	0.27919	0.09994	0.1577	0.1437	0.1555	0.0971	0.0811	0.1275
SLC15A2	ENSG00000163406	ENST00000469013	0.615934	0.16432	0.12824	0.21641	0.1552	0.3005	0.4017	0.0956	0.1396	0.3228
GARNL3	ENSG00000136895	ENST00000460176	0.615935	0.07342	0.53407	0.71199	0.156	0.1422	0.1538	0.0961	0.1203	0.0901
NIN	ENSG00000100503	ENST00000474937	0.615936	0.03919	0.05898	0.14779	0.1666	0.2087	0.2053	0.1026	0.1498	0.1155
AC004148.1	ENSG00000263272	ENST00000575890	0.615943	0.31256	0.24332	0.22646	0.1374	0.1513	0.2089	0.0846	0.0942	0.1217
ST6GALNAC5	ENSG00000117069	ENST00000488940	0.617324	0.27432	0.33422	0.4645	1.7906	3.0731	2.525	1.2926	1.8193	1.5588
ACACA	ENSG00000278540	ENST00000612926	0.617385	1.57119	2.47286	2.35692	1.2112	1.5808	1.6784	1.1936	0.9759	0.9985
KIF21B	ENSG00000116852	ENST00000422435	0.619254	0.89886	1.99171	1.8596	0.2332	0.5441	0.4837	0.1823	0.3369	0.2397
EIF2AK3	ENSG00000172071	ENST00000652423	0.619473	0.39485	0.77254	0.51055	0.8811	0.9748	0.7446	0.6202	0.6038	0.3878
PFKFB3	ENSG00000170525	ENST00000487989	0.619784	1.0744	1.14141	1.39604	0.9737	1.086	1.4733	0.5129	0.6731	1.1793
ARMC4	ENSG00000169126	ENST00000673384	0.62015	0.25727	0.23023	0.31468	0.1145	0.3467	0.2368	0.1092	0.1747	0.1468
PTN	ENSG00000105894	ENST00000393083	0.620957	4.69611	4.41039	5.41912	8.7169	19.0393	13.9458	8.3371	10.7376	8.6598
LRAT	ENSG00000121207	ENST00000510733	0.6214	2.80825	5.82177	7.5683	0.1486	0.7964	0.5775	0.1202	0.3763	0.3589
TGDS	ENSG00000088451	ENST00000470480	0.62241	0.25871	0.43718	0.3668	0.2749	0.2241	0.3138	0.1711	0.1339	0.2541
GLB1L2	ENSG00000149328	ENST00000533324	0.622528	0.61012	0.79221	0.71543	0.286	0.5038	0.658	0.2443	0.3136	0.2996
TSC22D3	ENSG00000157514	ENST00000503515	0.624181	0.72026	2.0349	0.81695	0.5236	0.8625	0.5362	0.3771	0.5383	0.242
MAP2K3	ENSG00000034152	ENST00000534743	0.624181	1.35132	1.72386	1.26887	0.8615	0.8784	0.6472	0.7884	0.5483	0.3981
GLRB	ENSG00000109738	ENST00000264428	0.624934	0.01377	0.05873	0.0705	0.2415	0.2167	0.1804	0.1442	0.1354	0.1556
AL137060.6	ENSG00000276089	ENST00000618107	0.624945	5.99143	5.9012	4.7383	3.2124	3.7783	2.937	2.7628	2.0415	1.8355
MAP2	ENSG00000078018	ENST00000475600	0.624945	0.2112	0.2225	0.43239	0.7742	2.3514	1.8255	0.6745	1.465	1.1408
MALAT1	ENSG00000251562	ENST00000612781	0.624946	0.04463	0.85084	1.34657	0.4268	0.5185	1.2625	0.2804	0.2925	0.789
KIAA0895L	ENSG00000196123	ENST00000568165	0.624948	0.35671	1.05384	0.98228	0.3369	0.4029	0.9343	0.2075	0.2814	0.5839
TASOR	ENSG00000163946	ENST00000477406	0.624948	0.16806	0.45769	0.46566	0.4592	0.3951	0.6791	0.2263	0.3672	0.4244
GMIP	ENSG00000089639	ENST00000587713	0.624949	0.67961	0.93237	0.88175	0.619	0.6445	0.7411	0.3631	0.5	0.4631
QTRT2	ENSG00000151576	ENST00000488665	0.62495	0.25166	0.39453	0.28812	0.4011	0.3045	0.5438	0.2306	0.2921	0.3398
PLEKHG1	ENSG00000120278	ENST00000644913	0.624951	0	0.07099	0.04575	0.1804	0.685	0.4893	0.1482	0.4019	0.3058
MIR6506	ENSG00000284184	ENST00000614811	0.624951	0.15824	0.31754	0.17051	0.8407	0.766	0.4974	0.6628	0.3457	0.3108
NPFF	ENSG00000139574	ENST00000267017	0.624952	0.08821	0.14161	0.09505	0.3374	0.3928	0.4436	0.1847	0.3854	0.2772
VPS28	ENSG00000160948	ENST00000524521	0.624953	0.03703	0.20437	0.29929	0.2755	0.1972	0.4074	0.2133	0.1214	0.2546
HERC3	ENSG00000138641	ENST00000422770	0.624954	0.07215	0.28957	0.13605	0.4217	0.3667	0.3969	0.2833	0.1379	0.248
CDH18	ENSG00000145526	ENST00000508350	0.624954	0	0.01813	0	0.2112	0.1924	0.3407	0.2081	0.0987	0.2129
SNORD116-24	ENSG00000207279	ENST00000384549	0.624955	0.79464	1.4807	1.10088	0.8444	0.3297	0.3568	0.4755	0.248	0.223
RNU6-3P	ENSG00000207041	ENST00000384314	0.624955	0.58563	0.58759	0.31552	0.6223	0.2835	0.3068	0.4088	0	0.1917
RBM45	ENSG00000155636	ENST00000464647	0.624957	0.23498	0.39295	0.47827	0.6104	0.3792	0.2462	0.3281	0.3137	0.1539
AC211476.5	ENSG00000273897	ENST00000380410	0.624958	0.04382	0.19052	0.15739	0.1552	0.1838	0.2755	0.153	0.0957	0.1721
UHRF1BP1L	ENSG00000111647	ENST00000547428	0.624958	0.42971	0.54362	0.62407	0.2978	0.2894	0.2936	0.1761	0.2857	0.1835
KIF17	ENSG00000117245	ENST00000463389	0.624959	0.29191	0.26034	0.24464	0.2068	0.2512	0.2039	0.1698	0.1417	0.1274
CFDP1	ENSG00000153774	ENST00000612761	0.624959	0.23796	0.1857	0.37037	0.1967	0.2048	0.2493	0.1938	0.1155	0.1558
DENND2B	ENSG00000166444	ENST00000528452	0.624959	0	0.03147	0.10138	0.1666	0.1518	0.1971	0.1642	0.0685	0.1232
FAM41C	ENSG00000230368	ENST00000427857	0.624961	0.02342	0.02349	0.0757	0.3732	0.136	0.2208	0.1471	0.1279	0.138
BDNF-AS	ENSG00000245573	ENST00000651123	0.624966	0.09325	0.11695	0.22607	0.2973	0.2934	0.1465	0.2929	0.1528	0.0916
EFNB1	ENSG00000090776	ENST00000204961	0.625193	0.5723	0.6345	0.61667	3.2052	9.7619	6.5492	2.8209	6.1031	3.8289
ASTN1	ENSG00000152092	ENST00000367657	0.625201	0.21701	0.39793	0.33596	0.2465	0.582	0.6638	0.1541	0.3924	0.3797
BLACAT1	ENSG00000281406	ENST00000629624	0.625692	0.48576	0.71483	0.78512	1.0839	1.7557	1.4759	0.6782	1.2381	0.8508
ENC1	ENSG00000171617	ENST00000509284	0.626048	0.49384	0.73406	1.20221	1.8463	12.7138	10.846	1.0534	8.8109	6.7901
SYNGAP1	ENSG00000197283	ENST00000636193	0.626845	1.77544	6.91598	5.40166	2.3304	2.7299	3.8296	1.203	1.7112	2.6668
FAM118A	ENSG00000100376	ENST00000481447	0.626854	0.2801	0.32119	0.38805	0.3827	0.3487	0.3773	0.3352	0.2185	0.1572
PRICKLE1	ENSG00000139174	ENST00000639414	0.626855	0.73625	0.53351	1.04308	0.1738	0.3564	0.3571	0.1713	0.2234	0.1741
SCN5A	ENSG00000183873	ENST00000327956	0.626859	0.37411	0.28152	0.50389	0.1988	0.2716	0.1633	0.0326	0.1703	0.1225
MFSD4B	ENSG00000173214	ENST00000666581	0.626865	0.01679	0.13478	0.14474	0.1427	0.1463	0.2815	0.1055	0.0917	0.1649
ST3GAL3	ENSG00000126091	ENST00000532911	0.627121	0.19313	0.22359	0.19209	0.3473	0.3452	0.3891	0.2178	0.3083	0.1459
ABHD6	ENSG00000163686	ENST00000470440	0.627122	0.19163	0.48068	0.17207	0.3733	0.2474	0.2008	0.2341	0.2442	0.1255
TESC	ENSG00000088992	ENST00000549210	0.627126	3.06879	2.80592	2.32003	0.2893	1.2698	0.5704	0.1814	0.9462	0.2431
CYTH1	ENSG00000108669	ENST00000592497	0.627127	0.06901	0.09232	0.24787	0.2689	0.1782	0.1446	0.1686	0.1005	0.1356
KIAA1841	ENSG00000162929	ENST00000471625	0.627128	0.09797	0	0.08445	0.229	0.2276	0.3079	0.1436	0.1284	0.2309
DNMT3B	ENSG00000088305	ENST00000348286	0.627589	90.7407	90.8789	95.5655	5.3184	19.3275	15.9505	4.2091	12.1297	9.5906
MMP2	ENSG00000087245	ENST00000568715	0.62985	4.50227	5.60966	6.56121	1.4901	5.2162	4.311	1.4684	3.2854	2.2834
PRSS23	ENSG00000150687	ENST00000531521	0.630539	0	0	0.01241	0.1224	0.379	0.2895	0.1206	0.239	0.1696
ALDOC	ENSG00000109107	ENST00000581807	0.631322	11.9203	10.7678	8.96396	1.2628	2.4754	1.8488	1.1502	1.5539	1.1672
ARHGEF10	ENSG00000104728	ENST00000519641	0.631709	0.75045	2.15432	1.61726	0.8639	0.6458	1.1357	0.5457	0.501	0.6551
SHANK3	ENSG00000251322	ENST00000673995	0.631866	0.15914	0.43911	0.27866	0.5284	0.4815	0.4377	0.3333	0.3042	0.3321
ZNF468	ENSG00000204604	ENST00000601847	0.631868	0.194	0.27576	0.38325	0.4123	0.3913	0.3049	0.3724	0.2472	0.1905
PDE6B	ENSG00000133256	ENST00000487902	0.632545	0.14005	0.04015	0.06467	0.3614	1.2784	0.8385	0.2724	0.8086	0.4519
INSYN1-AS1	ENSG00000260469	ENST00000615095	0.632767	0.58021	0.9246	0.82746	0.136	0.7269	0.3576	0.1251	0.3821	0.2263
SP8	ENSG00000164651	ENST00000418710	0.633048	0.19364	0.20077	0.29907	1.0357	3.9993	3.476	0.6556	3.9485	1.9462
DNAJC1	ENSG00000136770	ENST00000447548	0.633512	1.00698	1.21242	0.89904	2.14	1.5041	1.1756	1.3557	1.0685	0.7064
TATDN3	ENSG00000203705	ENST00000497768	0.633514	1.31412	1.73489	1.49053	1.0289	1.1383	0.9058	0.6518	0.6422	0.6793
ANKRD12	ENSG00000101745	ENST00000577992	0.63352	0.10712	0.18808	0.37511	0.3984	0.2074	0.3367	0.2524	0.1755	0.1841
AL589843.1	ENSG00000224848	ENST00000423924	0.63352	0.58977	0.60407	0.52958	0.3656	0.3212	0.2961	0.2316	0.1611	0.2655
RAPGEF6	ENSG00000158987	ENST00000504919	0.633522	0.26963	0.39679	0.5036	0.2674	0.2784	0.339	0.1694	0.1964	0.1942
HMGXB4	ENSG00000100281	ENST00000466438	0.633524	0.09082	0.12757	0.19571	0.2702	0.2638	0.1142	0.1712	0.1389	0.0892
CCDC88C	ENSG00000015133	ENST00000556767	0.633527	0.0618	0.18601	0.23306	0.2298	0.2842	0.3561	0.1456	0.2531	0.1366
ZBED9	ENSG00000232040	ENST00000530247	0.633528	0.083	0.0694	0.16396	0.2058	0.2544	0.2609	0.1304	0.2115	0.163
ITGB3BP	ENSG00000142856	ENST00000465781	0.63353	0.08151	0.14313	0.16468	0.1516	0.1381	0.1921	0.096	0.1113	0.1201
AL162388.2	ENSG00000287038	ENST00000658191	0.633537	0.08309	0.20322	0.24622	0.1545	0.1257	0.1796	0.0979	0.1078	0.1071
RHBDD1	ENSG00000144468	ENST00000450679	0.634138	0.20319	0.48928	0.59113	0.7125	0.4524	0.7238	0.383	0.4217	0.459
TMEM53	ENSG00000126106	ENST00000420706	0.634681	1.35895	0.88375	1.19314	1.9788	2.3389	2.0829	1.423	1.4844	1.1369
BRMS1L	ENSG00000100916	ENST00000552849	0.634683	0.72026	1.01174	0.97013	1.1097	1.1157	1.7356	0.7919	0.7081	0.7781
ROBO1	ENSG00000169855	ENST00000488735	0.634686	0.17612	0.35341	0.51238	0.4491	0.5456	0.5905	0.3135	0.3463	0.3113
CPTP	ENSG00000224051	ENST00000488011	0.636448	0.36013	0.34795	0.61801	0.6803	0.7231	0.4891	0.433	0.4225	0.4323
AC234582.1	ENSG00000231064	ENST00000422665	0.637447	0.30912	0.42092	0.83271	0.2815	0.5344	0.5783	0.2081	0.3377	0.3686
CBX4	ENSG00000141582	ENST00000494546	0.63766	0.02417	0.19405	0.0521	0.4367	0.234	0.3293	0.2785	0.2113	0.1425
AC116609.3	ENSG00000272342	ENST00000606068	0.637662	0.0362	0.07264	0.07801	0.327	0.3154	0.3034	0.2085	0.257	0.1067
CDON	ENSG00000064309	ENST00000534818	0.637748	0.27304	0.31961	0.5639	0.8704	1.5199	1.5733	0.6195	0.9693	0.9832
AC004967.1	ENSG00000243554	ENST00000453589	0.637753	0.25701	0.32819	0.67974	0.7448	0.5202	0.3427	0.4404	0.3318	0.3212
TMEM59L	ENSG00000105696	ENST00000594709	0.637753	2.43602	4.29031	2.26186	0.2203	0.577	0.4344	0.1357	0.368	0.3818
GAP43	ENSG00000172020	ENST00000393780	0.638877	3.35124	3.34042	3.83008	0.467	2.2924	2.711	0.2761	1.6803	1.732
MTRR	ENSG00000124275	ENST00000508890	0.640401	1.59977	2.18055	2.14661	1.0905	1.0812	1.7077	1.0114	0.6924	1.0672
JAM2	ENSG00000154721	ENST00000312957	0.640418	0.42678	0.52282	0.60157	0.1661	0.1778	0.247	0.1533	0.1138	0.1243
SFRP1	ENSG00000104332	ENST00000379845	0.640451	36.7973	36.4308	46.6904	10.8509	42.6441	27.9633	8.8154	27.3115	17.8869
GRAMD2B	ENSG00000155324	ENST00000508523	0.640556	0.46143	0.54014	0.61322	0.6537	0.3425	0.4996	0.4188	0.2352	0.2719
SECISBP2L	ENSG00000138593	ENST00000559198	0.640556	0.24468	0.47807	0.47179	0.5473	0.3491	0.5667	0.3506	0.2954	0.3541
TCEAL2	ENSG00000184905	ENST00000476749	0.640969	1.27035	1.32363	1.39517	0.8696	1.4664	1.4973	0.5244	1.0408	0.9597
SEC63	ENSG00000025796	ENST00000460009	0.641393	0.91004	1.21745	1.02729	0.8749	0.6922	0.8626	0.5445	0.6391	0.5533
DNAJC27	ENSG00000115137	ENST00000494239	0.641398	0.07637	0.11494	0.18516	0.284	0.3327	0.3801	0.2599	0.1668	0.2438
TDRKH-AS1	ENSG00000203288	ENST00000533481	0.641398	0.16997	0.43583	0.407	0.2609	0.2377	0.3759	0.2175	0.1444	0.2411
TMC7	ENSG00000170537	ENST00000561963	0.6414	0.17582	0.21169	0.11367	0.5044	0.3745	0.35	0.2762	0.2689	0.2245
ATP11C	ENSG00000101974	ENST00000422228	0.64177	1.46489	2.14417	3.02692	1.758	2.5694	2.3473	1.6422	1.4119	1.5064
AL049874.3	ENSG00000258670	ENST00000557618	0.641979	0.07219	0.02414	0.07779	0.2941	0.6756	0.479	0.252	0.4337	0.3072
BDNF	ENSG00000176697	ENST00000418212	0.642535	0.23799	0.37851	0.59746	0.1372	0.1765	0.1645	0.106	0.1134	0.0995
RPS20P21	ENSG00000244295	ENST00000466859	0.642696	0.66986	0.54991	0.55775	0.7441	0.7075	0.8294	0.4783	0.5654	0.4187
TOX2	ENSG00000124191	ENST00000423191	0.642716	0.28722	0.44147	0.27656	0.1494	0.1893	0.2177	0.096	0.1602	0.132
PIK3R3	ENSG00000117461	ENST00000493202	0.643561	0.6826	0.82186	1.04444	3.1334	3.5685	3.2611	2.4588	2.2966	1.8101
CCDC136	ENSG00000128596	ENST00000472049	0.644478	0.2064	1.28396	0.80064	0.4825	0.6394	0.692	0.2161	0.496	0.446
SORD	ENSG00000140263	ENST00000558574	0.644756	2.42604	2.07794	2.45472	1.1317	1.4035	2.1698	0.9604	0.9049	0.8136
PIK3R1	ENSG00000145675	ENST00000517412	0.644759	0.35014	0.81165	0.49437	0.7441	0.5728	0.6198	0.6574	0.3693	0.2372
MAPK8IP3	ENSG00000138834	ENST00000570131	0.64476	0.29502	1.00643	0.92189	0.4075	0.5998	0.5873	0.2471	0.3867	0.4926
VWDE	ENSG00000146530	ENST00000644150	0.644767	0.48138	0.92398	1.24036	0.2669	0.2837	0.2412	0.1972	0.1829	0.1439
AC100812.1	ENSG00000272192	ENST00000607622	0.644767	0.03601	0.07227	0.0388	0.2105	0.2441	0.3018	0.1508	0.1574	0.1415
CCDC66	ENSG00000180376	ENST00000484441	0.644768	0.24207	0.72866	0.74526	0.294	0.2344	0.3261	0.0724	0.1511	0.2377
AC083862.3	ENSG00000287733	ENST00000670978	0.644785	0.04959	0.02985	0.04275	0.1159	0.1344	0.1766	0.1142	0.0867	0.0682
SIMC1	ENSG00000170085	ENST00000514128	0.646502	0.22476	0.22551	0.33906	0.398	0.4352	0.4553	0.3295	0.2619	0.2943
FHL1	ENSG00000022267	ENST00000626004	0.647593	2.11029	2.50626	2.25069	0.8008	2.1056	2.5042	0.5186	1.5289	1.5227
CAVIN3	ENSG00000170955	ENST00000532354	0.647741	2.03781	1.89129	2.1409	0.9419	1.598	1.6226	0.8855	1.0351	1.0207
PPP1R1B	ENSG00000131771	ENST00000579000	0.647747	1.48179	1.87274	1.23588	0.2725	0.3724	0.2015	0.2387	0.2412	0.07
EPS15	ENSG00000085832	ENST00000478657	0.648333	0.96224	1.50706	1.44145	0.9476	1.0452	1.1802	0.6144	0.4871	0.8528
FGFR1OP	ENSG00000213066	ENST00000476078	0.648334	0.55129	0.55313	0.54452	0.6183	0.6671	1.107	0.4009	0.5353	0.5414
STX18-AS1	ENSG00000247708	ENST00000663324	0.648806	0.15829	0.2283	0.18477	0.1927	0.1277	0.1313	0.1623	0.0829	0.0777
VOPP1	ENSG00000154978	ENST00000471168	0.648987	0.323	0.48613	0.44472	0.572	0.4691	0.4888	0.357	0.3136	0.3172
MAX	ENSG00000125952	ENST00000651648	0.648988	0.38393	0.45809	0.44164	0.5017	0.3466	0.424	0.3205	0.3344	0.2752
PPM1K	ENSG00000163644	ENST00000505022	0.648991	0.07381	0.38879	0.49706	0.3137	0.1786	0.2513	0.2319	0.0403	0.1631
AC022966.1	ENSG00000055483	ENST00000592326	0.64951	0.8746	1.26468	1.60764	1.2027	1.1207	1.5362	0.7811	1.0116	0.96
SCAPER	ENSG00000140386	ENST00000567618	0.649512	0.31424	0.29674	0.37844	0.8642	0.5369	0.5035	0.5613	0.5048	0.2905
WHRN	ENSG00000095397	ENST00000673697	0.649512	0.2474	0.56738	0.30466	0.8262	0.7699	0.7961	0.5366	0.6949	0.4859
LPAR6	ENSG00000139679	ENST00000482024	0.649644	0.09779	0.43171	0.27396	0.4988	0.6248	0.9426	0.4915	0.4059	0.5954
MDM1	ENSG00000111554	ENST00000536997	0.649644	0.35889	0.7562	0.4834	0.4767	0.5733	0.752	0.4134	0.3724	0.4406
LINC00678	ENSG00000254934	ENST00000534757	0.649646	42.796	59.7605	61.33	0.737	0.4181	0.4113	0.4248	0.2716	0.3599
SNX22	ENSG00000157734	ENST00000560607	0.650014	0.37994	0.58511	0.42843	0.291	0.787	0.8239	0.2035	0.5115	0.4426
ZNF521	ENSG00000198795	ENST00000582584	0.650222	0.12391	0.14208	0.22888	0.8464	1.0111	1.1684	0.76	0.6574	0.6954
CCDC88A	ENSG00000115355	ENST00000474059	0.650281	1.09651	1.92982	3.04095	1.0696	1.6358	2.0904	0.7341	0.9621	1.3594
LINC01315	ENSG00000229891	ENST00000432473	0.650454	2.58417	2.44504	2.64024	0.7683	1.8537	1.3747	0.4346	1.6235	0.8942
TXNIP	ENSG00000265972	ENST00000582401	0.650653	1.63577	4.49811	2.5451	7.9267	1.9978	0.5612	6.2567	1.2999	0.3178
CHAC2	ENSG00000143942	ENST00000295304	0.650681	2.24194	2.00129	2.32979	0.5087	0.6179	0.7105	0.4762	0.3486	0.4623
DHRSX	ENSG00000169084	ENST00000444280	0.65078	0.6814	0.8809	0.97427	0.738	0.9515	0.7963	0.4803	0.6012	0.6177
PCDHB17P	ENSG00000255622	ENST00000539533	0.651121	0.31423	0.36783	0.36681	0.2597	0.2577	0.2926	0.1691	0.1955	0.1714
LMCD1	ENSG00000071282	ENST00000415597	0.651514	1.95671	2.5414	2.23776	3.393	3.6027	4.6408	2.7654	2.3472	2.7234
AC044860.1	ENSG00000229212	ENST00000648573	0.651935	0.08453	0.15077	0.19228	0.2046	0.2046	0.2066	0.1278	0.1334	0.166
PLAT	ENSG00000104368	ENST00000521694	0.652122	1.1414	1.12613	0.96341	0.1415	0.442	0.4584	0.0797	0.3325	0.2989
ZNF568	ENSG00000198453	ENST00000586353	0.652124	0.0604	0.13773	0.11833	0.4959	0.3083	0.3969	0.3162	0.2879	0.2589
ITIH5	ENSG00000123243	ENST00000468389	0.652132	0.20243	0.32347	0.42817	0.1753	0.2105	0.1807	0.1178	0.131	0.1178
SRR	ENSG00000167720	ENST00000570662	0.652312	0.19604	0.32187	0.30726	0.8901	1.1043	0.9896	0.7092	0.7203	0.6301
PCDHB16	ENSG00000272674	ENST00000625044	0.652351	0.88784	1.13696	1.62382	0.8813	1.5494	1.5299	0.5749	0.9826	1.067
NUP50	ENSG00000093000	ENST00000484186	0.653167	1.93852	3.6469	4.85648	2.7808	2.2755	3.935	1.5985	1.8793	2.5702
AL604028.1	ENSG00000230896	ENST00000430643	0.653247	0.05239	0.07009	0.16937	0.3155	0.3212	0.2013	0.2012	0.2099	0.1887
AL133338.1	ENSG00000260000	ENST00000565695	0.653251	0.28226	0.44208	0.51928	0.3438	0.2533	0.4039	0.2451	0.1654	0.2164
AC007906.2	ENSG00000277639	ENST00000619363	0.653553	0.30335	0.60251	0.86052	0.3421	1.1567	0.921	0.3047	0.7371	0.6019
PAN3	ENSG00000152520	ENST00000483842	0.654016	0.22922	0.61809	0.47854	0.3958	0.3467	0.6454	0.24	0.2973	0.4221
CD109	ENSG00000156535	ENST00000649530	0.654444	0.30001	0.46493	0.43849	0.2241	0.1697	0.1649	0.1928	0.1103	0.1079
PDS5B	ENSG00000083642	ENST00000481616	0.655157	0.54967	0.93451	1.15167	0.5678	0.9165	0.7359	0.4796	0.6004	0.4649
GFOD2	ENSG00000141098	ENST00000602627	0.655282	2.2862	2.16352	2.43545	2.2912	2.7415	2.8035	1.9315	1.6743	1.8371
IGLV5-52	ENSG00000211643	ENST00000390289	0.656196	0.38579	0.38708	0.17816	0.4978	0.4002	0.5774	0.404	0.1806	0.3789
CSNK1G1	ENSG00000169118	ENST00000634722	0.656197	0.3823	0.47076	0.74898	0.5355	0.5383	0.5462	0.2911	0.4366	0.3584
SLC25A16	ENSG00000122912	ENST00000608053	0.656198	0.27797	0.11953	0.51347	0.3798	0.5382	0.416	0.2495	0.1301	0.273
SMIM4	ENSG00000168273	ENST00000491607	0.656199	0.26608	0.20023	0.32255	0.8129	0.5152	0.3485	0.209	0.3633	0.2287
HCRTR2	ENSG00000137252	ENST00000370862	0.656205	0.00568	0.01141	0.01838	0.1087	0.1926	0.2383	0.1012	0.118	0.1563
PRELID2	ENSG00000186314	ENST00000515475	0.656207	0.323	0.32409	0.09668	0.3241	0.1564	0.188	0.1315	0.1176	0.1234
SLITRK2	ENSG00000185985	ENST00000370490	0.65636	0.0177	0.056	0.0396	0.1548	0.2016	0.2225	0.124	0.1323	0.1283
PLAAT3	ENSG00000176485	ENST00000540943	0.656977	4.8136	5.82153	7.9191	0.959	0.9986	0.9006	0.6301	0.7042	0.5909
FAM76B	ENSG00000077458	ENST00000537749	0.656979	0.42939	0.63929	0.80595	0.6623	0.7375	0.8997	0.4351	0.469	0.6394
TAOK3	ENSG00000135090	ENST00000543709	0.656979	0.87469	1.29888	1.0933	0.5577	0.2371	0.2566	0.3664	0.1338	0.189
LRP8	ENSG00000157193	ENST00000529670	0.656981	3.93139	6.94942	6.16066	0.4513	1.8978	1.8141	0.2965	1.2134	1.4225
SNORD54	ENSG00000238650	ENST00000459159	0.656981	0.15588	0	1.00777	0.4969	0.6036	0.1633	0.3264	0	0.1531
AC226119.1	ENSG00000253917	ENST00000514073	0.656987	0.71973	0.90652	0.79203	0.2441	0.1631	0.1444	0.1604	0.0502	0.1354
E4F1	ENSG00000167967	ENST00000564930	0.656988	0.28131	0.24697	0.30312	0.2242	0.2043	0.4789	0.1473	0.1152	0.449
ACACB	ENSG00000076555	ENST00000534852	0.656988	0.21608	0.65041	0.7373	0.2296	0.2441	0.3396	0.1508	0.1574	0.283
TMEM52	ENSG00000178821	ENST00000416272	0.656988	0.43377	0.23435	0.28763	0.2127	0.323	0.4195	0.1398	0.2551	0.0983
KCNK10	ENSG00000100433	ENST00000556282	0.65699	0.15246	0.05736	0.04107	0.1823	0.572	0.4193	0.1197	0.3747	0.3556
SYPL1P2	ENSG00000265683	ENST00000582878	0.656992	0.0431	0.05765	0.09288	0.1832	0.1391	0.1806	0.1203	0.1098	0.0705
KBTBD8	ENSG00000163376	ENST00000460576	0.656992	0.97645	0.71349	0.81199	0.1692	0.2672	0.2891	0.1111	0.1739	0.2397
AC093512.2	ENSG00000285043	ENST00000575627	0.656993	0.01823	0.10973	0.05892	0.1743	0.247	0.2291	0.1145	0.1593	0.1611
DHDH	ENSG00000104808	ENST00000523250	0.656993	0.16473	0.34709	0.19525	0.21	0.3508	0.2416	0.138	0.2339	0.0971
CRLF1	ENSG00000006016	ENST00000392386	0.656995	2.68743	3.29831	1.39618	0.1721	0.2846	0.3205	0.1131	0.2752	0.1709
AMBN	ENSG00000178522	ENST00000449493	0.657004	0	0	0	0.1321	0.1939	0.1375	0.0868	0.1056	0.1221
LHX9	ENSG00000143355	ENST00000367391	0.657004	0	0	0	0.1231	0.704	0.6742	0.0809	0.5131	0.3286
C14orf132	ENSG00000227051	ENST00000553782	0.658189	1.05217	0.8602	1.17573	0.4762	0.9054	0.8166	0.3877	0.596	0.4019
FRMD4A	ENSG00000151474	ENST00000640906	0.658195	0.31098	0.44203	0.26528	0.3304	0.4516	0.4344	0.1357	0.2972	0.3054
ITFG2-AS1	ENSG00000258325	ENST00000547794	0.658198	0.25991	0.35561	0.2546	0.2511	0.2745	0.198	0.1732	0.1807	0.0928
BMPR1B	ENSG00000138696	ENST00000509540	0.658198	0.04588	0.05754	0.03708	0.1767	0.2665	0.2524	0.1682	0.1754	0.1633
AC005618.1	ENSG00000272070	ENST00000606674	0.658202	0.17278	0.13484	0.26893	0.2856	0.223	0.2615	0.2211	0.1468	0.132
ABR	ENSG00000159842	ENST00000574632	0.658202	0.13589	0.2532	0.16734	0.3713	0.2255	0.3254	0.3659	0.1484	0.2097
CMTM1	ENSG00000089505	ENST00000533953	0.658212	0.01118	0.0561	0.08434	0.2614	0.1299	0.1757	0.2459	0.0855	0.0659
JPH4	ENSG00000092051	ENST00000622501	0.658441	5.04379	6.9498	7.11526	0.264	2.1503	1.6433	0.2037	1.4158	0.879
CAPN6	ENSG00000077274	ENST00000324068	0.659047	1.07631	1.04728	1.32225	5.7592	10.9439	9.1481	4.7342	7.2125	5.6106
NUP188	ENSG00000095319	ENST00000550219	0.65912	0.89585	1.07626	1.32095	0.7766	1.1526	1.1238	0.7159	0.7597	0.6599
DNAJB5	ENSG00000137094	ENST00000443266	0.659664	3.17559	4.29374	4.62947	1.3172	1.8249	1.9215	0.9958	1.1316	1.2675
CYB561A3	ENSG00000162144	ENST00000542411	0.661436	0.69251	0.67605	0.94787	0.7358	0.5255	0.6079	0.4704	0.3476	0.5331
SRGAP3	ENSG00000196220	ENST00000470951	0.661456	0.07607	0.16612	0.13983	0.1426	0.1256	0.15	0.1078	0.0831	0.0571
BTBD10	ENSG00000148925	ENST00000527858	0.661709	1.09052	1.80958	1.35584	1.0251	0.6903	0.747	0.6149	0.4582	0.4943
DNAJC12	ENSG00000108176	ENST00000480963	0.661716	0.89194	0.61831	0.5417	0.2585	0.4239	0.2888	0.1698	0.2834	0.1911
ZNF280D	ENSG00000137871	ENST00000561126	0.661717	0.0976	0.4407	0.29799	0.2766	0.2362	0.2897	0.2044	0.1422	0.1917
RFLNB	ENSG00000183688	ENST00000329099	0.662023	3.99465	4.83279	4.9601	0.1808	0.8544	0.5349	0.1691	0.5324	0.3541
LINC00963	ENSG00000204054	ENST00000654131	0.662283	0.04352	0.16373	0.08206	0.2428	0.4845	0.4445	0.1595	0.3209	0.3953
RPS6KA2	ENSG00000071242	ENST00000507371	0.663056	0.60544	0.99403	1.21579	0.3363	0.5462	0.5911	0.3026	0.3006	0.3919
AL096711.2	ENSG00000255330	ENST00000474293	0.663682	0.56819	0.82798	1.32651	0.7044	0.5763	0.7512	0.4675	0.4433	0.465
FAM98C	ENSG00000130244	ENST00000585954	0.663724	0.18989	0.25403	0.23871	0.3699	0.5209	0.5305	0.3645	0.3457	0.3419
LRIG1	ENSG00000144749	ENST00000495671	0.663725	0.38302	0.64051	0.79792	0.3527	0.4203	0.4013	0.2406	0.2789	0.2508
ZIC1	ENSG00000152977	ENST00000488404	0.664009	0.01938	0.09721	0.04176	0.1441	0.3939	0.4872	0.0609	0.381	0.3235
THY1	ENSG00000154096	ENST00000533840	0.66401	1.28407	2.67981	2.54587	0.1092	0.3812	0.4305	0.1076	0.2431	0.2859
AP004609.5	ENSG00000278376	ENST00000610705	0.664029	0.17739	0.18911	0.20906	0.1649	0.1717	0.1394	0.0987	0.1272	0.0926
MAP4	ENSG00000047849	ENST00000497735	0.665123	0.22283	0.35966	0.42279	0.2574	0.4455	0.4923	0.2029	0.2963	0.2521
STIM1	ENSG00000167323	ENST00000531332	0.665189	0.37233	0.72847	0.56167	0.7913	0.8831	0.8582	0.5263	0.7524	0.5668
OLA1P1	ENSG00000213790	ENST00000396387	0.665275	0.15811	0.12338	0.22715	0.2333	0.3146	0.2853	0.1931	0.1535	0.1898
DACT2	ENSG00000164488	ENST00000366796	0.665282	0.0515	0.062	0.04439	0.1806	0.2343	0.1673	0.1348	0.1519	0.1113
HMGCS1	ENSG00000112972	ENST00000514610	0.665506	7.82813	6.23062	8.13088	8.518	18.2542	17.6646	5.4778	12.1483	14.7664
ARSB	ENSG00000113273	ENST00000521800	0.665706	0.31539	0.29836	0.38838	0.7373	0.4885	0.6514	0.3774	0.3937	0.4336
AC112491.1	ENSG00000269888	ENST00000602890	0.665852	3.57952	2.19716	1.54281	3.3113	3.3431	2.0736	2.2048	2.4381	1.3648
ZNF16	ENSG00000170631	ENST00000532811	0.666358	0.7715	0.81708	0.585	1.2145	1.0374	1.2424	0.7779	0.9832	0.8279
KAT7	ENSG00000136504	ENST00000514540	0.666632	9.10608	12.2252	12.1218	8.9567	15.6344	12.3433	7.5269	10.4224	7.8985
